# Supplementary material for: Genome-wide profiling of histone (H3) lysine 4 (K4) tri-methylation (me3) under drought, heat, and combined stresses in switchgrass
Source: BMC Genomics. 2024 Feb 29;25:223. doi: 10.1186/s12864-024-10068-w (PMC10903042; doi:10.1186/s12864-024-10068-w)
Supplement: Supplementary file 1 — Additional file 1: Supplemental Table 1. List of primers selected for real-time quantitative PCR (q-RT-PCR) from ChIP-Seq. [file 12864_2024_10068_MOESM1_ESM.xlsx]

## Sheet: Table S1
Supplemental Table 1. List of primers selected for real-time quantitative PCR (q-RT-PCR) from ChIP-Seq.
Gene ID	Functional Annotation	Primer Sequences
Pavir.7KG032000	Transketolase	5'-GGTTTCGCAAATGCTGTTGG-3' - Forward
		3'-AATGACCAGCAAGAGAGGCT-5' - Reverse
Pavir.5KG674400	Chromatin remodeling factor-CHD3	5'-CTGCCAAGATCCTCTGTTGC-3' - Forward
		3'-GAATGGCCAGCATTCTGTGT-5' - Reverse
Pavir.6NG085900	Fatty acid desaturase A	5'-TGGACAGGTACAGGGTGTTC-3' - Forward
		3'-GCCGTCTGTAACGAACCATC-5' - Reverse
Pavir.9KG121500	Transmembrane protein 14C	5'-CTCGAGACCCTTTGTGCATT-3' - Forward
		3'-CTGAGACCAGCAACAACACC-5' - Reverse
Pavir.9KG214700	Beta-amylase 1	5'-GTACACGGAGCTCATGGAGA-3' - Forward
		3'-CGAGGGAGACGTACTCGTAG-5' - Reverse
Pavir.9NG799200	Integrase-type DNA-binding protein	5'-GATCCTCGCCGAGCTCATA-3' - Forward
		3'-GGATTGCTCTGCACCTCCTC-5' - Reverse
Phvul.J32047	Con7 (Reference gene)	5'-TCGAGCGTCTGTGACATCCC-3' - Forward
		3'-GCTGGTGTACCAGTGCAGGA-5' - Reverse
