# Supplementary material for: Genome-wide profiling of histone (H3) lysine 4 (K4) tri-methylation (me3) under drought, heat, and combined stresses in switchgrass
Source: BMC Genomics. 2024 Feb 29;25:223. doi: 10.1186/s12864-024-10068-w (PMC10903042; doi:10.1186/s12864-024-10068-w)
Supplement: Supplementary file 2 — Additional file 2: Supplemental Table 2. ChIP-Seq analysis of differentially marked histone H3K4me3 peaks in response to DT and DTHT. [file 12864_2024_10068_MOESM2_ESM.xlsx]

## Sheet: Table S2
Supplemental Table 2. ChIP-Seq analysis of differentially marked histone H3K4me3 peaks in response to DT and DTHT.
	sg_H3K4me3_C0hRep1		sg_H3K4me3_C0hRep2		sg_H3K4me3_C0hRep3		sg_H3K4me3_C120hRep1		sg_H3K4me3_C120hRep2		sg_H3K4me3_C120hRep3		sg_H3K4me3_C144hRep1		sg_H3K4me3_C144hRep2		sg_H3K4me3_C144hRep3		sg_H3K4me3_C168hRep1		sg_H3K4me3_C168hRep2		sg_H3K4me3_C168hRep3		sg_H3K4me3_C72hRep1		sg_H3K4me3_C72hRep2		sg_H3K4me3_C72hRep3		sg_H3K4me3_C96hRep1		sg_H3K4me3_C96hRep2		sg_H3K4me3_C96hRep3		sg_H3K4me3_DT0hRep1		sg_H3K4me3_DT0hRep2		sg_H3K4me3_DT0hRep3		sg_H3K4me3_DT120hRep1		sg_H3K4me3_DT120hRep2		sg_H3K4me3_DT120hRep3		sg_H3K4me3_DT144hRep1
	Number of peaks	% of total peaks	Number of peaks	% of total peaks	Number of peaks	% of total peaks	Number of peaks	% of total peaks	Number of peaks	% of total peaks	Number of peaks	% of total peaks	Number of peaks	% of total peaks	Number of peaks	% of total peaks	Number of peaks	% of total peaks	Number of peaks	% of total peaks	Number of peaks	% of total peaks	Number of peaks	% of total peaks	Number of peaks	% of total peaks	Number of peaks	% of total peaks	Number of peaks	% of total peaks	Number of peaks	% of total peaks	Number of peaks	% of total peaks	Number of peaks	% of total peaks	Number of peaks	% of total peaks	Number of peaks	% of total peaks	Number of peaks	% of total peaks	Number of peaks	% of total peaks	Number of peaks	% of total peaks	Number of peaks	% of total peaks	Number of peaks
Intergenic	1,853	4.4	2,997	5.73	3,107	5.7	1,627	5.52	4,144	6.07	2,229	5.44	1,630	4.82	5,976	6.65	1,796	4.78	1,893	4.59	2,345	5.58	2,053	4.8	1,791	5.4	3,352	5.58	2,988	5.36	1,791	4.82	4,076	6.05	2,952	5.2	4,578	6.47	2,520	5.56	2,586	5.84	2,516	5.98	3,159	6.07	1,990	6	1,719
CDS	4,679	11.11	7,396	14.15	7,074	12.97	2,702	9.16	12,298	18.02	4,988	12.17	6,019	17.81	15,607	17.37	4,931	13.13	7,624	18.47	6,883	16.38	8,894	20.79	4,462	13.45	6,379	10.62	7,611	13.64	3,961	10.66	10,084	14.97	10,705	18.87	12,144	17.16	5,378	11.86	7,061	15.93	4,728	11.24	8,666	16.66	4,249	12.81	3,713
Three_prime_UTR	168	0.4	229	0.44	253	0.46	104	0.35	373	0.55	231	0.56	250	0.74	530	0.59	208	0.55	320	0.78	264	0.63	386	0.9	232	0.7	235	0.39	246	0.44	153	0.41	309	0.46	551	0.97	335	0.47	327	0.72	200	0.45	189	0.45	242	0.47	179	0.54	186
Five_prime_UTR	2,676	6.36	4,627	8.85	5,686	10.42	1,654	5.61	13,854	20.3	3,253	7.94	2,913	8.62	20,668	23	3,812	10.15	4,021	9.74	5,254	12.5	6,488	15.17	2,553	7.7	4,024	6.7	6,763	12.12	2,103	5.66	10,020	14.87	3,453	6.09	14,937	21.1	2,625	5.79	8,205	18.51	3,824	9.09	8,385	16.12	3,496	10.54	3,271
Intron	889	2.11	2,153	4.12	2,353	4.31	776	2.63	2,857	4.19	1,571	3.83	845	2.5	3,728	4.15	1,409	3.75	1,054	2.55	1,450	3.45	1,338	3.13	879	2.65	2,506	4.17	2,327	4.17	1,045	2.81	2,643	3.92	1,957	3.45	2,651	3.75	1,511	3.33	1,306	2.95	1,566	3.72	2,053	3.95	1,032	3.11	998
Upstream	1,962	4.66	3,374	6.46	3,560	6.53	1,620	5.49	4,497	6.59	2,520	6.15	2,042	6.04	6,662	7.41	2,245	5.98	2,928	7.1	2,699	6.42	3,166	7.4	2,271	6.85	3,600	5.99	3,679	6.59	2,171	5.85	4,275	6.35	4,545	8.01	5,126	7.24	3,121	6.88	2,664	6.01	2,984	7.09	3,185	6.12	1,977	5.96	1,927
Repeat	28,132	66.81	28,800	55.1	29,639	54.33	19,557	66.33	26,610	38.99	24,158	58.96	18,624	55.09	31,686	35.26	21,414	57	21,469	52.02	21,043	50.08	18,279	42.74	19,124	57.66	37,020	61.63	29,231	52.39	24,148	65.02	32,426	48.13	29,391	51.82	27,015	38.16	27,523	60.71	20,131	45.43	23,825	56.62	23,786	45.73	18,601	56.09	15,186
Downstream	1,748	4.15	2,692	5.15	2,883	5.28	1,443	4.89	3,618	5.3	2,025	4.94	1,482	4.38	5,011	5.58	1,753	4.67	1,959	4.75	2,084	4.96	2,167	5.07	1,852	5.58	2,952	4.91	2,949	5.29	1,770	4.77	3,533	5.24	3,167	5.58	4,000	5.65	2,328	5.14	2,163	4.88	2,445	5.81	2,536	4.88	1,636	4.93	1,502
	42107		52268		54555		29483		68251		41875		33805		89868		37568		41268		42031		42771		33164		60068		55794		37142		67366		56721		70786		45333		65969		42077		52012		32160		28502
			Avg	49643				46536								53747						42023						49675						53743						60696						42083
[truncated: 59 more columns]
