# Supplementary material for: Genome-wide profiling of histone (H3) lysine 4 (K4) tri-methylation (me3) under drought, heat, and combined stresses in switchgrass
Source: BMC Genomics. 2024 Feb 29;25:223. doi: 10.1186/s12864-024-10068-w (PMC10903042; doi:10.1186/s12864-024-10068-w)
Supplement: Supplementary file 3 — Additional file 3: Supplemental Table 3. Average number of H3K4me3 peaks in DT and DTHT-treated samples. [file 12864_2024_10068_MOESM3_ESM.xlsx]

## Sheet: Table S3
Supplemental Table 3. Average number of H3K4me3 peaks in DT and DTHT-treated samples.
	Median	Mean
C0h	1333	1722	49643
C72h	1333	1658	49675
C96h	1333	1698	53743
C120h	1200	1584	69722
C144h	1466	1745	53747
C168h	1533	1901	42020
DT0h	1266	1590	53478
DT72h	1400	1828	39877
DT96h	1333	1637	40341
DT120h	1200	1566	42416
DT144h	1266	1596	37620
DT168h	1400	1701	30847
DTHT0h	1466	1767	25582
DTHT72h	1200	1498	35858
DTHT96h	1266	1547	30190
DTHT120h	1200	1511	40632
DTHT144h	1333	1644	44215
DTHT168h	1266	1598	30884
