# Supplementary material for: Genome-wide profiling of histone (H3) lysine 4 (K4) tri-methylation (me3) under drought, heat, and combined stresses in switchgrass
Source: BMC Genomics. 2024 Feb 29;25:223. doi: 10.1186/s12864-024-10068-w (PMC10903042; doi:10.1186/s12864-024-10068-w)
Supplement: Supplementary file 4 — Additional file 4: Supplemental Table 4. Reads per million (RPM) of the differential peaks identified between DT vs Ctrl, DTHT vs Ctrl, and DTHT vs DT. [file 12864_2024_10068_MOESM4_ESM.xlsx]

## Sheet: DTvsCtrl
Supplemental Table 4. Reads per million (RPM) of the differential peaks identified between DT vs Ctrl, DTHT vs Ctrl, and DTHT vs DT.
peakID	C0hRep1	C0hRep2	C0hRep3	C120hRep1	C120hRep2	C120hRep3	C144hRep1	C144hRep2	C144hRep3	C168hRep1	C168hRep2	C168hRep3	C72hRep1	C72hRep2	C72hRep3	C96hRep1	C96hRep2	C96hRep3	DT0hRep1	DT0hRep2	DT0hRep3	DT120hRep1	DT120hRep2	DT120hRep3	DT144hRep1	DT144hRep2	DT144hRep3	DT168hRep1	DT168hRep2	DT168hRep3	DT72hRep1	DT72hRep2	DT72hRep3	DT96hRep1	DT96hRep2	DT96hRep3	DTHT0hRep1	DTHT0hRep2	DTHT0hRep3	DTHT120Rep1	DTHT120Rep2	DTHT120Rep3	DTHT144Rep1	DTHT144Rep2	DTHT144Rep3	DTHT168hRep1	DTHT168hRep2	DTHT168hRep3	DTHT72hRep1
Chr01K_212001_212600	0.674875	0.480353	0.748518	0.893605	2.21259	0.7084	1.10494	1.64619	0.771743	0.976783	0.667697	0.850044	0.833095	1.5257	0.799947	0.525658	1.47446	0.6295	0.696621	0.442633	0.847103	0.828179	1.83099	0.588009	0.709926	0.479746	1.10208	1.88182	1.8449	1.44253	0.836418	0.625538	0.769598	0.672867	0.872589	1.57408	0.661228	0.603006	0.636598	0.788114	0.578765	0.661965	0.812539	0.688978	0.425379	0.532467	0.633233	0.900144	0.63507
Chr01K_212901_215600	5.19798	6.24459	5.98814	5.84905	13.5853	5.7331	6.23866	16.4079	6.91482	6.99503	5.70446	4.558	6.05382	12.3982	6.80682	4.79663	14.4266	2.93767	9.73848	3.89051	7.72276	7.33737	13.1713	5.96829	6.20099	6.38207	8.81667	14.8739	10.8549	11.1536	5.85493	5.32435	6.67953	7.05108	6.33379	12.1036	7.02914	5.6935	6.74794	8.32535	7.63688	6.27362	8.54567	7.9584	2.46365	6.34524	5.53711	6.79464	8.06828
Chr01K_639701_640100	1.45026	0.885651	1.37727	1.31604	0.885036	1.26853	1.37693	0.796108	1.00327	1.33914	1.437	1.50956	1.1941	1.19982	1.13447	1.56383	0.954063	1.21404	1.16577	1.3046	1.03064	1.27859	1.00409	1.04372	0.883786	0.915878	1.02762	0.843055	0.815189	0.892285	1.4488	1.20743	0.885763	1.06537	1.05312	1.0392	1.10684	0.95359	0.891238	1.14635	0.903438	1.00799	0.854567	0.745222	1.4002	1.1241	1.28119	0.929181	0.894872
Chr01K_648601_649300	1.56514	1.71126	1.13775	1.64098	1.23905	1.76276	1.37693	1.13344	1.23479	1.95357	1.90149	1.75871	1.80504	1.2887	1.49808	1.22216	1.28654	2.06836	1.10891	2.16657	1.42596	1.1333	1.4766	1.45532	1.17355	1.35201	1.14676	1.26458	1.14412	1.01126	1.68777	1.70205	0.972888	1.57002	1.38411	1.11561	1.39433	1.29015	1.18832	1.30397	1.08695	1.65491	0.924614	1.15298	1.86103	1.67136	1.66408	1.48088	1.21241
Chr01K_650101_650500	1.22052	1.24592	1.00301	0.714884	1.23905	1.25206	0.917951	0.890561	1.21935	1.26037	1.65473	1.42163	0.874749	0.666567	1.19265	0.749063	1.22872	1.1391	1.12312	1.51427	0.988287	1.40936	0.841663	1.10252	1.26048	1.07579	0.923367	0.858109	1.25854	0.609728	0.94097	1.20743	1.29234	0.995282	0.827455	1.37541	1.09246	1.06578	1.13173	0.974395	1.11518	0.752233	1.24683	0.787404	1.20524	1.03535	1.04557	1.03081	0.808271
Chr01K_742301_742800	0.962056	0.840618	1.13775	1.03983	1.2243	1.21911	1.12194	0.782615	1.46631	0.787729	1.2483	1.14316	1.30518	0.873944	0.87267	0.893619	0.925152	0.944251	1.03782	1.3512	0.79063	0.770061	0.989323	1.05842	0.825833	1.17756	1.19144	1.24953	1.11552	0.981513	0.731866	1.19289	0.842201	1.52797	1.2487	1.83388	1.07809	1.22003	0.891238	0.831102	1.18576	1.20357	0.770511	1.0405	0.921654	1.02056	1.13393	1.01629	0.938172
Chr01K_902501_902900	0.847184	0.825607	0.643725	0.519916	1.41606	0.527182	0.526972	1.65968	0.879787	0.567165	0.580606	0.425022	0.513742	1.51089	0.799947	0.420527	1.43109	0.419667	1.00939	0.908563	0.974169	1.00253	1.68333	0.66151	0.811345	0.697812	0.625507	1.11404	0.972506	0.996385	0.612378	0.581896	0.60987	0.546704	0.947812	1.51295	0.7331	0.476795	0.580012	0.87409	0.945787	0.586742	0.784521	0.843647	0.283586	0.828283	0.603781	0.740441	0.851571
Chr01K_1037601_1038000	1.76616	1.27594	1.37727	1.21855	0.929288	1.3509	1.47892	0.715148	1.26566	1.33914	1.437	1.45094	1.33295	1.02207	1.06175	1.31415	1.15644	1.90349	1.03782	1.51427	0.960051	0.973473	1.04839	1.04372	1.46332	0.988567	0.982939	0.978546	1.02971	0.907156	1.40399	1.61476	1.36495	1.23359	1.06817	0.947507	1.03496	1.47246	1.00441	1.11769	1.24223	0.977903	1.12074	0.843647	1.59517	1.31638	1.19283	1.50992	1.40004
Chr01K_1776401_1777000	0.832825	0.675496	0.85331	0.779873	2.05033	0.85667	1.00295	1.65968	0.956961	0.961029	0.566091	0.674173	0.583166	1.39238	0.567235	0.565083	1.47446	0.374703	1.12312	0.582412	0.917695	0.857238	1.49137	0.896714	0.724415	0.610585	1.22123	1.59578	1.55887	1.33843	0.433145	0.567348	1.00193	0.855102	0.887633	1.42126	1.03496	0.687146	0.820505	1.10336	0.903438	0.87259	1.03669	0.759282	0.744413	0.754329	0.48597	1.20503	0.938172
Chr01K_1860301_1860800	1.20616	0.960706	0.748518	0.779873	1.96183	0.724875	0.849954	1.64619	0.802613	1.3864	0.725758	0.556926	0.902519	1.71826	0.756314	0.867336	1.66238	0.719429	1.12312	0.489226	0.960051	1.35124	1.22558	0.852613	0.927251	0.770501	1.29569	1.67106	1.67328	1.41278	0.761738	0.756464	0.784118	0.827066	0.977901	1.68106	0.833722	1.02371	0.806358	1.30397	0.988135	0.857546	1.0507	1.12486	0.726689	0.857864	0.839402	1.17599	0.793838
Chr01K_2049301_2049700	1.20616	0.990728	1.01798	0.828615	0.958789	1.10379	1.03694	0.701654	0.987831	1.35489	1.21927	1.01126	0.985829	0.888756	1.13447	1.14331	1.14198	1.15408	0.881439	1.3512	0.945932	0.871767	0.945025	0.970215	0.927251	0.785038	1.20633	0.707564	1.07262	0.862542	0.926034	1.06196	1.30686	0.560722	0.571696	0.825248	1.06371	0.981637	0.792211	0.831102	0.889322	0.782322	0.840558	0.731161	1.36476	1.00577	1.0603	0.696886	0.534036
Chr01K_2868901_2869400	2.72822	1.80132	1.85632	1.99843	1.85858	2.1911	2.09089	1.51126	1.6361	2.45771	2.11921	2.33029	2.17993	2.10339	1.33809	2.70714	1.86476	4.43648	1.72023	3.44788	1.62362	1.85977	2.14107	1.95513	1.95592	1.88991	1.84673	1.43018	1.25854	1.99277	2.01637	2.08028	1.84413	1.556	1.685	1.61993	1.91181	1.68281	1.49954	1.87714	1.77864	1.88058	1.70913	2.13724	2.33958	1.93759	2.20895	1.43733	1.55881
Chr01K_3057501_3057900	0.847184	0.660485	1.15272	1.12107	1.2243	0.971991	1.17294	1.24139	0.771743	0.945274	0.899939	1.17248	0.958059	0.933194	1.00357	0.880478	0.99743	1.15408	0.853006	1.00175	0.818867	0.639296	1.00409	0.602709	0.927251	1.06126	0.759544	1.1592	1.05831	0.832799	0.86629	0.829201	0.82768	1.05135	0.767276	0.809965	0.833722	0.715193	0.990264	0.917078	0.776392	0.932769	0.952632	0.801465	0.974826	0.990981	1.1192	0.827552	1.08251
Chr01K_3151401_3151800	0.732311	1.00574	1.09284	0.991089	0.649026	0.840196	0.37398	0.958028	0.740873	0.267828	0.638667	0.718141	0.888634	0.814693	1.29446	0.657073	0.737231	0.299762	1.54963	0.419337	0.917695	1.29312	1.12222	0.896714	1.24599	1.36655	0.595721	0.843055	0.757982	0.535371	0.64225	1.03286	1.14714	0.995282	1.27879	0.978071	0.761849	0.687146	1.41466	1.27531	1.22811	1.03808	0.938623	1.23735	0.460827	1.21284	0.559601	1.17599	1.51551
Chr01K_3259801_3260200	0.631798	0.840618	1.03295	0.828615	1.51931	0.724875	0.509973	1.56523	0.586525	0.645937	0.493515	0.644861	0.624821	0.962819	0.930848	0.617648	1.37327	0.524584	0.853006	0.652302	0.847103	0.988003	1.22558	0.735011	0.782368	0.886802	0.78933	1.59578	1.30144	1.10048	0.657186	0.625538	0.638911	0.953228	0.917723	1.14618	0.848096	0.659099	0.976118	1.00305	0.917554	0.992948	1.24683	0.871769	0.319034	0.621212	0.456517	0.754959	1.28457
Chr01K_3340401_3341000	1.40719	1.6362	1.66171	1.25105	1.1653	1.4827	1.01995	0.931041	1.38914	1.46518	1.77085	1.83199	1.61065	1.25907	1.42536	1.64268	1.22872	1.42387	1.54963	1.63075	1.5389	1.49653	1.00409	1.14662	1.56474	1.36655	1.16166	0.963491	1.10122	0.684085	1.26956	1.44019	1.29234	1.34573	1.74518	1.26844	1.13559	1.38832	1.68345	1.64787	1.07283	1.20357	1.24683	1.29359	1.0989	1.27201	1.53154	1.21955	1.57324
Chr01K_3499401_3500000	2.16822	2.20662	3.17371	2.42086	3.48114	2.43822	2.20988	3.27889	2.53132	2.39469	2.23533	1.94924	2.16605	4.20678	2.69073	2.52316	3.07902	1.90349	2.8007	1.86372	2.35777	2.29565	3.52908	2.29324	2.30364	2.82032	3.48497	3.82386	3.6469	3.55427	2.7333	2.42941	2.454	2.52325	2.58768	3.28571	2.58741	2.18765	2.61713	2.37867	2.45622	2.28679	2.57771	2.71373	1.66607	2.47006	2.42985	2.26488	2.52585
Chr01K_3501701_3502200	1.96719	2.68697	2.14076	2.37211	3.30413	2.04283	2.39687	2.96854	2.13001	2.11111	2.00309	2.33029	2.4854	3.25877	2.41439	1.59012	3.57051	1.52879	3.02817	1.79383	2.03305	2.38283	2.87937	2.70484	1.88348	2.16612	2.65096	3.25178	3.44667	3.40555	1.70271	2.2403	1.97482	1.7102	3.03902	3.33156	2.58741	2.32788	2.41907	2.83721	2.37152	2.66291	2.39559	2.081	1.66607	2.49964	2.1206	2.68591	2.09285
Chr01K_3503301_3503900	1.42155	1.96645	2.30543	1.86845	2.3601	2.38879	2.00589	2.6312	1.7287	1.62272	1.26282	1.7294	2.05497	3.09583	2.06532	1.72153	3.00674	2.09833	1.59228	1.74724	1.68009	1.729	2.14107	1.70523	1.75308	2.04982	2.88925	3.02596	2.7602	2.54301	2.86772	2.35668	1.58276	1.57002	1.91067	2.78139	1.95493	1.93523	1.93809	1.97745	1.66571	1.9859	1.69512	1.67323	2.18007	2.18903	1.84079	1.58251	1.81861
Chr01K_3507401_3507800	1.10565	1.02075	0.928162	0.877358	1.51931	1.20263	1.49592	1.20091	1.66696	1.51244	1.11767	1.33369	1.22187	1.31832	1.09084	0.801629	1.35882	1.27399	0.96674	0.978453	0.776512	1.11877	1.07792	0.823213	0.912763	0.770501	1.10208	1.29469	1.38725	0.907156	0.911098	0.887391	0.755077	0.756975	0.782321	1.32957	0.905594	1.0798	0.905384	0.859761	0.621114	1.08322	1.03669	0.632735	0.638068	0.650794	0.662686	0.958218	0.663937
Chr01K_3510401_3510800	0.804107	0.900662	1.04792	1.33228	1.09154	1.38385	0.968948	1.05248	0.972396	1.22886	1.36442	1.24575	0.985829	1.0517	0.901759	1.02503	1.41664	0.944251	0.909873	1.16482	1.08712	1.00253	0.856429	0.64681	1.1156	0.814114	1.08719	0.9936	1.07262	0.773314	0.896162	1.26562	0.726035	0.93921	0.977901	1.14618	1.06371	1.36027	1.04685	0.945737	1.14341	1.21862	0.840558	0.787404	0.762137	0.946609	0.92776	1.04533	0.938172
Chr01K_3677701_3678500	1.16308	1.30596	1.24254	1.16981	2.75836	1.26853	1.66591	3.69718	1.75957	1.40216	1.19024	1.0992	1.54123	2.51814	1.22174	1.57697	3.22358	0.569548	2.2889	1.37449	1.28477	1.17689	2.62835	1.82283	0.811345	1.39562	2.30842	2.83026	2.45987	2.33481	0.86629	1.32381	0.958367	1.79431	1.27879	2.87308	1.3512	0.729216	1.31564	1.33263	1.72218	1.15844	1.56904	1.56075	0.584896	1.1241	0.64796	1.52444	1.51551
Chr01K_4165901_4166300	0.646157	0.885651	1.03295	0.779873	1.57831	0.724875	0.764959	2.07798	0.864352	0.850747	0.624152	0.439678	0.569281	1.12576	0.479968	0.762204	1.31545	0.374703	0.739272	0.349447	1.2283	0.653825	1.35847	1.05842	0.550555	1.61369	1.20633	2.19796	1.70188	1.18971	0.896162	0.654633	0.784118	1.3177	1.03808	1.02392	0.589355	0.687146	0.862945	1.11769	1.21399	1.02304	1.19079	1.15298	0.513999	0.931818	0.795223	1.16148	0.894872
Chr01K_4359501_4359900	0.646157	0.480353	0.928162	0.763626	0.929288	0.609554	0.866953	1.17392	0.617394	0.72471	0.725758	0.908668	0.805325	0.785068	0.727225	0.775346	0.650498	0.254798	1.42168	0.792081	1.10123	0.857238	0.708769	0.735011	0.666462	1.22117	0.714865	1.05382	1.00111	0.788185	0.433145	0.756464	1.08905	1.09341	1.06817	1.05448	0.963092	0.74324	1.16002	1.11769	1.05872	0.782322	1.21881	1.1108	0.496275	0.857864	0.780497	0.798515	0.808271
Chr01K_6314701_6315100	0.473849	0.405298	0.359288	0.24371	0.958789	0.461284	0.645965	0.634188	0.293262	0.740465	0.275788	0.131903	0.361008	0.948007	0.174534	0.328536	0.650498	0.284774	0.170601	0.209668	0.197657	0.290589	0.856429	0.396906	0.304254	0.203528	0.625507	0.963491	1.00111	1.10048	0.358465	0.305495	0.363018	0.280361	0.346027	0.779401	0.373737	0.294491	0.424399	0.343904	0.211743	0.210625	0.294195	0.239033	0.354482	0.354978	0.220895	0.203258	0.230935
Chr01K_6317501_6317900	0.330258	0.255188	0.329348	0.3087	1.35706	0.197693	0.220988	1.36283	0.355002	0.425373	0.159667	0.0732797	0.166619	1.4072	0.203623	0.18398	1.22872	0.0299762	0.312769	0.186372	0.296486	0.334177	1.62426	0.220503	0.289766	0.276217	0.953153	1.35491	1.51596	1.02613	0.0896162	0.0872844	0.304935	0.154199	0.225669	1.299	0.388112	0.308515	0.297079	0.243599	0.282324	0.22567	0.336223	0.239033	0.194965	0.369769	0.294527	0.37748	0.317535
Chr01K_6446301_6446700	0.861543	1.14084	1.00301	1.07233	0.899787	1.08731	0.56097	0.634188	0.555655	0.72471	0.740273	1.20179	0.888634	0.829506	0.770858	0.775346	0.766142	0.944251	0.909873	0.815377	0.748275	0.78459	0.767833	0.764412	1.07213	1.0031	1.04251	0.843055	0.958204	0.803056	1.10527	0.698275	0.769598	0.672867	0.782321	0.58073	0.574981	0.546912	0.792211	0.759455	0.677579	1.17348	0.672446	0.53431	1.16979	1.07973	1.03084	0.56622	0.519603
Chr01K_6621001_6621500	1.29231	2.29669	2.021	2.30713	2.31584	1.46622	1.59791	3.22491	1.75957	1.3864	1.50958	1.2311	1.52734	2.07376	2.03623	2.06321	2.84773	1.27399	2.65853	1.81713	2.40013	2.15036	2.58405	1.83753	1.86899	1.99167	1.83184	2.63455	2.40266	1.82918	1.91181	1.52748	2.00386	1.99056	2.12129	2.36877	2.40054	1.57062	1.85321	2.393	2.24448	2.00094	2.32554	2.75591	1.01027	1.77489	1.36955	2.45362	2.15058
Chr01K_7555401_7555900	9.06056	6.13951	9.80558	6.33647	6.56402	8.30311	14.9932	18.6478	9.18374	6.91626	9.36227	3.79589	5.41512	4.53266	6.45776	18.1615	4.43784	2.62292	4.33611	16.7036	13.6666	9.21167	16.597	24.8875	16.3718	31.954	16.7546	10.9748	15.2169	28.5234	6.91539	15.1293	16.0744	27.6576	11.4038	8.80264	1.92618	7.02572	2.75859	2.17806	3.14792	3.95675	1.84923	28.8246	6.25661	3.93434	3.32816	3.03436	2.84338
Chr01K_8189901_8190300	0.272822	0.480353	0.583844	0.471173	1.35706	0.691926	0.594968	1.2144	0.694569	0.945274	0.464485	0.322431	0.458202	1.14057	0.654502	0.5388	1.35882	0.209833	0.682405	0.419337	0.607091	0.53759	1.26988	0.514508	0.50709	0.683274	1.13187	1.33986	1.10122	1.3533	0.388337	0.509159	0.464663	0.490632	0.661964	1.11561	0.747475	0.518865	0.523425	0.644821	0.423487	0.67701	0.644428	0.646796	0.194965	0.443723	0.559601	0.711404	0.418569
Chr01K_8258401_8258800	2.3836	1.35099	2.51502	1.49476	2.06508	2.53706	3.19583	4.93857	2.40784	1.54395	2.55467	0.996604	2.11051	1.27388	2.47256	4.87548	1.25763	0.344726	1.67758	4.40304	4.17904	2.87683	4.93185	6.14469	4.47688	6.68736	4.33387	2.93564	3.6755	5.29422	2.06117	4.61152	3.58662	6.28009	2.99388	3.23986	0.977467	1.94925	1.32978	0.831102	1.00225	1.60978	0.742493	6.58045	1.63062	1.46429	1.45791	1.29214	0.707237
Chr01K_8324401_8324800	1.30667	1.27594	1.12278	1.29979	0.796532	1.10379	1.44492	0.836588	1.03414	1.07131	1.32088	1.56819	1.70784	0.962819	0.930848	0.998751	0.86733	1.15408	0.938306	2.0268	1.15771	1.69995	1.09268	1.29362	0.999692	0.683274	1.08719	0.858109	0.872395	0.832799	1.35918	1.42564	1.16166	0.616795	1.2487	1.28372	1.33683	1.22003	1.14588	1.00305	0.889322	1.62482	0.756502	0.843647	1.18752	1.07973	1.54627	1.08888	0.995906
Chr01K_8398101_8398600	1.09129	0.945695	1.18266	0.86111	1.1653	0.939042	0.832955	1.79462	1.28109	0.55141	0.870909	0.644861	1.34684	1.30351	1.25083	1.06446	1.37327	0.419667	1.97613	0.722191	1.25654	1.43842	1.15175	1.48472	0.898274	1.55554	0.848902	1.59578	1.15843	1.10048	1.00071	1.1056	1.13262	1.14948	1.23366	0.978071	1.48057	0.855427	1.35808	1.89147	1.43985	1.33897	1.87725	1.3639	0.425379	1.09452	0.64796	1.32118	1.51551
Chr01K_9411101_9411600	14.3878	9.48697	15.4943	7.11634	12.1545	12.5865	22.0478	28.5654	12.5794	8.57049	16.1844	6.63914	9.09462	7.93956	11.272	27.8467	8.62994	2.42807	9.21246	27.2336	26.6979	13.6722	28.2326	35.6333	28.2956	40.0806	25.7202	15.9127	21.3665	39.5431	13.3976	26.9709	22.6813	40.7645	17.7376	15.802	3.92424	9.54993	4.79571	3.79728	4.79951	6.01786	3.26417	43.2791	7.70999	7.46934	5.83164	5.5896	3.68052
Chr01K_9439801_9440200	0.703593	0.720529	0.883251	0.779873	1.18005	0.774298	0.492973	1.16043	0.663699	0.677447	0.50803	0.791421	1.04137	0.844319	0.87267	0.657073	0.766142	0.539572	1.20842	0.46593	1.05888	1.10424	0.959791	0.793812	0.985204	0.654199	0.863795	1.05382	1.07262	0.996385	0.627314	0.712822	0.943846	0.770993	0.571696	0.90166	0.876845	0.617029	0.763918	1.00305	0.818741	0.842501	1.03669	0.984255	0.531723	0.798701	0.633233	1.03081	0.721671
Chr01K_9669801_9670200	0.516926	0.600441	0.808399	0.487421	0.944038	0.527182	0.492973	1.012	0.57109	0.582919	0.566091	0.351743	0.485972	0.711005	0.669047	0.473092	0.939608	0.509596	0.653971	0.39604	0.762393	0.581178	0.989323	0.852613	0.405672	0.90134	0.699972	0.903273	1.18703	1.05587	0.373401	0.523706	1.07453	0.532686	0.586741	0.947507	0.718726	0.504842	0.622452	0.988725	0.705811	0.722144	0.840558	0.674918	0.354482	0.695166	0.736318	0.638812	0.562903
Chr01K_9765201_9766000	2.39796	2.20662	2.05094	1.86845	1.66682	2.22405	2.02289	1.47078	2.28436	2.03234	2.33694	2.24236	1.87446	1.42201	1.89078	2.10263	1.61902	3.16249	1.63493	3.23821	1.66597	1.54012	1.4323	1.63173	1.86899	1.48285	1.96588	1.18931	1.51596	1.23433	2.12092	1.80388	1.78605	1.61208	2.01598	1.60465	2.04118	1.96327	2.00882	1.49025	1.82099	1.17348	1.49899	1.63105	2.14462	1.9228	2.09114	1.42281	1.32787
Chr01K_10715501_10715900	0.990774	1.32097	1.25751	1.05608	1.51931	1.18616	1.00295	1.28187	1.21935	1.5597	1.37894	1.61215	1.18022	1.1702	1.00357	1.24844	1.301	1.60373	0.909873	1.3279	0.945932	0.944414	1.09268	0.896714	0.76788	1.03218	1.22123	0.858109	1.15843	0.817928	1.43386	1.04741	0.958367	1.12144	0.752232	1.36013	1.20746	0.939567	0.919531	0.974395	0.917554	0.722144	1.00867	0.984255	1.542	0.9614	1.76716	0.958218	0.880438
Chr01K_10779201_10779600	0.488208	0.495364	0.823369	0.519916	1.47506	0.510707	0.458975	1.47078	0.50935	0.72471	0.362879	0.425022	0.583166	0.948007	0.741769	0.63079	1.11307	0.329738	0.796139	0.349447	0.52238	0.857238	1.00409	0.602709	0.492602	0.770501	0.997832	1.11404	1.01541	0.966642	0.477953	0.538254	0.566308	0.658849	0.526562	1.11561	0.7331	0.406678	0.523425	0.587503	0.734043	0.737188	0.630418	0.674918	0.425379	0.473304	0.368159	0.580738	0.59177
Chr01K_11153401_11154000	0.890261	1.15585	1.64674	1.36478	2.97962	1.40033	1.27493	2.72566	2.22262	1.19735	0.769303	0.894012	1.40238	2.59221	1.33809	0.81477	2.09605	0.719429	1.49276	0.86197	1.6095	1.8743	2.74648	1.47002	1.33292	1.22117	1.99566	2.72487	2.7602	1.78457	1.10527	1.67295	1.5392	1.1635	1.57969	2.36877	1.30808	1.22003	1.54198	1.94879	2.0892	1.44429	1.24683	1.74354	0.868482	1.19805	1.08975	1.93095	1.63098
Chr01K_11725401_11725900	0.703593	1.24592	1.63177	1.02358	1.75532	1.05436	0.798957	1.76763	1.25022	1.00829	0.856394	0.747453	0.916404	1.57014	1.71625	0.775346	1.63347	0.299762	1.49276	1.14153	1.17183	1.67089	2.11154	1.19072	1.01418	1.57008	1.14676	2.55927	1.58747	1.38304	0.701994	0.843749	1.36495	1.41582	1.35402	1.61993	1.4662	1.05175	1.38637	1.6622	1.38339	1.63987	2.03135	1.42014	0.850757	1.4347	0.824676	1.68414	1.41447
Chr01K_11960701_11961100	0.789748	1.14084	0.763488	0.942347	1.00304	0.626028	0.93495	0.998508	0.725438	0.645937	0.711242	0.454334	0.777555	1.30351	0.669047	0.762204	1.47446	0.884298	0.725055	0.722191	0.564736	0.886296	1.18128	0.837913	0.941739	0.872265	0.804223	1.12909	1.27284	1.041	1.35918	0.901938	0.537266	0.686885	0.752232	0.855813	0.646853	0.897497	0.763918	1.08903	0.691695	0.496474	0.672446	0.604614	0.319034	0.813492	0.751044	0.711404	0.67837
Chr01K_12021301_12021700	0.45949	0.405298	0.43414	0.633647	1.07679	0.247116	0.93495	1.02549	0.818048	0.614428	0.435455	0.322431	0.374893	1.2887	0.247256	0.302254	1.02634	0.539572	0.341202	0.186372	0.480025	0.682884	1.46184	0.617409	0.434649	0.45067	1.0574	1.14415	1.08692	0.981513	0.448081	0.523706	0.537266	0.308397	0.571696	0.978071	0.330614	0.322538	0.480985	0.501527	0.536416	0.330983	0.448297	0.295276	0.38993	0.517677	0.515422	0.638812	0.216501
Chr01K_12345901_12346300	0.488208	0.420309	0.553903	0.731131	1.18005	0.247116	0.475974	1.2279	0.524785	0.346601	0.566091	0.278463	0.472087	1.15538	0.407246	0.578224	0.99743	0.194845	1.10891	0.372744	0.861222	0.435883	0.945025	0.793812	0.709926	0.421595	0.759544	1.1592	0.943902	0.951771	0.298721	0.625538	0.62439	0.658849	0.692053	0.764118	0.388112	0.504842	0.820505	1.08903	0.776392	0.767278	0.910604	0.871769	0.265862	0.606421	0.544875	1.08888	0.620637
Chr01K_12536501_12536900	0.789748	1.20088	0.83834	0.86111	1.00304	0.757824	0.662964	1.40331	0.833482	0.756219	0.740273	0.674173	1.09691	1.30351	1.01811	0.63079	1.61902	0.299762	1.37903	0.768784	0.917695	1.16236	1.15175	1.20542	1.01418	1.0031	0.953153	1.29469	1.33004	1.07074	0.955906	0.931033	1.00193	0.841084	0.797366	1.43654	1.26496	0.82738	1.21661	1.3183	1.45397	0.977903	0.924614	1.25141	0.549448	0.828283	0.868855	1.00177	1.31344
Chr01K_13118901_13119300	0.875902	1.09581	0.808399	0.389937	1.09154	0.642503	0.781958	1.03899	1.03414	0.756219	0.885424	0.527614	0.70813	1.43682	0.669047	0.827912	1.27208	0.824346	0.682405	0.745488	0.607091	0.639296	1.22558	0.558609	0.76788	0.726887	1.23612	1.35491	1.11552	1.17484	0.64225	0.814654	0.900284	0.658849	0.857544	1.16146	0.919969	0.799333	0.947824	0.888419	0.677579	1.06817	0.714474	0.703039	0.815309	0.798701	0.76577	0.667849	1.03921
Chr01K_13731301_13731800	0.933338	0.960706	0.868281	0.828615	1.85858	0.675452	1.54692	1.6327	1.28109	1.35489	1.10315	0.908668	0.694246	1.97008	0.843581	0.81477	2.1105	1.0042	0.611321	0.605709	0.649446	0.79912	1.55043	0.470407	0.753391	0.755963	1.9212	2.1528	2.07373	1.96303	1.35918	0.814654	0.914805	0.86912	0.436294	1.8186	0.790598	0.771286	0.622452	0.816773	0.762276	0.827456	0.658437	0.660857	0.974826	1.02056	0.692139	0.813033	0.923739
Chr01K_13735401_13735800	1.4359	2.59691	2.44017	2.79455	3.14188	2.00988	1.8019	2.68518	2.17632	1.35489	2.07567	1.67078	2.65202	2.91808	3.11252	1.86609	2.42852	1.57375	4.20816	1.91031	2.75309	3.2546	2.3035	2.61664	2.66585	2.7331	1.98077	3.11629	2.27395	2.082	2.21053	2.18211	2.29427	2.50923	3.11424	2.91893	2.32867	2.27179	3.05567	3.56801	3.59964	2.5275	3.11006	2.27785	1.4002	2.33694	2.13532	2.77302	3.04545
Chr01K_13793001_13794000	1.88104	1.48609	1.57189	1.75472	8.12758	1.53212	2.77085	7.73169	2.76284	3.11941	1.2483	0.674173	1.38849	7.56924	1.65807	1.64268	7.84934	0.989215	1.66336	1.28131	1.96246	1.729	7.76692	1.20542	1.39088	1.29386	5.95721	7.64771	6.17827	6.64752	1.17995	1.09105	1.55372	1.37377	1.38411	6.78537	1.17871	0.967614	1.65516	1.9058	1.69395	1.36906	1.89126	1.65917	0.673516	1.49387	1.57572	1.36473	1.47221
Chr01K_13997901_13998300	0.832825	0.675496	0.733547	0.763626	0.48677	1.07084	0.713962	0.485761	0.972396	0.976783	1.11767	1.12851	1.20799	0.533254	0.71268	0.998751	0.592676	0.959239	0.625538	1.02505	0.734156	0.566649	0.457746	0.867313	0.782368	0.508821	0.878688	0.632291	0.700776	0.624599	0.701994	1.01832	0.653432	1.05135	0.722142	0.611295	0.60373	0.771286	0.594159	0.730797	0.677579	0.797367	0.99466	0.7171	0.762137	0.798701	0.736318	1.01629	0.779404
Chr01K_14066401_14067000	1.00513	0.58543	0.823369	0.714884	2.66986	0.44481	0.917951	2.09147	1.15761	1.33914	0.725758	1.11385	0.652591	1.42201	0.989026	0.72278	2.09605	0.329738	1.08047	0.885267	1.03064	1.08971	2.15584	0.705611	1.20253	1.23571	1.90631	2.22807	1.95931	1.7697	0.343529	0.945581	1.01645	0.546704	0.782321	1.95614	0.848096	0.86945	0.961971	1.47592	1.25634	1.00799	1.13475	0.942072	0.372206	0.813492	0.898308	0.914662	1.29901
Chr01K_14067201_14067600	0.646157	0.390287	0.464081	0.536163	1.46031	0.494233	0.509973	1.25488	0.60196	0.882256	0.682212	0.454334	0.374893	1.06651	0.669047	0.341678	1.25763	0.209833	0.639754	0.535819	0.748275	1.01706	1.44707	0.720311	0.579532	0.494283	0.565935	1.43018	1.24424	1.08561	0.403273	0.39278	0.493704	0.560722	0.61683	0.825248	0.517482	0.434725	0.523425	0.487198	0.479951	0.601786	0.868576	0.576492	0.30131	0.266234	0.692139	0.65333	0.894872
Chr01K_14996301_14996700	0.775389	1.00574	0.973073	0.991089	0.98829	0.971991	0.832955	1.51126	0.910657	0.393864	0.44997	0.425022	0.958059	0.992445	1.29446	0.841053	1.01189	0.479619	1.87661	0.582412	1.15771	1.45294	1.68333	1.07312	0.651973	1.32293	0.893581	1.17425	1.10122	0.594857	0.851354	1.06196	1.2633	1.45788	1.39915	1.45182	1.32246	0.74324	1.35808	1.83416	1.17165	0.932769	1.61107	0.998316	0.638068	1.00577	0.736318	1.46636	1.25571
Chr01K_15069901_15071000	2.03898	0.705518	0.808399	0.812368	4.32193	1.12026	3.26382	3.67019	2.46958	3.67082	1.01606	1.20179	0.958059	5.08072	0.799947	0.972468	4.59685	0.959239	0.753488	1.07164	0.960051	0.726472	4.65129	0.720311	1.01418	0.625123	5.00405	5.14866	4.20466	4.23835	1.26956	0.872844	0.696994	0.799029	0.947812	4.66112	1.13559	0.729216	0.778065	0.745126	0.804625	0.782322	0.868576	0.928012	1.04572	0.902237	0.942487	0.856589	0.894872
Chr01K_15071201_15071700	0.660516	0.600441	0.673666	0.536163	1.3128	0.642503	1.00295	0.958028	0.802613	1.0398	0.769303	0.659517	0.76367	1.45164	0.639958	0.578224	1.44555	0.6295	0.682405	0.629005	0.550617	0.52306	0.915493	0.823213	0.709926	0.436132	1.01273	1.21942	1.48736	1.3533	0.552633	0.843749	0.667953	0.448578	0.39116	1.45182	0.833722	0.645076	0.664892	0.472868	0.395254	0.315938	0.532353	0.478067	0.425379	0.488095	0.721591	0.508146	0.63507
Chr01K_15072301_15072800	1.12001	0.675496	0.628755	0.536163	2.52235	0.642503	1.69991	1.6327	1.09588	1.57546	0.624152	0.586238	0.527627	2.91808	0.479968	0.906761	2.16833	0.704441	0.341202	0.815377	0.43767	0.857238	1.78669	0.67621	0.478114	0.508821	2.44245	2.13775	2.04512	2.54301	0.896162	0.683727	0.348497	0.813047	0.42125	2.36877	0.574981	0.574959	0.367812	0.372563	0.5223	0.481429	0.630418	0.449945	0.655792	0.695166	0.574328	0.624293	0.519603
Chr01K_15628501_15629000	1.33539	1.42605	1.31739	1.47851	0.634276	1.07084	1.54692	0.607201	1.14218	1.15008	1.77085	1.49491	1.86058	0.948007	1.35264	1.62954	0.751686	1.66368	1.53541	1.3512	1.14359	1.81618	0.885961	1.13192	1.39088	0.814114	0.893581	0.9936	0.772284	0.847671	1.41892	1.30927	1.69892	1.40181	1.21862	1.0392	1.63869	1.34625	1.17417	1.51891	1.34104	1.65491	1.513	1.58887	1.542	1.52345	1.26647	0.972736	1.22684
Chr01K_15668401_15668800	1.01949	1.32097	1.2126	0.779873	1.07679	0.955517	0.93495	1.65968	0.833482	0.693201	0.783818	0.644861	0.70813	1.55532	1.01811	0.827912	1.56119	0.389691	1.15156	0.792081	1.25654	0.944414	1.44707	1.04372	0.76788	0.886802	0.893581	1.35491	1.18703	1.05587	0.64225	0.683727	0.842201	1.09341	0.767276	0.779401	1.00622	0.701169	1.061	1.01738	0.917554	0.917724	0.868576	1.20923	0.38993	0.902237	1.03084	1.08888	1.31344
Chr01K_15669301_15669800	0.717952	0.750552	0.868281	0.633647	0.855535	0.510707	0.764959	1.24139	0.787178	0.756219	0.696727	0.791421	0.680361	1.03688	0.989026	0.617648	1.15644	0.674465	0.796139	0.675598	1.05888	0.828179	1.35847	0.999615	1.05765	0.770501	1.20633	1.29469	1.33004	1.21946	0.761738	0.756464	0.885763	0.686885	0.872589	1.05448	0.776224	0.78531	0.947824	0.988725	1.01637	0.977903	0.924614	1.09674	0.708965	0.695166	0.662686	0.827552	1.05364
Chr01K_16290701_16291300	1.98155	2.10154	2.021	2.61583	0	2.60296	1.12194	0	2.13001	1.13433	2.33694	1.77337	2.19382	0.118501	2.47256	2.05007	0.086733	2.59294	2.01878	2.72569	2.82368	2.51359	0.014766	2.36674	2.37608	2.10797	0.253181	0.0301091	0.0286031	0	2.97227	2.63308	2.8025	2.43914	1.73013	0.0916942	2.41492	2.83272	2.58883	2.36434	2.01862	2.46732	2.07338	2.01069	2.55227	2.51443	2.10587	2.56977	1.94851
Chr01K_16303201_16303800	4.26464	4.63841	4.26655	4.20807	0	4.33277	2.26088	0.0269867	3.31849	1.49668	3.99167	3.88382	4.2349	0.133313	4.39244	4.4681	0.231288	4.67629	3.69636	4.21667	4.30611	4.32978	0.162426	3.96906	4.04223	3.72166	0.268074	0.0903273	0.328936	0.148714	5.61595	3.75323	4.28361	3.79889	4.3479	0.229236	4.75796	3.68815	3.86203	3.28142	3.83961	4.48331	3.96463	2.95276	4.36013	4.6443	4.37373	4.47168	3.85372
Chr01K_16313001_16314600	10.5395	10.6578	10.1499	10.5445	0.073753	10.9061	4.91274	0.0269867	7.48591	4.15921	10.1751	10.3178	9.60836	0.133313	10.7775	9.05446	0.520398	11.391	9.34041	10.3436	9.5158	9.8655	0.428214	9.65805	9.96795	8.02484	1.23612	0.180655	0.757982	0.223071	10.9929	9.60128	9.69983	8.11646	9.44803	0.748836	10.134	11.2888	8.78506	9.38572	10.1213	9.67372	7.95728	8.50677	11.8043	10.9452	10.2348	8.72559	10.0312
Chr01K_16365301_16365700	1.24924	1.2309	0.898221	1.46226	0.147506	1.63097	1.17294	0.175414	0.802613	1.10282	1.2483	1.34835	1.08302	0.385128	1.33809	1.48498	0.260199	2.44306	1.05204	1.02505	1.27066	1.03159	0.265788	1.32302	1.41985	1.06126	0.387218	0.0903273	0.243126	0.193328	1.76245	1.36745	0.987408	0.981264	1.17348	0.290365	0.804973	1.26211	1.17417	0.945737	1.51044	1.09826	0.966641	1.33577	1.89648	1.5974	1.01612	1.3357	1.18354
Chr01K_16368801_16369300	2.44104	2.02649	2.09585	2.48585	0	2.28995	1.22393	0.0269867	1.66696	1.10282	1.95955	1.71474	2.04108	0	2.42893	2.51002	0.086733	2.17328	2.14673	2.14328	2.13188	1.97601	0.059064	2.21973	2.07183	2.23881	0.342539	0.0602182	0.157317	0	1.95662	2.15301	2.17811	1.85038	1.9558	0.198671	2.80303	2.42605	2.13614	1.86281	2.13155	2.07616	2.26951	2.68561	2.60544	2.32215	1.85552	2.30843	2.22275
Chr01K_16372101_16372500	2.31181	2.717	2.75455	2.29088	0	2.50411	0.815956	0.0269867	1.6361	0.913765	2.42403	1.46559	2.34655	0	2.45802	2.61515	0.0144555	1.75361	2.99974	1.93361	2.62602	2.92042	0.0738301	2.60194	2.95561	2.68948	0.14893	0.0602182	0.100111	0.0148714	2.46445	2.64763	2.65729	2.11673	2.24165	0.168106	2.84615	2.42605	2.81518	2.55062	2.90794	2.69299	2.89992	2.64343	1.71924	2.17424	2.10587	2.06162	2.30935
Chr01K_16380601_16381100	2.31181	2.717	2.33538	2.63207	0.0442518	3.06424	1.44492	0.0269867	1.69783	0.913765	2.35145	2.69669	2.2077	0.0296252	2.23985	2.41803	0.173466	2.72784	2.34577	2.23646	2.79544	2.67342	0.14766	2.36674	2.04285	2.35511	0.461684	0.105382	0.257428	0.0594857	3.13657	2.53125	2.42496	2.43914	2.40714	0.382059	2.48679	2.52421	2.57469	2.62227	2.28683	2.72308	2.32554	2.50282	2.46365	2.44048	2.42985	2.16325	2.29491
Chr01K_16382501_16383200	3.38874	3.42252	3.57791	4.11058	0.221259	3.87149	2.46487	0.188907	2.84001	1.81178	4.38358	3.75192	3.23518	0.266627	4.31972	3.67961	0.491487	4.30159	3.15612	5.14853	4.26375	4.12636	0.265788	4.39537	4.07121	3.45998	0.536149	0.316146	0.743681	0.401528	3.40542	4.18965	4.18196	3.58862	3.38504	0.366777	4.01049	4.33323	3.29617	3.23843	3.88196	4.09215	3.82454	3.88078	4.64372	4.24495	3.62268	3.67317	4.08466
Chr01K_16383901_16384400	2.88617	2.59691	2.7246	3.13574	0.0147506	3.08072	1.51292	0	2.29979	1.51244	2.51112	3.10706	2.47151	0.0592504	2.6471	2.98311	0.057822	3.80698	2.13251	3.51777	3.06369	2.55718	0.0738301	2.64604	3.08601	2.3115	0.14893	0.0451637	0.128714	0.0297428	3.1515	2.44396	2.42496	2.45316	2.28678	0.229236	2.73116	3.22538	2.74445	2.45032	2.47034	2.45228	2.88592	2.88246	3.5271	2.83983	3.56378	2.36651	2.45368
Chr01K_16390501_16391000	1.40719	1.11082	1.48207	1.18606	0.0147506	1.51565	0.628966	0.0134934	0.756308	0.630183	1.56764	1.46559	1.0136	0.0296252	0.829036	1.16959	0.028911	2.06836	1.26529	1.09494	1.24242	1.24953	0.014766	1.26422	1.14458	1.29386	0.178716	0.0150546	0.0572062	0.0148714	1.70271	1.33836	1.48111	1.27564	0.887633	0.122259	1.22183	0.91152	1.35808	1.01738	1.39751	1.38411	1.34489	1.09674	1.57745	1.22763	1.38428	1.03081	1.32787
Chr01K_16391201_16391600	1.01949	1.05077	1.09284	1.34853	0	1.18616	0.645965	0.0269867	0.632829	0.315091	1.08864	0.820733	0.722015	0	1.06175	0.696497	0.0144555	0.719429	1.02361	1.07164	0.847103	1.11877	0	1.27892	1.43434	1.17756	0.0744651	0	0.0858093	0	1.13514	1.382	1.43755	0.93921	1.15844	0.0611295	1.06371	1.26211	0.834651	0.931407	0.832857	0.90268	0.882586	1.32171	0.957102	0.990981	1.08975	0.682367	1.19797
Chr01K_16392901_16393300	2.21129	2.22163	2.29046	1.94968	0.0147506	2.20757	1.30893	0.107947	1.49718	1.10282	2.62724	2.13977	2.27713	0.0592504	2.48711	2.5363	0.144555	2.93767	2.2889	2.88877	2.28718	2.83324	0.0885961	2.49904	2.24569	2.18066	0.312753	0.0903273	0.228825	0.0892285	2.79304	2.45851	1.93125	2.00458	2.69299	0.183388	2.61616	2.60835	2.05126	2.26404	1.90569	2.04607	1.79319	1.87008	2.25096	2.79545	2.50348	2.19229	2.00624
Chr01K_17975301_17975700	1.46462	1.00574	1.10781	0.714884	0.516271	1.15321	1.12194	0.634188	0.941526	1.16584	1.26282	1.18713	1.15245	1.09613	0.799947	1.36671	0.664953	1.22902	1.27951	1.16482	0.889459	0.566649	0.856429	1.10252	0.608508	0.843189	0.878688	0.782837	0.800887	0.773314	1.01565	0.901938	0.711515	0.799029	0.917723	0.702989	0.747475	0.771286	0.933678	0.687809	0.988135	0.797367	1.02268	0.745222	0.620344	0.872655	1.28119	0.885626	1.03921
Chr01K_18186701_18187100	1.16308	0.735541	0.673666	0.974842	1.40131	0.757824	1.63191	1.37632	1.03414	1.35489	0.754788	0.835388	1.11079	2.37002	0.799947	0.604507	1.76357	0.839334	0.412286	0.582412	0.832985	0.741002	1.31417	0.808512	0.68095	0.843189	1.51909	1.76138	1.75909	1.73996	0.836418	0.72737	0.755077	0.785011	0.842499	1.46711	0.747475	0.841403	0.636598	0.530186	0.536416	0.64692	0.896595	0.548371	0.939378	0.9614	0.780497	0.827552	0.923739
Chr01K_18188101_18188600	0.818466	1.15585	0.988043	1.13732	1.72582	0.724875	1.20693	1.94304	0.972396	1.05556	0.798333	0.791421	0.930289	1.71826	0.610869	1.11702	2.09605	0.734417	1.29373	0.302854	0.762393	0.886296	1.86052	1.22012	0.76788	1.03218	1.62334	1.85171	1.37295	1.60611	0.911098	1.09105	0.914805	0.897156	0.842499	1.72691	0.876845	1.22003	0.990264	1.00305	1.21399	1.00799	0.938623	1.13892	0.673516	0.917027	0.706865	1.01629	1.03921
Chr01K_18340701_18341300	2.03898	1.89139	1.75153	1.67348	0.944038	1.69687	1.46192	0.890561	1.82131	1.52819	1.66924	2.25701	2.13828	0.785068	1.75988	1.76096	0.968519	1.37891	1.42168	1.91031	1.65185	1.17689	0.797365	1.77873	2.2312	2.03528	1.23612	0.782837	0.815189	0.936899	2.06117	1.84752	2.27975	1.72422	1.63986	1.00864	1.33683	1.96327	1.85321	1.5619	1.69395	2.00094	1.90526	1.74354	2.16234	1.81926	2.19423	2.00355	2.09285
Chr01K_18510201_18510600	1.7518	1.00574	1.43715	1.55975	1.2243	1.08731	1.32593	0.958028	1.40457	2.53649	1.66924	1.81734	1.63842	1.34795	1.1781	1.49813	1.18535	2.33814	1.25108	2.56261	1.52479	1.235	1.4766	1.44062	1.28946	1.03218	1.11698	1.17425	1.24424	1.42766	1.35918	1.46929	1.5392	1.26163	1.03808	1.14618	1.37995	1.72488	1.20246	1.34696	1.32692	0.977903	1.09273	1.40608	1.77241	1.62698	1.36955	0.958218	1.24127
Chr01K_18995401_18995900	1.80924	1.68124	1.31739	1.31604	0.944038	1.28501	1.37693	1.03899	1.89849	1.40216	1.79988	1.90527	1.20799	0.903569	1.81806	1.39299	0.982974	2.29318	1.39324	2.51602	1.56714	1.39483	1.04839	1.70523	1.33292	1.3084	1.19144	0.858109	1.14412	1.01126	1.32931	1.6584	1.40851	1.30368	1.26375	1.36013	1.85431	1.36027	1.16002	1.44726	1.22811	1.45933	1.66711	1.42014	1.04572	1.33117	2.06169	1.20503	1.28457
Chr01K_19033701_19034100	1.04821	1.44106	1.90123	1.68973	1.10629	1.38385	1.27493	1.68667	1.3737	0.740465	1.13218	0.93798	1.23576	1.45164	1.97805	1.06446	1.96595	0.854322	2.34577	1.11823	1.83539	2.29565	1.13698	1.55822	1.7386	1.88991	1.11698	1.8216	1.44446	1.41278	1.23969	1.60021	2.17811	1.72422	2.00094	1.26844	1.82556	1.52855	2.00882	2.40733	2.95029	2.45228	2.42361	1.79978	1.13434	1.44949	1.16338	1.94547	2.64131
Chr01K_19038401_19038800	0.90462	1.11082	0.763488	1.07233	0.604775	1.00494	0.883952	0.391307	0.787178	1.0398	1.21927	1.52422	0.84698	0.755443	0.887214	1.28786	0.404754	1.81356	0.781922	1.39779	0.903577	0.813649	0.59064	1.04372	0.970716	0.71235	0.565935	0.526909	0.64357	0.654342	1.00071	0.916486	0.842201	1.12144	0.842499	0.473753	0.704351	0.757263	0.990264	0.65915	0.762276	0.767278	0.714474	0.674918	1.22296	0.76912	1.0603	0.943699	1.16911
Chr01K_19039601_19040200	2.01027	1.9064	1.57189	1.52725	0.781782	1.77924	1.63191	1.03899	1.52805	1.65423	2.395	2.52082	1.68007	1.31832	1.96351	1.56383	1.14198	1.97843	1.59228	2.51602	1.39772	1.71448	1.40277	1.69053	1.66615	1.33747	1.38505	1.23447	1.12982	1.02613	1.79232	1.90571	1.04549	1.09341	1.36906	1.14618	1.53807	1.78097	1.11758	1.41861	1.4822	1.56464	1.6531	1.20923	1.38248	1.47908	1.17811	1.3357	1.73201
Chr01K_19215001_19215400	0.861543	1.00574	1.25751	1.15356	1.15055	1.10379	0.798957	0.958028	0.879787	0.834992	1.29185	0.894012	1.20799	0.755443	0.770858	0.801629	0.766142	0.464631	1.30794	0.838674	0.974169	1.35124	0.767833	1.04372	0.999692	1.07579	1.0723	1.33986	1.14412	0.669214	0.94097	1.1056	1.24878	1.06537	1.21862	1.22259	1.36558	1.00968	1.14588	1.30397	1.29869	1.18853	0.58839	1.06862	0.513999	1.16847	1.07502	1.05985	1.15467
Chr01K_19532001_19532400	0.717952	0.795585	1.28745	1.39727	1.62257	0.790773	0.322983	1.05248	0.926092	0.661692	0.899939	0.586238	0.944174	0.873944	0.87267	0.709639	0.751686	0.299762	1.27951	0.768784	1.29889	1.482	1.25511	1.10252	1.37639	1.11941	0.834009	1.38502	0.929601	0.892285	0.970843	0.72737	1.32138	1.17752	0.977901	0.993354	0.790598	1.12187	0.636598	1.96312	1.21399	1.12835	1.40093	1.06862	0.496275	0.902237	0.839402	1.07437	1.34231
Chr01K_20164201_20164600	0.962056	1.00574	0.688636	1.34853	1.47506	1.31795	1.01995	1.07947	1.11131	0.819238	1.10315	0.762109	1.12468	1.57014	0.989026	1.28786	0.925152	1.52879	0.753488	1.09494	1.073	0.79912	1.01885	0.896714	1.08662	0.610585	1.32548	1.12909	0.900998	1.10048	1.19488	0.945581	0.914805	0.770993	0.917723	1.34485	0.963092	1.06578	1.21661	0.974395	1.03048	0.917724	1.03669	0.984255	1.06345	0.990981	1.07502	1.17599	0.721671
Chr01K_21582701_21583300	6.44721	2.70199	3.29348	1.68973	3.00912	3.08072	6.25566	7.15148	3.28763	3.4345	4.04973	2.11046	2.55482	2.57739	2.60346	7.67461	2.60199	1.06416	2.81492	6.45313	7.62393	1.97601	8.09177	9.80505	6.70808	9.10063	6.13592	4.04967	5.00554	9.97872	2.569	5.26616	6.41815	7.05108	5.35589	5.0279	1.5237	1.87913	1.61272	1.36129	1.01637	2.06112	1.2048	7.5647	2.056	1.52345	1.45791	1.53896	1.38561
Chr01K_22612201_22612800	17.4462	10.1925	18.3087	8.67609	14.3966	14.0692	26.0936	33.9358	15.8979	10.8234	18.1439	7.24003	10.6914	8.07287	12.2465	34.4306	8.89013	1.99342	10.4635	32.685	28.5615	17.9148	33.6813	44.4682	32.2944	45.0961	32.7944	19.1946	26.2577	46.7855	14.9958	33.4008	27.2699	47.1147	20.1899	20.3255	3.98174	12.4387	4.45619	4.25582	5.20889	7.65773	2.74582	53.4029	9.39378	7.94264	6.87721	5.54605	3.91146
Chr01K_22693101_22694200	1.59385	0.765563	1.3623	1.13732	3.28938	1.15321	2.05689	3.00902	1.6361	2.15838	1.32088	1.05523	0.84698	2.68108	1.41082	1.24844	3.42595	0.959239	1.13734	0.978453	1.34125	1.35124	3.41095	1.33772	1.34741	1.58461	2.79989	3.1464	3.08914	3.15274	0.821482	1.35291	1.30686	1.34573	1.50446	2.1701	1.36558	1.20601	1.30149	1.53324	1.52455	1.21862	1.06471	1.65917	1.0989	1.30159	1.32537	1.32118	1.60211
Chr01K_22695901_22696300	0.430771	0.390287	0.359288	0.747379	1.77007	0.609554	0.713962	1.8351	0.478481	1.11857	0.551576	0.307775	0.499857	1.58495	0.465424	0.407385	2.03823	0.674465	0.469153	0.279558	0.748275	0.53759	1.86052	0.63211	0.420161	0.421595	1.04251	1.88182	1.45876	1.48714	0.477953	0.610991	0.638911	0.36447	0.541607	1.3907	0.718726	0.574959	0.594159	0.630491	0.423487	0.586742	0.40627	0.379641	0.762137	0.562049	0.574328	0.609775	0.461869
Chr01K_23678801_23679300	1.03385	1.26093	1.15272	1.75472	0.752281	1.21911	1.29193	0.890561	1.09588	1.30763	1.37894	1.43628	1.31907	1.15538	1.01811	1.0776	0.86733	1.10912	1.00939	1.58416	0.917695	0.79912	0.753067	1.48472	1.24599	1.35201	1.32548	0.828	0.82949	0.817928	1.09033	1.28017	1.29234	0.911174	1.30888	0.84053	1.22183	1.29015	1.34393	1.08903	1.03048	1.14339	1.26084	0.956133	1.13434	1.00577	1.20756	1.36473	0.952605
Chr01K_23763801_23764400	1.83796	1.69625	1.57189	1.49476	1.40131	1.92751	1.8869	1.09296	1.74414	2.06385	2.09018	2.2277	1.99943	1.54051	1.71625	1.4587	1.25763	1.69366	1.15156	2.05009	1.2283	1.51106	1.38801	1.04372	1.72411	1.1921	1.89141	1.35491	1.34435	1.20458	1.50854	1.33836	1.55372	1.34573	1.27879	1.75747	1.4662	1.83706	1.20246	1.57623	1.32692	1.63987	1.23282	1.25141	1.80786	1.21284	1.85552	1.27762	1.42891
Chr01K_23764701_23765100	0.976415	1.02075	1.2126	1.07233	0.619525	0.85667	0.815956	0.607201	0.663699	1.00829	1.1467	1.30438	0.76367	0.770256	0.683591	0.827912	0.823964	1.31895	0.725055	1.37449	0.677683	0.929885	0.487278	0.735011	0.970716	0.668736	0.834009	0.858109	0.529157	0.550242	0.821482	0.741917	0.856722	0.785011	0.917723	0.626577	1.02059	0.729216	0.792211	0.902749	0.903438	0.722144	0.630418	0.942072	0.99255	0.695166	0.854129	0.624293	0.952605
Chr01K_25113201_25114300	2.29745	2.91214	3.18869	2.7783	4.70544	2.50411	2.71985	5.08699	2.57762	2.55224	2.71433	2.03718	2.34655	3.96978	3.53431	3.03568	4.59685	1.82855	3.98069	2.21317	3.86844	3.39989	4.62176	3.04295	3.01357	2.95116	3.42539	4.6368	4.26186	3.89631	3.22618	2.53125	3.6447	3.09799	2.85848	4.40132	3.42113	2.66444	3.9752	3.23843	3.43024	3.18947	3.99265	3.44489	1.96738	2.86941	2.09114	3.32473	3.83929
Chr01K_25256301_25256700	0.430771	0.360265	0.4042	0.276205	0.885036	0.313014	0.390979	1.17392	0.617394	0.740465	0.203212	0.351743	0.263813	1.12576	0.218167	0.381102	1.34436	0.254798	0.312769	0.256261	0.310605	0.53759	1.00409	0.176403	0.391184	0.348906	1.50419	1.35491	0.958204	1.27894	0.418209	0.378232	0.116166	0.294379	0.285848	1.14618	0.431235	0.364608	0.282933	0.257928	0.296441	0.391161	0.266177	0.267155	0.283586	0.221861	0.397612	0.101629	0.50517
Chr01K_26960201_26960600	1.24924	1.2309	1.45212	0.812368	0.840784	1.13674	0.611967	0.674668	0.864352	0.803483	0.798333	0.747453	1.04137	0.770256	0.770858	1.01189	0.491487	1.33394	0.810356	1.02505	0.917695	0.726472	0.0885961	0.823213	0.941739	1.01764	0.670186	0.873164	0.700776	0.624599	1.80726	1.32381	1.1907	0.981264	0.977901	0.565448	0.963092	1.00968	1.20246	0.902749	1.03048	0.887635	1.10673	1.02644	0.921654	0.828283	1.25174	0.914662	1.47221
Chr01K_26965701_26966200	1.63693	1.39603	1.3623	1.38103	0.590024	0.955517	1.34293	0.796108	1.17305	1.15008	1.61118	1.27507	1.51346	0.562879	1.07629	1.59012	0.809508	1.04917	1.20842	1.56087	1.21418	1.11877	0.708769	0.999615	1.39088	1.10487	0.49147	0.692509	1.00111	0.773314	0.94097	1.14924	1.06001	1.28966	1.35402	0.886377	1.26496	1.65476	1.13173	1.00305	1.25634	1.26375	1.17678	1.34984	1.028	1.30159	1.399	1.05985	1.22684
Chr01K_27138301_27138700	0.732311	0.58543	0.898221	0.714884	0.870285	0.527182	0.832955	0.809601	0.679134	0.535655	0.493515	0.659517	0.805325	0.725818	0.829036	0.591366	0.939608	0.644489	0.710838	0.745488	0.677683	0.639296	1.13698	0.940814	0.724415	0.944953	0.580828	1.21942	0.986807	0.951771	0.836418	0.960128	0.711515	0.714921	0.962856	0.84053	0.848096	0.659099	0.495132	0.788114	0.903438	0.752233	0.854567	0.660857	0.797585	0.57684	0.589054	0.813033	0.736104
Chr01K_28142701_28143600	1.32103	1.17086	1.13775	1.2023	2.92062	1.40033	1.56392	3.08998	1.45088	1.9063	0.972515	1.01126	1.24964	2.72552	1.41082	0.946185	3.45487	0.929263	2.033	0.93186	1.44008	1.19141	3.0861	0.882014	1.10111	1.1921	2.27863	2.87542	2.53137	2.1861	1.56828	1.33836	1.32138	1.10743	1.06817	2.6897	1.59557	1.20601	1.47125	1.41861	1.28458	1.26375	1.28886	1.74354	0.779861	1.05014	1.22229	1.26311	1.24127
Chr01K_28143701_28144100	0.560003	0.645474	0.538933	0.357442	1.01779	0.741349	0.815956	1.24139	0.478481	0.645937	0.50803	0.483646	0.610936	1.62939	0.479968	0.591366	1.06971	0.329738	0.781922	0.279558	0.621209	0.566649	1.07792	0.485107	0.405672	0.436132	0.982939	1.14415	1.00111	0.936899	0.418209	0.538254	0.711515	0.294379	0.541607	1.26844	0.661228	0.490819	0.466839	0.845431	0.592881	0.661965	0.532353	0.618674	0.230413	0.354978	0.500696	0.595257	0.534036
Chr01K_28284801_28285200	0.90462	0.690507	0.733547	1.07233	0.811283	0.757824	0.543971	1.06598	0.663699	0.756219	0.609636	0.483646	0.749785	0.74063	0.916303	0.486234	0.838419	0.449643	1.33638	0.512523	0.762393	0.973473	0.974557	1.08782	0.651973	0.915878	0.476577	1.06887	0.715078	0.803056	0.582506	0.843749	0.972888	1.03734	0.992946	1.16146	1.25058	0.757263	1.00441	0.988725	1.31281	1.1133	1.12074	1.42014	0.425379	0.813492	0.839402	1.16148	0.938172
Chr01K_29928101_29928500	0.746671	0.510375	0.823369	0.909852	1.2833	0.85667	0.577969	1.06598	0.694569	0.661692	0.580606	0.454334	0.638706	1.62939	0.71268	0.683356	1.38773	0.299762	1.39324	0.652302	1.04476	0.857238	1.21081	0.705611	0.59402	0.596048	1.13187	1.47535	1.43016	0.996385	0.806546	0.698275	0.856722	0.560722	0.586741	1.1309	0.7331	0.406678	0.976118	0.630491	0.74816	0.752233	0.616409	0.885829	0.319034	0.636003	0.500696	0.813033	0.995906
Chr01K_29970601_29971400	0.875902	1.29095	1.00301	1.15356	2.05033	1.00494	1.18994	2.07798	0.725438	0.882256	0.798333	0.718141	1.1941	1.91083	1.06175	1.19587	2.39961	0.599524	1.09469	0.768784	1.31301	1.30765	2.05248	1.05842	1.07213	0.90134	1.29569	2.22807	2.20244	2.02251	1.00071	1.06196	1.00193	1.06537	0.932767	1.97143	1.00622	1.13589	1.08929	1.14635	1.4822	0.782322	0.938623	0.913951	0.407655	1.05014	0.618507	1.04533	1.28457
Chr01K_30686201_30686700	0.660516	0.510375	0.733547	0.747379	1.37181	0.428335	1.08794	1.6192	1.09588	0.866501	0.290303	0.337087	0.610936	1.65901	0.698136	0.735922	1.40218	0.329738	0.796139	0.768784	0.734156	0.711943	1.68333	0.749712	0.536067	0.683274	1.51909	1.68611	1.67328	1.10048	0.821482	0.640085	0.522746	0.532686	0.797366	1.3907	0.747475	0.392655	0.693185	0.44421	0.734043	0.752233	0.714474	0.731161	0.407655	0.739538	0.574328	0.783996	0.880438
Chr01K_30720401_30721000	111.11	96.7461	109.388	106.875	88.4003	104.58	93.648	86.8567	97.0544	92.9362	103.348	102.211	101.651	98.8149	109.578	97.549	100.625	78.6426	106.441	112.662	107.893	113.737	100.822	101.182	103.012	91.5006	95.9408	96.9363	93.3748	93.4966	79.2506	108.48	102.211	91.0894	104.199	102.117	107.435	108.387	115.366	99.9042	117.758	106.291	104.677	92.07	90.9956	116.743	108.739	110.5	112.956
Chr01K_30775001_30775700	3.05848	3.91788	3.66774	3.55817	0.0295012	4.21745	1.58091	0.0674668	2.99436	1.18159	3.62879	3.15103	3.69339	0.133313	3.54886	4.10013	0.231288	2.57795	4.43563	3.42458	3.89668	3.98107	0.103362	4.51297	4.04223	3.6199	0.327646	0.0602182	0.37184	0.1041	4.21196	4.37877	4.64663	3.78488	3.94169	0.32093	3.67988	4.02471	3.67812	4.08386	4.12194	3.89657	3.97864	3.9089	2.69407	3.59416	3.60796	4.3265	4.12796
Chr01K_32444301_32444700	0.588721	0.495364	0.359288	0.487421	1.01779	0.626028	0.37398	1.30886	0.463046	0.72471	0.624152	0.249151	0.541512	0.68138	0.494513	0.420527	1.46001	0.209833	0.653971	0.46593	0.508262	0.770061	0.900727	0.485107	0.449137	0.566972	0.834009	1.00865	1.01541	1.05587	0.313657	0.421874	0.435621	0.322415	0.526562	0.779401	0.488733	0.420702	0.693185	0.573174	0.776392	0.436295	0.616409	0.576492	0.372206	0.591631	0.250348	0.37748	0.519603
Chr01K_32624501_32624900	1.20616	0.930684	1.12278	1.00734	0.781782	0.675452	1.24093	0.728641	1.04957	1.41791	1.17573	1.01126	0.944174	0.651755	0.756314	0.933043	0.693864	1.19905	0.739272	1.3046	0.988287	0.653825	0.738301	1.24952	0.869298	0.71235	0.759544	0.572073	0.915299	0.832799	1.15007	0.814654	0.871243	0.770993	0.962856	0.932224	1.00622	0.855427	1.11758	0.730797	0.917554	0.737188	0.658437	0.548371	1.29386	0.813492	0.677412	0.813033	0.894872
Chr01K_33215301_33215800	0.789748	0.975717	1.04792	1.10482	1.47506	0.724875	0.815956	1.06598	1.3274	0.756219	0.798333	0.586238	1.24964	1.55532	0.799947	1.09074	1.1709	0.644489	0.796139	0.605709	0.748275	0.697414	1.87528	1.02902	0.68095	0.930416	0.804223	1.30975	1.34435	1.26407	0.86629	1.09105	0.726035	0.827066	1.03808	1.23787	0.804973	0.939567	1.2449	1.06037	1.21399	0.992948	1.06471	0.759282	0.620344	1.06493	0.92776	0.958218	1.08251
Chr01K_33595801_33596200	0.76103	1.93642	1.70662	1.64098	2.24209	1.56507	0.985947	2.25339	1.43544	0.961029	1.33539	1.01126	1.43015	2.28114	2.07986	1.18273	1.9804	0.719429	2.34577	0.815377	2.146	2.10677	2.45116	1.47002	1.37639	1.84629	1.41484	2.58938	1.51596	1.6656	1.23969	1.28017	1.72796	1.51395	1.38411	1.74219	1.63869	1.44441	1.75418	1.99178	2.48445	1.79031	2.05937	1.92633	0.90393	1.98196	1.26647	2.10518	1.78974
Chr01K_34025101_34025500	3.6472	5.25386	7.78458	5.57284	3.95316	6.35913	3.58681	5.45132	5.78807	3.46601	2.65627	2.69669	4.35986	6.78417	3.76702	5.04632	4.11982	4.04679	3.04239	2.35295	5.11086	4.32978	3.91299	4.82167	3.69452	7.13803	4.61684	6.41324	3.96153	4.3722	7.1693	3.38954	3.54305	5.52312	5.80723	3.88172	4.19736	4.96428	6.43672	7.39394	8.61089	8.24447	5.79985	7.31161	5.86668	4.99928	5.99363	7.94159	7.26001
Chr01K_34026601_34027000	0.545644	1.21589	1.25751	1.31604	1.93233	0.971991	1.29193	2.17243	1.6361	1.41791	0.783818	0.659517	0.958059	2.72552	0.669047	1.0776	2.32734	0.644489	0.696621	0.349447	1.08712	0.79912	2.22967	0.926114	0.811345	1.16302	2.04034	2.484	1.94501	1.84406	1.17995	0.989223	0.81316	1.21957	0.857544	2.04784	1.02059	0.771286	0.862945	1.06037	1.18576	0.962858	1.30286	0.632735	0.620344	0.97619	0.839402	1.21955	1.01034
Chr01K_34456201_34456600	1.01949	1.06578	1.00301	0.779873	0.840784	0.790773	0.798957	1.07947	0.802613	1.22886	1.05961	1.17248	1.0136	0.577692	0.945392	0.933043	1.02634	0.86931	0.739272	0.955156	0.734156	0.944414	0.649704	0.970215	0.738903	0.566972	1.10208	0.828	0.657871	0.684085	0.776674	0.72737	0.82768	0.700903	0.857544	0.916942	0.948718	0.757263	1.17417	0.788114	0.988135	1.20357	0.756502	0.703039	1.06345	1.19805	0.76577	0.551701	0.995906
Chr01K_34731001_34731600	0.890261	1.05077	1.00301	1.12107	1.29805	0.757824	1.75091	1.33584	1.46631	1.13433	0.769303	0.820733	1.13856	1.82195	0.58178	1.02503	1.66238	0.79437	0.824572	0.675598	0.804748	0.813649	1.37324	1.04372	0.724415	0.639661	1.10208	1.85171	1.45876	1.50201	0.64225	0.814654	1.03097	0.686885	0.737187	1.43654	0.618104	0.771286	0.806358	0.87409	0.974019	0.722144	0.672446	0.89989	0.69124	0.709957	0.721591	0.609775	0.59177
Chr01K_34732001_34732400	0.646157	0.660485	0.733547	0.828615	0.97354	0.658977	0.645965	1.11995	1.28109	0.693201	0.624152	0.498302	0.805325	1.06651	0.407246	0.683356	1.09862	0.524584	0.895656	0.582412	0.607091	0.450413	1.32894	0.882014	0.695438	0.523359	0.878688	1.02371	1.31574	0.936899	0.64225	0.640085	0.450142	0.588759	0.61683	1.5588	0.531857	0.574959	0.594159	0.530186	0.395254	0.526563	0.532353	0.787404	0.708965	0.606421	0.662686	0.65333	0.461869
Chr01K_34838901_34839800	1.60821	1.66622	1.67668	1.94968	2.80261	1.77924	1.39392	3.56225	1.92936	1.32338	1.48055	1.363	1.88835	2.69589	2.16713	1.51127	3.18021	0.704441	2.94287	0.955156	2.59778	1.88883	2.18537	2.10213	2.02836	2.3115	2.07013	3.08618	2.86031	2.54301	1.43386	1.89116	2.27975	2.11673	2.37705	2.01727	2.35742	1.51453	2.47566	2.45032	2.45622	2.01598	3.41827	2.99495	1.32931	1.70094	1.98806	2.64236	2.74235
Chr01K_35016801_35017200	0.775389	1.09581	1.19763	1.36478	1.63732	0.889619	0.509973	1.60571	0.756308	0.771974	0.783818	0.571582	0.944174	1.73307	1.25083	0.893619	1.76357	0.329738	1.33638	0.93186	1.20006	1.46747	1.4766	0.970215	1.14458	1.13394	1.20633	1.47535	1.10122	1.20458	0.746802	0.872844	1.58276	1.27564	1.17348	1.36013	1.29371	1.03773	1.21661	1.16068	1.82099	1.5496	1.54102	1.46232	0.726689	1.05014	0.868855	1.04533	1.27014
Chr01K_35074201_35074800	4.02053	4.57836	5.61388	4.54926	5.88549	3.64085	4.38576	4.16945	4.58415	4.72637	3.32397	3.03378	3.99885	5.62879	5.22147	3.3905	5.7822	3.79199	3.59684	2.6325	4.26375	5.39043	6.17219	4.68937	4.56381	4.40494	5.58488	5.97666	5.37738	6.21625	3.00214	3.69504	4.51594	3.29424	4.63375	5.60863	4.77234	5.76361	5.2484	5.50247	5.98528	5.2205	4.10472	4.17605	4.80323	4.57035	4.24119	6.11227	5.4414
Chr01K_35346601_35347300	0.847184	0.420309	0.299407	0.487421	3.00912	0.263591	1.8869	2.67168	1.04957	2.31592	0.420939	0.454334	0.180504	2.9329	0.29089	0.367961	3.03566	0.749405	0.213251	0.46593	0.338841	0.377766	2.82031	0.426307	0.304254	0.494283	3.17221	2.55927	2.7316	3.31633	0.403273	0.378232	0.290414	0.224289	0.330982	3.25514	0.244367	0.280468	0.297079	0.286587	0.282324	0.361072	0.40627	0.323398	0.230413	0.281024	0.368159	0.290369	0.288668
Chr01K_35347401_35348100	0.732311	0.135099	0.4042	0.178721	4.21867	0.263591	2.19288	3.94006	1.28109	1.89055	0.406424	0.278463	0.541512	3.51059	0.247256	0.473092	4.20655	0.494608	0.184818	0.279558	0.296486	0.26153	3.11563	0.338105	0.405672	0.377981	3.70836	3.55287	4.24756	3.70298	0.209105	0.465517	0.261373	0.294379	0.270803	3.6372	0.186869	0.364608	0.396106	0.300916	0.40937	0.270804	0.504335	0.168729	0.248138	0.251443	0.32398	0.261332	0.331969
Chr01K_35592601_35593000	2.92925	1.54614	2.11082	1.33228	1.63732	1.64744	2.80485	3.11696	2.14545	1.59121	1.64021	1.26041	1.44403	1.19982	1.59989	4.03443	1.18535	0.599524	1.64914	4.35644	4.70142	1.22047	3.66197	5.89479	3.60759	5.59703	3.27646	2.28829	2.60288	5.3091	1.70271	3.375	3.87703	3.57461	2.91866	2.06312	0.60373	1.45843	0.594159	0.601832	0.5223	1.06817	0.574381	4.64006	1.028	0.857864	0.898308	0.682367	0.779404
Chr01K_35798301_35798700	1.55078	0.900662	0.928162	0.942347	1.10629	1.07084	0.917951	0.607201	0.818048	1.5597	1.33539	1.21644	0.833095	1.22945	1.13447	1.36671	1.14198	0.989215	0.838789	1.46768	0.847103	0.944414	0.989323	0.823213	0.854809	0.596048	0.908474	0.963491	0.900998	0.639471	1.25463	1.01832	0.900284	0.686885	0.827455	0.748836	0.7331	1.3182	0.990264	0.845431	0.959903	0.67701	0.546363	0.759282	1.06345	1.10931	1.00139	0.929181	0.894872
Chr01K_35800001_35800400	1.46462	1.24592	1.33236	1.44602	1.54881	1.56507	1.01995	0.944535	1.52805	1.52819	1.23379	1.58284	1.54123	1.2887	1.13447	1.18273	1.14198	1.69366	1.08047	2.46943	1.45419	0.857238	1.16651	1.04372	1.33292	0.799576	1.34037	1.02371	0.886696	1.08561	1.4488	1.16379	1.33591	1.19154	1.03808	1.26844	1.10684	1.16394	0.877091	1.24665	0.931671	1.12835	1.00867	0.885829	1.52427	1.25721	1.76716	1.17599	0.779404
Chr01K_35802601_35803000	1.04821	0.975717	0.733547	0.893605	0.663777	0.757824	0.832955	0.418294	0.771743	1.13433	1.16121	1.49491	0.971944	0.844319	1.19265	0.486234	0.491487	1.49881	0.838789	1.51427	1.10123	0.726472	0.605406	1.05842	0.854809	0.479746	0.923367	0.692509	0.786585	0.713828	1.26956	0.785559	0.871243	0.813047	0.797366	0.748836	0.919969	0.687146	0.749771	0.687809	0.945787	0.616831	0.616409	0.703039	1.4711	1.07973	0.80995	0.914662	1.12581
Chr01K_36443501_36444400	193.1	161.939	179.06	173.197	135.16	176.392	150.867	134.866	162.714	160.287	172.193	175.578	164.967	155.473	176.323	169.446	161.685	141.203	176.672	179.313	182.184	186.921	158.764	166.304	166.789	146.773	159.311	156.296	151.382	155.049	136.859	179.326	167.395	148.774	164.664	164.988	175.082	183.678	180.37	164.902	184.937	172.577	167.005	151.238	152.286	198.359	190.692	176.544	174.356
Chr01K_36662101_36662500	2.7713	2.77704	3.48809	3.46069	0.0442518	3.08072	1.66591	0.0269867	2.74741	1.10282	2.64176	3.00447	2.83252	0.0296252	2.57438	2.74656	0.202377	4.19667	2.1183	3.56436	2.65426	3.08024	0.280554	3.05765	2.70931	2.63133	0.446791	0.0903273	0.27173	0.0594857	4.37626	3.17133	2.78798	2.90174	2.64786	0.290365	2.9899	3.01503	2.68786	2.76556	2.35741	2.91866	2.36757	2.37627	3.36758	2.91378	3.62268	3.04887	3.03102
Chr01K_36740301_36740800	242.467	194.183	225.094	220.038	180.724	217.841	195.421	174.874	200.977	202.352	213.503	214.841	204.705	191.616	231.883	206.308	211.354	174.731	224.198	242.12	224.906	234.607	206.193	210.992	210.008	184.862	199.522	205.178	192.599	202.876	174.408	223.215	209.94	190.562	206.187	214.931	227.592	228.133	226.572	201.442	230.885	215.379	213.362	188.077	204.501	238.353	234.9	220.347	224.454
Chr01K_37258001_37258400	0.717952	0.840618	0.943132	1.15356	0.944038	0.774298	0.781958	1.20091	0.60196	0.55141	0.827364	0.571582	0.680361	0.859131	1.01811	0.72278	1.18535	0.644489	1.25108	0.629005	1.24242	1.32218	1.21081	1.19072	0.898274	0.90134	0.6404	1.20436	1.22993	1.041	0.627314	0.843749	1.2633	1.17752	1.48942	0.825248	1.04934	1.05175	1.42881	1.64787	1.6516	0.87259	1.2048	1.08268	0.443103	0.754329	0.883581	1.17599	1.22684
Chr01K_37564701_37565100	1.2636	0.58543	0.479051	0.633647	0.958789	1.33443	1.41092	1.51126	0.710004	0.945274	0.667697	0.747453	0.81921	0.607317	0.71268	2.02378	0.751686	0.359715	1.06626	1.00175	1.82127	0.741002	1.65379	2.21973	1.40536	1.74453	0.953153	1.18931	1.18703	2.61737	0.806546	1.74569	1.59728	1.40181	1.32393	1.22259	0.546232	0.645076	0.551719	0.716467	0.621114	0.601786	0.448297	2.17942	0.886206	0.650794	0.382885	0.508146	0.461869
Chr01K_37569401_37569900	0.531285	0.810596	1.03295	0.682389	1.93233	0.906094	0.883952	1.49776	0.632829	0.882256	0.362879	0.644861	0.944174	1.97008	0.378157	0.81477	1.95149	0.464631	1.35059	0.698895	0.762393	0.958944	1.41754	0.705611	0.854809	1.07579	0.670186	1.9872	1.43016	1.57637	0.94097	0.509159	1.04549	0.588759	0.782321	1.32957	0.905594	0.588982	1.04685	1.04604	1.03048	1.12835	0.966641	1.0405	0.60262	0.902237	0.515422	0.609775	0.750538
Chr01K_37953201_37953600	2.34052	1.54614	1.66171	1.93344	1.41606	1.82866	1.13894	1.26838	2.09914	2.12687	2.06115	2.11046	1.7495	2.04414	1.75988	1.81352	1.31545	2.72784	1.74866	2.21317	1.7648	1.90336	1.46184	1.51412	1.43434	1.27932	1.72759	1.40007	1.64468	1.33843	2.04624	1.52748	1.56824	1.64011	1.27879	1.95614	1.75369	1.64074	1.68345	1.43293	1.89157	1.95581	1.34489	1.33577	1.38248	1.73052	1.63463	1.55347	1.37117
Chr01K_38035101_38035700	5.14054	5.65916	4.85039	4.84171	3.20088	5.84842	3.97779	2.92806	4.86198	4.49005	5.82058	5.61322	4.15159	3.95497	4.18882	5.04632	3.31031	6.10016	4.09443	5.56786	4.50377	4.21354	3.23376	4.30717	4.31751	4.47763	3.93176	3.88407	3.6612	3.73273	6.21339	3.98599	4.29813	3.89702	3.80629	3.07176	4.12549	4.54358	4.54107	4.37045	4.81363	4.27268	4.31486	4.33072	6.18572	5.07323	5.22786	4.21035	4.76303
Chr01K_38038801_38039200	4.75285	4.77351	3.77253	3.52568	2.58135	3.59143	4.81074	2.15894	3.25676	4.09619	4.13682	4.6899	4.20713	3.49577	3.49068	3.52191	3.83071	5.08097	3.88118	6.10368	3.60019	3.28366	3.07133	3.70446	3.52066	3.00931	3.60411	2.84531	3.51818	2.76608	3.92818	4.80064	3.45593	2.99986	3.5054	3.68305	3.76612	4.65577	3.5508	2.99483	3.47259	3.8063	3.29218	3.40271	4.73234	4.02309	4.75661	3.76028	3.24752
Chr01K_38040201_38040600	4.43695	3.93289	3.87732	4.38679	2.83212	4.05271	3.31482	2.06448	3.22589	2.97761	4.87709	4.13297	3.73504	2.59221	4.36335	3.54819	2.16833	4.85615	3.93804	5.3116	3.69902	3.79219	2.67265	3.52805	3.63656	3.22738	2.71053	2.83026	2.64579	2.78095	4.55549	4.59698	3.38333	3.19612	3.65585	2.99534	4.15423	4.48748	3.89032	3.86892	4.15017	3.65585	3.55836	3.2621	4.32468	4.28932	4.68298	4.07968	4.04136
Chr01K_38183601_38184100	1.09129	0.645474	1.19763	0.714884	1.78482	0.642503	0.781958	1.75414	0.941526	1.2131	0.798333	0.556926	0.555396	1.46645	0.843581	0.801629	1.18535	0.734417	0.540237	0.675598	0.960051	0.566649	1.62426	0.896714	0.869298	1.03218	1.13187	1.56567	1.43016	1.4574	0.477953	0.800107	0.726035	0.742957	1.05312	1.60465	0.862471	0.617029	1.08929	0.902749	1.21399	0.842501	0.99466	0.759282	0.478551	0.887446	0.883581	0.696886	0.894872
Chr01K_38321801_38322200	1.68001	1.60618	1.18266	1.36478	1.03254	1.26853	1.54692	1.11995	1.29653	1.48093	1.66924	1.70009	1.44403	1.12576	1.36718	1.43242	1.31545	1.73862	1.22264	2.18987	1.25654	1.20594	1.07792	1.29362	1.52127	1.38109	1.42973	0.978546	1.20133	0.803056	1.34424	1.4111	1.11809	1.20555	1.35402	1.0392	1.04934	1.44441	1.32978	1.44726	1.15753	1.32393	1.09273	1.25141	1.43565	1.62698	1.399	1.07437	1.38561
Chr01K_38323801_38324200	1.89539	1.54614	1.66171	1.88469	1.1358	2.00988	1.68291	0.958028	1.66696	1.5597	2.01761	2.41823	1.62453	1.8812	1.64353	1.59012	1.44555	2.518	1.62071	2.39954	1.29889	1.6273	1.29941	1.57292	1.78206	1.52646	1.57866	1.38502	1.43016	1.21946	2.10598	1.61476	1.80057	1.12144	1.50446	1.43654	2.04118	1.76695	1.74004	1.73385	1.93392	1.70005	1.87725	1.58887	1.77241	1.7601	2.03224	1.50992	1.51551
Chr01K_38325201_38325700	1.88104	1.87638	1.25751	1.59224	1.18005	1.66392	1.7849	1.02549	1.3274	2.01659	1.90149	2.13977	1.81892	1.21463	1.43991	1.76096	1.19981	3.80698	1.17999	2.18987	1.35537	1.07518	1.28464	1.58762	1.37639	1.17756	1.62334	0.978546	1.40155	1.36817	1.47867	1.52748	1.24878	1.34573	1.03808	1.61993	1.76807	1.20601	1.35808	1.3183	1.4822	1.44429	1.48499	1.57481	3.31441	1.37554	1.22229	1.78577	1.63098
Chr01K_38326101_38326500	0.818466	1.48609	1.82638	1.26729	1.77007	1.49917	1.29193	1.94304	0.972396	0.976783	1.05961	0.659517	1.1941	1.97008	1.93442	1.05132	1.79248	0.55456	1.36481	1.00175	1.21418	1.81618	2.11154	1.27892	1.14458	1.45377	1.16166	1.95709	2.01652	1.48714	1.07539	1.23653	1.42303	0.86912	1.65491	1.97143	1.23621	1.20601	1.38637	1.53324	1.46809	1.32393	1.40093	1.0405	0.99255	1.44949	1.25174	1.20503	1.57324
Chr01K_38330101_38330500	1.09129	1.20088	1.16769	1.33228	0.811283	1.13674	0.781958	0.931041	1.08044	0.976783	0.856394	0.820733	0.985829	1.36276	1.06175	0.906761	0.780597	0.689453	1.27951	1.09494	1.24242	1.29312	1.00409	1.27892	1.1156	1.36655	0.834009	1.03876	0.858093	0.758442	1.8222	1.09105	1.45207	1.41582	1.14339	1.32957	1.71057	0.729216	1.23076	1.18934	1.67983	1.73014	1.26084	1.29359	0.957102	0.990981	1.48736	1.23407	1.45777
Chr01K_38338301_38338700	0.875902	1.21589	1.3623	1.16981	2.15359	1.02141	0.917951	2.59072	0.833482	1.02405	1.05961	1.18713	1.04137	1.34795	1.57081	0.946185	1.95149	0.404679	2.30312	0.768784	1.45419	1.46747	2.27397	1.54352	0.956227	1.16302	0.968046	2.19796	1.53027	1.39791	0.552633	1.30927	1.98934	1.72422	1.53455	1.61993	1.36558	1.23406	1.52784	2.03477	1.89157	1.20357	2.15743	1.78572	0.744413	1.77489	1.29592	2.17777	2.32378
Chr01K_38832101_38832800	2.15386	2.13157	1.70662	2.33962	0.944038	1.97693	2.27788	1.47078	1.94479	2.01659	2.64176	2.15442	2.67979	1.74789	1.8617	2.27347	1.44555	2.27819	1.79131	1.93361	1.89186	1.99053	1.44707	1.92573	2.07183	1.75907	1.81695	1.64095	1.40155	1.44253	1.83713	2.06573	2.12002	1.93449	1.91067	1.58937	1.95493	2.2157	1.8815	1.86281	1.99039	2.49741	2.66177	1.7576	2.39276	2.49964	2.09114	2.11969	1.81861
Chr01K_38833301_38834300	3.28822	3.03223	3.06892	3.00576	1.97658	3.27841	2.63486	1.30886	3.3648	2.58375	3.28042	3.44415	3.45734	2.14783	3.02526	3.60076	2.02377	3.07256	2.57323	3.02854	2.7672	2.48454	1.62426	2.48434	2.99908	2.58772	2.32331	1.56567	1.8878	1.75483	2.16573	2.82219	3.03483	3.42041	3.38504	2.13953	3.76612	3.16929	2.9425	2.76556	2.59738	2.81335	2.77384	2.99495	3.4562	2.85462	3.69632	3.35376	2.13615
Chr01K_38895701_38896100	0.804107	1.21589	1.84135	1.77096	1.53406	1.23558	0.441976	1.92955	1.15761	0.677447	1.04509	0.776765	1.48569	1.58495	1.58535	0.827912	1.47446	0.6295	2.48793	1.21142	2.13188	1.78712	1.46184	1.45532	1.24599	2.15159	0.982939	1.94204	1.28714	1.17484	0.731866	1.67295	1.37947	1.52797	1.91067	1.1309	1.66744	1.29015	1.55613	1.99178	2.21625	2.00094	2.04536	2.37627	0.974826	1.18326	0.971939	1.71318	1.86191
Chr01K_39596101_39596500	2.9436	1.33598	1.81141	1.46226	1.91758	1.38385	3.12783	3.73766	1.55892	1.68574	1.56764	0.762109	1.1941	1.55532	1.42536	4.20527	1.21426	0.6295	1.43589	3.49447	4.34846	1.10424	4.13448	4.67467	3.3468	4.73931	2.93392	2.34851	2.64579	4.35733	1.46373	3.04041	3.00579	3.79889	3.05406	2.1701	0.747475	1.3182	1.01856	0.745126	0.818741	1.23366	1.02268	4.2323	1.13434	1.19805	0.751044	1.04533	0.851571
Chr01K_39677501_39677900	2.44104	2.46181	1.99106	2.51834	2.18309	2.32289	2.70285	1.56523	3.14871	2.85158	2.88852	2.93119	2.61036	2.75514	2.21076	2.35232	2.86219	3.25242	2.07565	2.95865	2.47072	1.83071	2.00818	2.19033	2.2312	1.6573	2.68074	2.04742	2.61718	2.03738	2.55406	2.41487	1.9603	1.96253	2.13634	1.9103	2.2568	2.13156	2.48981	2.1494	2.01862	2.15139	1.52701	1.44826	2.23324	2.35173	2.57711	2.2068	1.73201
Chr01K_39699501_39700000	1.70873	1.20088	0.883251	0.844863	1.35706	1.18616	1.22393	1.18742	1.3274	1.48093	1.59667	1.43628	1.40238	1.59976	1.59989	1.19587	1.28654	1.46883	1.40746	1.65405	1.21418	0.900826	1.34371	1.52882	1.41985	0.988567	1.16166	1.26458	0.958204	1.13023	1.67284	1.1056	1.17618	0.953228	1.08321	1.16146	1.19308	1.47246	1.41466	1.03171	1.32692	0.767278	0.910604	1.01238	0.99255	0.97619	1.26647	1.27762	1.06807
Chr01K_39732401_39732800	0.861543	0.915673	0.598814	0.698637	0.678528	0.477758	0.781958	0.674668	0.617394	1.05556	0.972515	0.952636	0.458202	0.873944	0.58178	0.946185	0.57822	0.974227	0.668188	0.908563	0.621209	0.653825	0.44298	0.720311	0.463625	0.668736	0.908474	0.737673	0.543459	0.624599	0.79161	0.829201	0.711515	0.476614	0.752232	0.687707	0.689977	0.603006	0.919531	1.10336	0.818741	0.737188	0.616409	0.449945	1.18752	0.739538	0.706865	0.711404	0.894872
Chr01K_39734101_39734500	1.09129	1.26093	1.00301	1.41352	1.2833	1.40033	1.30893	0.958028	1.21935	1.89055	1.46603	1.28972	0.874749	1.00726	1.01811	1.24844	1.06971	1.82855	0.980957	1.3512	1.03064	0.726472	0.871195	0.852613	1.07213	1.01764	1.25101	1.40007	1.21563	1.08561	0.985779	1.1056	1.11809	1.1635	0.902678	0.947507	0.919969	1.06578	1.10344	0.816773	1.11518	1.29384	0.882586	0.942072	1.57745	1.31638	1.22229	1.16148	0.995906
Chr01K_39931401_39931800	0.445131	0.630463	0.718577	0.568658	1.1358	0.543656	0.509973	1.34934	0.879787	0.37811	0.50803	0.498302	0.472087	1.0517	1.01811	0.709639	0.99743	0.179857	0.881439	0.629005	0.804748	1.04612	1.22558	0.67621	0.724415	1.0031	0.774437	1.3248	1.20133	1.10048	0.373401	0.552801	0.726035	0.841084	0.722142	1.22259	0.919969	0.645076	0.877091	0.831102	1.00225	0.692054	0.868576	0.970194	0.319034	0.665584	0.500696	0.885626	0.793838
Chr01K_39936001_39937300	1.88104	2.80706	3.6378	2.79455	4.64644	1.87808	2.46487	5.01953	2.76284	2.22139	2.38049	2.16908	2.27713	4.22159	3.81066	2.1552	4.75586	1.42387	4.30768	2.05009	3.3743	4.2426	4.40027	3.17525	3.28884	2.9657	2.9935	5.52502	4.36197	3.92605	2.41964	2.50215	3.26716	2.77558	3.35495	3.80531	3.30614	2.45409	2.9425	3.4677	4.13605	3.62576	3.58638	3.41677	1.38248	2.79545	2.48875	3.04887	3.21865
Chr01K_39941601_39942300	1.4359	1.83135	2.26052	1.86845	2.75836	1.64744	1.68291	3.13046	1.60523	1.49668	1.23379	1.04057	1.54123	2.14783	1.65807	1.15645	2.45744	1.12411	2.14673	2.05009	1.69421	2.31018	2.31826	2.05803	1.65167	2.18066	2.21906	2.69476	2.24534	2.36456	1.91181	1.60021	1.65536	1.90646	2.01598	2.12425	1.83994	1.40234	1.74004	2.12074	2.11743	2.66291	2.43762	2.26379	1.41793	1.5974	1.84079	2.4391	1.81861
Chr01K_39945101_39945800	1.30667	2.1766	2.47011	2.03092	3.30413	1.79571	1.41092	3.31937	1.85218	1.48093	1.437	1.37766	1.4718	3.09583	2.22531	1.81352	2.58753	0.749405	2.68697	1.9802	2.41424	3.1093	2.70218	1.88163	2.07183	2.03528	2.07013	3.01091	2.01652	2.46866	1.22476	1.45474	2.51208	2.0186	2.57263	2.61328	2.70241	2.17363	2.67371	2.96617	2.97852	2.24165	2.78785	2.33409	0.90393	2.04113	1.51681	2.55525	2.87225
Chr01K_39974601_39975100	0.804107	1.11082	2.00603	1.42977	2.33059	1.13674	1.39392	2.56374	1.17305	0.882256	1.17573	0.630205	0.874749	1.54051	1.84715	1.09074	1.83585	0.584536	2.35998	1.04834	2.17423	2.04865	2.22967	1.44062	1.62269	1.94806	1.20633	2.43884	1.64468	1.50201	0.746802	1.39655	1.51015	1.33172	1.685	1.58937	1.59557	1.20601	1.78248	2.20672	2.10332	2.10625	2.12941	1.89821	0.99255	1.41991	1.07502	1.74221	1.83304
Chr01K_40073101_40073500	1.86668	1.20088	1.13775	1.18606	1.07679	1.12026	1.29193	1.52475	1.65153	1.40216	1.37894	1.42163	1.81892	1.8812	1.7308	2.05007	1.37327	1.27399	1.56384	1.84042	1.42596	1.77259	1.5652	1.54352	1.46332	1.20663	1.7127	1.74633	1.28714	1.05587	1.6579	1.58567	1.49563	1.24761	1.8204	1.63521	1.43745	1.58464	1.51369	1.54757	1.82099	1.35402	1.37291	1.0405	1.24069	1.30159	2.15005	1.69866	1.40004
Chr01K_40074701_40075100	0.818466	1.38101	1.30242	0.958594	1.38656	1.05436	0.611967	1.91606	1.38914	0.771974	0.812849	0.762109	1.08302	1.1702	1.38173	1.10388	1.69129	0.539572	1.90505	1.23471	1.073	1.08971	1.65379	1.01432	0.985204	1.41016	0.863795	1.67106	1.28714	1.2492	0.657186	0.771012	0.929325	0.785011	1.1133	1.02392	1.27933	1.16394	1.61272	1.49025	1.62337	1.30889	1.28886	1.08268	0.620344	1.18326	0.913034	1.40829	1.37117
Chr01K_40305001_40305600	0.746671	0.885651	0.703607	0.844863	1.75532	0.691926	0.74796	1.51126	1.09588	0.72471	0.856394	0.674173	0.624821	1.79233	0.814492	0.341678	1.8503	0.449643	0.824572	0.792081	0.649446	0.78459	2.03771	0.63211	0.854809	0.886802	1.41484	1.71622	1.51596	1.44253	0.582506	0.552801	0.856722	0.813047	0.827455	1.299	0.919969	0.78531	1.00441	0.960066	0.804625	0.932769	1.10673	1.01238	0.531723	0.665584	0.64796	0.783996	0.995906
Chr01K_40611101_40611500	0.473849	0.825607	0.943132	0.909852	1.10629	0.494233	0.509973	1.30886	0.679134	0.519901	0.362879	0.674173	0.79144	1.24426	0.625413	0.735922	1.22872	0.464631	0.952523	0.582412	0.592972	0.900826	1.10745	0.617409	0.753391	0.843189	1.0574	1.05382	0.900998	1.11536	0.821482	0.698275	0.784118	1.10743	1.05312	1.05448	0.848096	0.841403	0.862945	0.974395	1.05872	0.782322	1.14876	0.871769	0.425379	0.709957	0.854129	0.914662	1.01034
Chr01K_40760901_40761500	11.0708	8.45121	13.5631	7.24632	9.54364	10.8896	17.883	26.4875	13.7216	8.2554	13.1652	4.47006	8.08102	6.22129	9.62846	27.6102	6.41824	2.72784	6.51128	24.0187	21.94	11.1296	24.482	35.648	23.2392	39.0338	21.5204	13.5792	20.5799	37.0298	6.0491	21.3119	20.5468	37.5684	14.4729	12.9747	2.40054	7.64275	3.763	3.02349	3.59964	4.63376	2.63375	39.2858	7.51502	6.03463	3.78467	4.15228	3.00215
Chr01K_41312801_41313200	0.30154	0.345254	0.43414	0.422431	1.15055	0.477758	0.407978	1.012	0.385871	0.488392	0.232242	0.219839	0.361008	0.799881	0.407246	0.18398	0.925152	0.23981	0.568671	0.139779	0.52238	0.566649	0.974557	0.455707	0.347719	0.421595	1.0723	1.14415	1.12982	0.936899	0.253913	0.349137	0.304935	0.308397	0.285848	1.02392	0.301865	0.294491	0.353666	0.42988	0.40937	0.466384	0.490325	0.407763	0.194965	0.221861	0.338706	0.333924	0.346402
Chr01K_41490601_41491200	0.574362	0.510375	0.958103	0.877358	1.72582	0.345963	1.44492	1.80811	1.18848	1.02405	0.827364	0.732797	0.680361	2.01451	0.799947	0.775346	1.76357	0.434655	0.497587	0.489226	0.635328	0.857238	1.75716	0.514508	0.521579	0.654199	1.39994	1.58073	2.10233	2.20097	0.313657	0.756464	0.784118	1.20555	0.661964	1.66578	0.589355	0.74324	0.721478	0.630491	0.63523	0.962858	0.658437	0.590553	0.319034	0.990981	0.780497	0.972736	0.952605
Chr01K_41616901_41617700	1.52206	1.69625	1.66171	1.73847	2.07983	1.63097	1.71691	2.49627	1.86762	1.41791	1.32088	1.06988	1.52734	2.45889	1.87624	1.59012	2.6309	0.569548	2.55902	1.14153	1.86363	2.45548	2.39209	1.60232	1.46332	1.6573	1.78716	2.484	2.33115	2.30507	1.23969	2.19666	1.64084	1.62609	1.83545	1.86445	1.59557	1.52855	1.89565	2.06343	2.04685	2.30183	2.03135	2.09506	0.886206	2.02633	1.78189	2.33747	2.32378
Chr01K_41629401_41629800	0.962056	0.915673	0.943132	0.714884	1.10629	0.906094	0.441976	1.33584	0.710004	0.535655	0.870909	0.498302	0.76367	1.30351	1.35264	0.617648	1.09862	0.524584	1.27951	0.86197	0.988287	0.988003	1.07792	0.63211	0.898274	0.872265	0.670186	1.3248	1.15843	0.922028	0.806546	0.785559	1.06001	1.10743	0.752232	0.871095	0.963092	0.91152	1.18832	1.01738	1.01637	0.947814	1.34489	0.913951	0.513999	0.739538	0.751044	1.14696	1.08251
Chr01K_41807001_41807700	4.98259	4.29315	3.59288	3.087	3.23038	4.28335	3.85879	2.49627	4.53785	4.55307	4.28197	4.63128	3.79058	3.27359	4.14518	3.79788	3.10793	5.18588	2.75805	4.42633	3.81197	3.51613	3.21899	3.71916	3.07152	3.54721	3.72325	2.99586	3.14634	3.28658	4.45094	4.2042	3.6447	2.90174	3.52044	3.23986	3.03302	4.48748	3.69227	3.03782	3.47259	3.17442	2.91393	2.67155	4.44875	3.75685	4.38845	3.26665	3.65165
Chr01K_41807801_41808300	2.92925	2.70199	2.18567	2.06341	2.05033	1.97693	2.61786	1.45728	2.43871	2.75705	2.97561	3.00447	2.19382	2.34039	2.5162	1.97122	2.1105	3.49223	2.21782	3.68085	2.146	1.94695	1.72762	1.82283	2.2312	1.75907	2.47224	2.43884	1.90211	1.71021	2.31509	2.35668	1.9603	1.85038	1.42924	2.00199	2.04118	2.10351	1.78248	2.13507	1.51044	2.33192	2.24149	1.8279	2.85358	2.26299	2.31204	2.19229	1.93408
Chr01K_41838501_41838900	3.6472	2.91214	2.78449	2.32337	2.24209	2.86655	2.73685	2.09147	3.34936	3.33997	3.52718	3.79589	2.92972	2.3552	3.50522	2.93054	2.28397	4.07676	2.47372	3.16832	2.4566	2.92042	2.15584	2.76364	2.92664	2.22428	2.54671	2.24313	2.37406	2.72147	3.55478	2.69127	2.77346	2.90174	2.67794	2.21594	2.50117	3.04308	2.67371	1.93446	2.85148	2.97884	2.53568	2.68561	3.91703	2.7215	3.74049	2.30843	2.19388
Chr01K_41839001_41839700	4.839	4.33819	3.60786	3.89937	2.84687	4.1845	4.55575	3.2519	4.78481	4.96269	4.83355	5.02699	3.7767	3.80684	4.05791	4.82291	3.45487	5.41071	3.86696	5.14853	3.91079	4.41695	3.45525	4.04256	4.05672	3.88158	3.81261	3.59804	3.46098	3.5394	4.54056	4.21874	3.63018	3.60264	3.17442	4.04983	4.15423	4.17897	4.38546	3.73996	4.47484	4.13728	4.53901	3.31834	4.98048	4.49639	4.359	3.78932	4.38776
Chr01K_41839801_41840200	5.67182	5.82428	4.61087	4.38679	3.39264	5.42009	4.55575	2.96854	4.24459	5.05722	5.39964	5.51063	4.35986	4.56228	4.63969	4.08699	3.62833	6.81959	4.3219	7.24521	4.74378	4.54772	4.38551	4.14546	4.47688	3.79435	4.37855	3.6432	3.60399	3.88144	5.66076	4.59698	4.50142	3.74282	4.01692	4.37076	4.29798	4.72588	4.68254	3.99789	4.96891	4.84438	3.88058	4.06357	4.9273	5.30988	5.38985	4.00709	4.41662
Chr01K_41841501_41842100	6.51901	7.10022	6.5121	6.49894	4.85295	6.90279	7.15661	4.19643	6.54438	6.56966	7.08339	7.284	6.12325	5.56954	5.71599	6.71528	5.14616	8.10857	5.4308	8.45663	6.77683	6.04425	5.22717	6.4828	6.05611	5.05914	5.18277	5.2992	5.22007	4.84808	7.21411	6.85182	6.75213	5.3549	5.70192	5.53222	5.9798	6.92755	6.38013	5.28753	5.99939	6.03291	5.54768	5.48371	7.53275	6.44877	7.20119	5.51701	5.47026
Chr01K_41958501_41959000	0.962056	1.18587	1.2126	1.93344	1.78482	1.10379	1.03694	2.07798	1.14218	0.92952	1.29185	0.718141	0.971944	1.57014	1.70171	0.854195	1.50337	0.659477	1.8624	0.605709	1.55302	1.482	1.90482	1.69053	1.20253	1.51193	1.60845	2.07753	1.67328	1.53176	0.896162	1.1056	1.62632	1.75226	1.27879	1.9103	1.48057	1.34625	1.62686	2.06343	1.86334	1.45933	2.05937	1.44826	0.708965	1.15368	1.31065	1.77125	1.42891
Chr01K_42004001_42004400	35.6392	31.5382	35.1055	34.9481	23.837	35.5683	27.1815	22.6418	29.4034	28.2322	32.9059	31.393	31.5743	27.3885	36.5067	32.0652	26.8728	28.3425	34.7031	33.8964	34.4489	38.75	27.1547	32.3552	33.9316	28.3195	27.2989	26.1498	26.9727	26.0993	29.0058	38.1869	34.4431	30.3771	33.3088	29.3727	35.0882	37.0217	36.9369	30.4212	37.3233	34.7682	32.0112	30.8915	34.2962	36.3113	37.0957	35.4105	35.3619
Chr01K_42264101_42264500	0.861543	0.765563	0.928162	0.86111	1.1948	0.724875	0.798957	1.16043	0.771743	0.708956	0.725758	0.586238	0.694246	1.02207	0.989026	0.525658	0.737231	0.359715	1.23686	0.792081	0.87534	0.842708	1.35847	0.823213	1.1156	0.726887	0.878688	1.06887	0.700776	0.788185	0.448081	0.887391	1.04549	1.14948	1.32393	1.08505	0.977467	1.02371	1.07514	1.38995	1.55278	1.21862	1.06471	0.913951	0.478551	1.00577	0.913034	1.21955	1.06807
Chr01K_43041401_43042000	1.37847	1.60618	1.52698	1.29979	1.62257	1.91103	1.03694	2.36134	1.69783	1.02405	1.27733	0.93798	1.23576	1.86639	1.49808	1.82666	2.25506	0.989215	1.72023	1.28131	1.35537	1.46747	1.37324	1.49942	1.14458	1.57008	1.62334	2.22807	1.65898	1.91841	1.58322	1.55657	1.6118	1.44386	1.18853	1.61993	1.5237	1.20601	1.52784	1.67653	1.51044	1.36906	1.66711	1.61699	0.886206	1.58261	1.22229	1.50992	1.27014
Chr01K_43118001_43118900	1.12001	0.600441	0.85331	0.86111	5.0447	0.85667	2.15888	5.18145	2.02197	2.83582	0.493515	0.674173	0.638706	4.62153	0.814492	0.643931	5.31962	0.389691	0.653971	0.722191	0.945932	0.857238	4.97615	0.690911	0.854809	0.436132	3.82751	4.83251	4.93404	3.6435	0.477953	0.800107	0.653432	0.728939	0.330982	4.81395	0.618104	0.757263	0.933678	0.544515	0.74816	0.782322	0.700465	0.787404	0.638068	0.813492	0.64796	0.754959	1.18354
Chr01K_43334401_43334800	0.76103	1.02075	0.943132	0.698637	1.50456	0.757824	1.05394	1.74064	0.740873	0.976783	0.479	0.425022	0.583166	2.17745	0.843581	0.801629	1.77803	0.434655	0.597104	0.419337	0.903577	0.813649	1.91958	0.735011	1.01418	0.770501	1.29569	1.38502	1.48736	1.59124	0.86629	0.480064	0.508225	0.799029	1.05312	1.66578	0.747475	0.78531	0.961971	1.04604	1.05872	0.917724	0.910604	0.942072	0.69124	0.665584	0.64796	0.696886	1.02477
Chr01K_43334901_43335400	0.947697	0.690507	0.778458	0.974842	1.35706	0.873145	1.25793	1.53824	0.926092	1.05556	0.885424	0.732797	0.833095	1.57014	0.887214	0.591366	1.76357	0.569548	1.02361	0.652302	1.12947	0.552119	1.37324	0.793812	0.883786	0.407057	1.11698	1.62589	1.43016	1.62098	0.71693	0.785559	0.914805	1.03734	0.737187	1.43654	0.862471	0.729216	0.792211	0.530186	1.18576	0.616831	1.02268	0.731161	0.957102	0.650794	1.22229	0.667849	0.577337
Chr01K_43335701_43336200	1.62257	1.18587	1.3623	1.44602	2.92062	1.4827	1.8189	2.4423	1.85218	1.87479	1.66924	1.01126	1.40238	2.76996	1.32355	1.8398	2.67427	1.04917	1.26529	1.11823	1.31301	1.64183	2.61358	1.13192	1.20253	1.09033	2.88925	2.61949	2.7173	2.45378	1.77739	1.42564	1.04549	1.17752	1.38411	3.07176	0.948718	1.45843	1.42881	1.13202	1.38339	1.4142	1.28886	1.26547	1.29386	1.22763	1.38428	1.30666	1.22684
Chr01K_43402301_43402700	0.746671	1.2309	1.24254	1.44602	1.09154	1.08731	0.696962	1.47078	0.941526	0.756219	0.885424	0.644861	0.944174	1.7627	1.48354	0.63079	1.37327	0.404679	1.53541	1.04834	1.69421	1.49653	1.66856	1.48472	1.05765	1.38109	0.982939	1.17425	1.43016	1.11536	1.15007	1.17834	1.2633	1.05135	1.35402	1.11561	1.17871	0.981637	1.21661	1.74818	2.23036	1.4142	1.3589	1.60293	0.779861	1.13889	0.795223	1.52444	1.51551
Chr01K_43910301_43910900	1.49334	2.19161	3.18869	2.82704	3.90891	2.53706	1.64891	3.99403	2.77827	2.06385	2.14824	1.48025	1.80504	3.5254	3.46159	1.90551	3.58496	1.04917	3.82431	1.86372	3.04957	3.24007	3.47001	2.45494	2.46301	3.51813	2.1297	3.94429	3.61829	3.65837	1.74752	2.29849	2.93318	2.34102	3.15937	3.65249	3.62238	2.56628	3.23958	3.41038	3.95254	3.21956	3.55836	3.10743	1.70151	2.7215	2.66547	3.55702	3.42072
Chr01K_43993101_43993500	1.07693	1.00574	1.07787	1.39727	1.09154	0.823721	1.03694	1.2144	0.941526	0.819238	1.05961	0.894012	0.79144	1.31832	0.71268	1.10388	1.301	1.31895	0.838789	0.768784	0.720038	1.20594	1.34371	0.749712	1.02867	0.814114	1.11698	1.41513	1.50166	1.29381	1.09033	0.945581	1.10357	0.86912	1.08321	1.40598	0.819347	0.78531	0.933678	1.00305	0.818741	0.586742	0.99466	0.731161	0.762137	0.97619	1.03084	0.624293	0.866005
Chr01K_44114801_44115200	1.88104	1.54614	1.75153	2.01467	2.4486	1.77924	1.44492	2.01051	1.69783	1.63848	1.58215	1.26041	1.56899	2.47371	1.90533	1.82666	2.21169	1.69366	1.39324	1.74724	1.93422	1.54012	2.48069	1.54352	1.7386	1.23571	2.24885	2.61949	2.31685	2.4984	2.49432	1.39655	1.51015	1.57002	1.53455	2.44518	1.72494	1.40234	1.82492	1.9058	1.77864	1.53456	1.87725	1.71542	1.06345	1.65657	1.76716	1.77125	1.77531
Chr01K_44180401_44181000	1.4359	1.96645	2.36532	1.42977	2.31584	1.82866	1.17294	1.8351	1.92936	1.48093	1.08864	1.46559	2.29101	2.54777	2.09441	2.20776	2.1105	1.45385	1.66336	2.0035	2.25894	2.3683	2.08201	2.14623	1.68064	1.83176	2.1297	2.60444	2.15953	2.03738	1.15007	1.92026	1.49563	2.13075	1.59473	2.30764	2.09868	1.86511	1.98053	1.70519	1.79276	2.21157	2.01734	1.78572	1.57745	1.90801	1.98806	1.7277	2.04954
Chr01K_44310501_44310900	1.78052	2.20662	1.73656	1.75472	0.0590024	1.84514	0.781958	0.0404801	1.31196	0.472637	2.06115	1.93458	1.83281	0	1.77443	2.10263	0.1301	1.79857	1.47854	2.30635	2.08952	1.90336	0.044298	1.36712	1.57922	1.71545	0.104251	0.0903273	0.128714	0	2.1956	1.92026	1.93125	1.90646	2.07616	0.229236	1.92618	1.71085	1.86736	1.70519	1.72218	1.92572	2.10139	1.70135	1.34703	1.86364	1.8997	1.74221	1.60211
Chr01K_45246901_45247300	35.194	29.0463	34.1174	34.3469	27.7754	32.8665	27.0455	27.0407	29.8973	31.1625	29.3061	30.0154	30.3802	30.0992	32.4779	30.6065	31.2094	25.8395	32.2436	30.5883	32.0346	33.8827	32.057	29.8415	32.5842	28.7702	32.1987	32.6232	31.1631	31.3638	27.9752	33.1826	31.234	28.0081	30.6459	33.9574	31.1064	32.8989	33.768	30.5788	35.3611	33.6549	30.9605	29.0918	32.5237	35.4682	34.1062	33.828	34.2072
Chr01K_45831901_45832700	137.789	120.599	137.967	128.435	103.387	130.148	107.196	105.275	117.382	113.48	120.969	123.96	120.771	118.575	136.398	122.15	119.316	99.3861	130.652	127.641	133.758	139.628	120.077	124.158	124.005	105.384	118.042	119.699	114.455	116.131	109.72	132.512	124.747	117.205	124.795	123.619	128.709	135.171	139.118	121.914	140.626	130.392	124.136	110.996	110.758	141.429	133.701	130.085	134.678
Chr01K_46017401_46017900	1.2636	1.09581	1.49704	1.2023	0.649026	1.86161	1.29193	0.728641	1.40457	1.46518	1.53861	1.62681	1.22187	1.25907	1.46899	1.70839	0.881786	2.21824	1.06626	1.70064	1.11535	1.16236	0.856429	1.47002	1.40536	1.01764	0.997832	1.03876	0.843792	0.743571	1.56828	1.4111	1.11809	1.02332	1.35402	0.962789	0.948718	1.27613	1.51369	0.917078	1.18576	1.39915	1.24683	1.01238	1.48883	1.07973	2.00278	1.29214	1.34231
Chr01K_46307601_46308000	0.962056	1.2309	1.87129	1.91719	2.27159	1.63097	0.900951	2.14544	1.55892	0.92952	1.50958	0.791421	1.18022	2.14783	1.68716	0.893619	1.9804	0.344726	2.27468	1.63075	1.68009	2.1213	2.27397	1.47002	1.69513	2.39873	1.45952	1.89687	1.68758	1.6656	1.29944	1.87661	1.82961	1.57002	1.66995	2.0784	2.09868	1.58464	1.72589	1.94879	2.30094	1.92572	2.47965	2.1513	1.01027	1.36075	1.3401	1.8874	2.02068
Chr01K_46359601_46360200	0.560003	0.345254	0.344318	0.194968	2.68461	0.313014	0.968948	3.14395	0.879787	1.30763	0.362879	0.439678	0.402662	2.07376	0.349068	0.367961	2.99229	0.224822	0.341202	0.349447	0.282368	0.494001	2.89414	0.294005	0.405672	0.363444	2.27863	2.73993	2.27395	2.64711	0.388337	0.421874	0.319456	0.308397	0.240714	1.95614	0.28749	0.322538	0.495132	0.487198	0.338789	0.722144	0.476316	0.449945	0.248138	0.443723	0.441791	0.450072	0.534036
Chr01K_46504701_46505200	0.775389	0.840618	1.30242	1.38103	2.4191	0.889619	0.951949	2.05099	1.40457	0.92952	0.783818	0.410366	0.985829	1.71826	0.989026	1.03818	1.64793	0.704441	1.15156	0.93186	1.62362	1.14783	1.6095	1.42592	0.840321	1.23571	1.45952	1.80655	1.8306	1.42766	1.17995	1.33836	1.17618	1.1635	0.962856	1.49767	0.848096	0.560936	1.07514	1.27531	1.15753	0.90268	1.26084	1.40608	0.833033	0.843073	1.32537	1.17599	1.12581
Chr01K_46914701_46915100	1.55078	1.15585	0.928162	1.00734	0.840784	1.08731	0.968948	0.742135	1.3274	1.24461	1.42248	1.42163	1.18022	0.725818	0.741769	1.13017	0.982974	1.67867	0.92409	1.49098	0.903577	0.886296	0.649704	0.823213	0.825833	0.90134	1.19144	0.858109	0.729379	0.936899	1.20982	0.887391	0.479183	0.686885	0.857544	0.90166	0.977467	1.0798	0.976118	0.87409	0.790508	0.992948	0.700465	0.646796	1.11662	1.16847	0.92776	0.783996	0.692804
Chr01K_47529801_47530300	0.76103	0.735541	0.763488	0.714884	1.3423	0.955517	1.03694	1.34934	0.895222	0.976783	0.943485	0.674173	0.874749	1.77751	0.945392	0.998751	1.11307	0.779382	0.781922	0.93186	0.87534	1.01706	1.07792	0.911414	0.796856	0.799576	1.53398	1.55062	1.37295	1.30868	0.911098	0.66918	0.987408	1.02332	0.737187	1.32957	0.646853	0.74324	0.721478	0.931407	0.663462	0.797367	0.966641	0.7171	0.921654	1.03535	0.854129	0.813033	0.866005
Chr01K_47636601_47637000	0.674875	1.08079	0.778458	1.38103	1.32755	0.741349	0.849954	1.13344	0.725438	0.72471	0.769303	0.586238	0.79144	1.25907	0.87267	1.02503	1.1709	0.404679	0.597104	0.605709	0.804748	0.78459	1.37324	0.867313	0.622997	0.785038	1.0723	1.58073	1.04401	1.18971	0.911098	1.1056	0.958367	1.14948	0.947812	1.3907	0.89122	0.78531	0.933678	0.917078	1.24223	1.20357	1.07872	1.16705	0.815309	1.00577	0.780497	0.813033	0.952605
Chr01K_47798301_47798800	1.14872	1.29095	1.43715	1.29979	2.03558	1.18616	0.951949	1.87558	1.26566	0.740465	1.33539	0.776765	1.0136	1.37757	1.65807	0.657073	1.53228	0.329738	2.7154	1.04834	1.72244	1.93242	1.49137	1.44062	1.84001	1.45377	0.968046	2.34851	1.45876	1.29381	0.612378	1.44019	1.29234	1.54199	1.94076	1.49767	2.05556	1.58464	1.64101	2.393	2.06097	1.80536	2.08739	1.81384	0.833033	1.52345	1.13393	2.56977	2.28048
Chr01K_47901501_47901900	0.674875	0.690507	0.688636	0.519916	0.722779	0.593079	0.781958	0.728641	0.648264	0.37811	0.638667	0.556926	0.749785	0.770256	1.00357	0.841053	0.795053	0.809358	0.853006	0.442633	0.649446	0.494001	0.871195	0.735011	0.608508	0.537897	0.729758	0.9936	0.943902	1.23433	0.955906	1.01832	0.566308	0.546704	0.541607	0.871095	0.589355	0.715193	0.480985	0.458539	0.564649	0.842501	0.686456	0.801465	0.708965	0.414141	0.603781	0.696886	0.447436
Chr01K_48356701_48357100	0.502567	0.540397	0.688636	0.292453	1.20955	0.576605	0.662964	1.8216	0.648264	0.866501	0.377394	0.381054	0.569281	1.45164	0.523602	0.551941	1.25763	0.359715	0.767705	0.326151	0.649446	0.958944	1.29941	0.470407	0.579532	0.683274	0.863795	1.1592	1.12982	1.20458	0.463017	0.305495	0.363018	0.630813	0.586741	0.748836	0.618104	0.532889	0.650745	0.730797	0.395254	0.556652	0.616409	0.421824	0.513999	0.473304	0.471243	0.391998	0.837138
Chr01K_48357201_48357600	1.04821	0.705518	0.763488	0.714884	1.48981	0.378912	1.01995	1.55174	1.09588	0.882256	0.711242	0.8647	0.958059	1.46645	0.741769	0.749063	1.21426	0.674465	0.625538	0.535819	0.691801	0.79912	1.38801	0.764412	0.50709	0.479746	1.25101	1.68611	1.34435	1.15997	0.79161	0.581896	0.755077	0.560722	0.827455	1.45182	0.646853	0.588982	0.763918	0.573174	1.00225	0.586742	0.756502	0.745222	0.638068	0.606421	0.706865	0.65333	0.837138
Chr01K_48358101_48358500	0.660516	0.525386	0.658696	0.909852	1.06204	0.675452	0.900951	0.742135	0.555655	0.740465	0.319333	0.630205	0.902519	1.24426	0.974481	0.906761	1.09862	0.914274	0.668188	0.722191	0.734156	1.11877	1.5209	0.63211	0.738903	0.610585	1.16166	1.05382	1.02971	1.07074	1.09033	0.887391	1.00193	0.616795	0.722142	0.871095	0.646853	0.560936	0.792211	0.687809	0.719927	0.932769	0.686456	0.89989	0.531723	0.887446	0.530149	0.900144	1.09694
Chr01K_48359001_48359500	1.16308	0.960706	0.718577	0.536163	1.20955	0.593079	0.849954	1.2144	0.787178	1.08707	0.667697	0.718141	0.680361	1.51089	0.727225	1.01189	1.48892	0.449643	1.00939	0.372744	0.663564	0.78459	1.24034	0.573309	0.68095	0.537897	1.01273	1.56567	1.65898	1.38304	1.09033	0.72737	0.798639	0.630813	0.707098	1.3907	0.589355	0.701169	0.763918	0.472868	0.776392	0.616831	0.6024	0.604614	0.38993	0.621212	0.854129	0.813033	0.736104
Chr01K_48625601_48626100	0.775389	0.795585	0.568873	0.633647	1.03254	0.609554	0.781958	1.02549	1.0187	0.614428	0.885424	0.718141	0.499857	0.903569	0.509057	0.565083	1.06971	0.434655	0.696621	0.838674	0.621209	0.53759	1.29941	0.529208	0.637485	0.668736	0.878688	1.40007	1.14412	1.27894	0.64225	0.640085	0.551787	0.406524	0.737187	1.37541	0.632479	0.645076	0.594159	0.415551	0.649346	0.857546	0.714474	0.478067	0.726689	0.650794	0.721591	0.508146	0.534036
Chr01K_50169001_50169400	0.344617	0.495364	0.658696	0.55241	1.00304	0.494233	0.254986	1.47078	0.663699	0.519901	0.479	0.351743	0.485972	1.06651	0.596324	0.315395	1.14198	0.209833	0.767705	0.326151	0.691801	0.581178	0.767833	0.529208	0.434649	0.697812	0.729758	1.18931	1.05831	0.951771	0.657186	0.581896	0.580828	0.714921	0.481428	0.58073	0.388112	0.490819	0.608305	0.745126	0.705811	0.586742	0.714474	0.89989	0.513999	0.458514	0.353433	0.65333	0.822705
Chr01K_50188301_50188700	1.32103	1.18587	1.30242	1.47851	1.66682	1.3509	1.35993	1.34934	1.48175	1.84328	1.08864	1.06988	1.55511	1.65901	1.57081	1.39299	1.95149	1.45385	1.37903	1.21142	1.04476	1.06065	1.63903	0.896714	1.30395	1.0031	1.81695	1.53556	1.8878	1.79944	1.1202	1.20743	0.943846	1.09341	1.51951	1.69634	1.49495	1.36027	1.71174	1.0747	1.31281	1.17348	1.07872	0.89989	1.08117	1.09452	1.70826	1.30666	1.28457
Chr01K_50196001_50196400	0.861543	1.05077	0.733547	1.03983	1.57831	0.906094	1.30893	2.06448	0.941526	0.535655	0.740273	0.688829	0.833095	1.57014	0.858125	1.18273	1.51783	0.734417	0.597104	0.86197	0.592972	0.813649	1.22558	1.11722	0.753391	0.610585	1.14676	1.43018	1.25854	1.29381	0.985779	1.00377	0.972888	1.1635	0.917723	1.40598	0.89122	1.12187	0.919531	0.974395	0.818741	0.737188	0.896595	1.06862	0.921654	0.843073	0.80995	0.696886	0.880438
Chr01K_50335501_50335900	0.45949	0.120088	0.239526	0.211216	1.06204	0.115321	0.866953	0.985015	0.710004	0.976783	0.203212	0.263807	0.194389	1.34795	0.189078	0.328536	1.37327	0.31475	0.199035	0.256261	0.310605	0.27606	1.06315	0.147002	0.347719	0.290755	1.37016	1.02371	1.22993	1.30868	0.164296	0.247306	0.217811	0.168217	0.330982	1.22259	0.244367	0.322538	0.12732	0.300916	0.141162	0.330983	0.280186	0.140608	0.212689	0.0591631	0.382885	0.246814	0.101034
Chr01K_50388901_50389400	0.574362	0.810596	0.748518	0.731131	1.38656	0.955517	1.00295	1.30886	0.833482	0.582919	0.638667	0.791421	1.02748	1.22945	0.727225	0.81477	1.46001	0.494608	0.710838	0.885267	0.804748	0.828179	1.24034	0.764412	0.492602	1.09033	0.968046	1.47535	1.45876	1.29381	0.567569	0.843749	0.784118	0.756975	0.451339	1.16146	0.776224	0.603006	0.806358	0.974395	0.903438	0.947814	1.06471	1.18111	0.69124	0.709957	0.603781	0.900144	0.894872
Chr01K_51066101_51066600	1.27796	0.840618	1.60183	0.942347	0.811283	0.889619	1.39392	0.742135	1.08044	1.43367	1.19024	1.24575	1.08302	1.06651	0.87267	0.880478	0.881786	1.61872	0.781922	1.21142	1.01652	1.235	0.708769	1.13192	1.17355	0.828651	0.848902	0.707564	0.686475	0.624599	0.701994	0.931033	0.842201	0.785011	0.902678	0.657142	0.919969	1.16394	0.919531	0.87409	0.691695	1.15844	1.02268	0.759282	1.31158	0.902237	1.17811	1.13244	1.06807
Chr01K_51192301_51192800	0.330258	0.240176	0.209585	0.438679	1.12105	0.329489	0.526972	1.59222	0.478481	0.236319	0.275788	0.337087	0.194389	1.18501	0.349068	0.262829	1.53228	0.104917	0.48337	0.186372	0.508262	0.479472	1.41754	0.411606	0.0869298	0.261679	0.78933	1.35491	1.31574	1.08561	0.209105	0.407327	0.479183	0.392506	0.406205	0.825248	0.229992	0.336561	0.339519	0.358234	0.564649	0.330983	0.490325	0.407763	0.124069	0.414141	0.206169	0.551701	0.418569
Chr01K_51695101_51695500	1.37847	1.6362	1.63177	1.83595	1.84382	1.4827	0.849954	1.57872	1.54349	1.19735	1.27733	1.48025	1.49957	1.30351	1.89078	0.985609	1.38773	0.79437	2.94287	1.25801	2.11776	1.78712	1.71286	1.76403	1.91245	1.541	1.22123	1.86676	1.54457	1.11536	1.38905	1.77478	1.90221	1.7102	1.97085	1.66578	1.99806	1.36027	2.06541	2.32135	2.62562	2.09121	2.70379	2.20754	1.27614	2.18903	1.20756	2.6714	2.33821
Chr01K_51777501_51777900	1.24924	1.6362	2.3204	2.22589	1.82907	1.92751	1.63191	2.52326	1.85218	1.13433	1.68376	1.45094	1.68007	1.65901	2.37075	1.82666	2.12496	0.419667	3.29829	1.70064	2.68249	2.77512	2.06724	1.74933	1.78206	2.70402	1.50419	1.83666	1.73049	1.71021	1.4488	1.9639	2.5266	2.42512	2.33192	2.27707	2.27117	1.59867	2.02297	2.45032	2.86559	2.54255	2.53568	2.89652	0.708965	2.32215	1.42846	2.38103	2.38151
Chr01K_51799801_51800300	0.976415	1.2309	1.07787	1.34853	0.840784	1.76276	0.917951	0.796108	1.3737	1.35489	1.52409	1.26041	1.2913	0.992445	1.29446	1.05132	0.722775	1.60373	1.22264	1.3279	0.974169	1.16236	0.66447	0.926114	1.18804	0.988567	1.08719	0.782837	0.872395	0.788185	1.25463	1.48383	1.29234	1.03734	1.15844	0.947507	1.06371	1.27613	1.42881	0.831102	1.15753	1.02304	1.16277	1.25141	1.27614	1.13889	1.29592	0.740441	1.29901
Chr01K_52198101_52198500	0.502567	0.87064	1.19763	1.39727	0.767031	0.790773	0.74796	1.09296	0.648264	0.346601	0.711242	0.630205	0.805325	0.962819	1.309	0.762204	0.896241	0.374703	1.57806	0.978453	1.08712	1.80165	0.767833	0.808512	1.24599	1.22117	0.729758	1.1592	1.08692	0.565114	0.687058	0.989223	1.20522	1.35975	1.42924	0.932224	1.26496	1.13589	1.40052	1.34696	1.31281	1.15844	1.30286	1.39202	0.584896	0.887446	1.10448	1.20503	1.48664
Chr01K_52978501_52979200	1.90975	2.49183	1.88626	1.8522	0.0885036	2.22405	1.18994	0.0944535	1.40457	1.05556	1.84342	2.08114	1.98554	0.074063	1.7308	2.07635	0.115644	2.47304	1.49276	1.84042	1.5389	2.1213	0.162426	1.91103	1.75308	1.38109	0.342539	0.210764	0.228825	0.0892285	2.68849	2.31304	2.29427	1.7102	1.98589	0.336212	2.15618	1.94925	1.86736	1.71952	2.01862	1.70005	2.00333	1.60293	2.28641	2.07071	2.28258	2.14873	1.80418
Chr01K_53092301_53092700	0.402053	0.240176	0.164674	0.211216	1.2538	0.247116	0.713962	0.917548	0.416741	0.645937	0.174182	0.205183	0.263813	0.888756	0.159989	0.0788487	0.910697	0.31475	0.326986	0.116482	0.0423552	0.0581178	0.871195	0.176403	0.333231	0.290755	1.17655	0.918328	1.24424	1.01126	0.433145	0.247306	0.130686	0.350452	0.225669	1.14618	0.316239	0.168281	0.155613	0.21494	0.211743	0.105313	0.140093	0.168729	0.283586	0.147908	0.0736318	0.246814	0.115467
Chr01K_53624101_53625200	1.49334	1.45607	1.84135	1.60849	3.93841	1.63097	1.95489	5.08699	2.7011	2.39469	1.84342	1.28972	1.34684	5.09554	1.91987	1.53755	4.24992	0.749405	2.27468	1.28131	1.62362	2.62983	4.94661	2.08743	1.53576	1.91898	3.6339	4.77229	3.6898	3.40555	1.19488	1.6875	1.82961	1.09341	1.42924	4.29435	1.4662	1.58464	1.62686	1.96312	2.21625	1.85049	2.57771	1.87008	1.08117	1.99675	1.03084	2.0471	1.90521
Chr01K_54619601_54620000	0.875902	1.15585	0.763488	0.828615	1.07679	0.85667	0.74796	0.958028	0.648264	0.614428	0.740273	0.674173	0.81921	1.14057	0.930848	1.01189	1.31545	0.614512	0.853006	0.652302	0.861222	0.828179	1.10745	0.837913	0.912763	1.04672	0.997832	1.11404	1.17273	1.05587	0.86629	0.960128	0.929325	1.10743	0.947812	1.06977	1.00622	0.603006	0.763918	1.0747	0.804625	1.17348	0.882586	0.632735	0.850757	0.665584	0.574328	0.595257	1.05364
Chr01K_54763801_54764400	0.531285	0.225165	0.254496	0.406184	2.10934	0.395386	1.25793	1.70016	0.710004	1.10282	0.362879	0.322431	0.444317	1.37757	0.319979	0.44681	1.43109	0.374703	0.213251	0.279558	0.324723	0.247001	1.22558	0.352805	0.333231	0.436132	1.78716	1.70116	1.47306	1.9779	0.418209	0.33459	0.508225	0.294379	0.270803	1.6505	0.459984	0.434725	0.565865	0.315246	0.282324	0.346027	0.336223	0.35152	0.265862	0.414141	0.265074	0.304887	0.331969
Chr01K_54765801_54767400	1.46462	1.24592	1.04792	0.666142	5.11846	0.955517	2.94084	3.75115	2.48501	3.05639	0.783818	1.12851	1.05525	5.33254	0.683591	0.867336	5.08834	0.659477	0.753488	1.00175	1.00241	0.871767	4.4741	0.999615	0.666462	0.683274	5.15298	5.1336	4.29047	5.19012	0.761738	1.1347	1.11809	0.827066	1.00799	5.44052	1.00622	0.95359	0.961971	1.00305	0.903438	0.616831	0.812539	1.13892	0.443103	0.931818	0.80995	0.987255	1.02477
Chr01K_54999901_55000400	0.90462	1.09581	1.13775	1.13732	1.57831	0.889619	0.577969	1.53824	0.864352	0.961029	0.972515	0.586238	1.0136	1.79233	1.46899	0.933043	1.90813	0.194845	1.23686	0.722191	1.17183	1.17689	1.62426	0.852613	1.08662	0.886802	1.84673	2.06247	1.58747	1.30868	0.597442	0.843749	1.14714	0.630813	1.17348	1.66578	1.16434	1.05175	0.947824	1.14635	1.34104	1.56464	1.00867	1.42014	0.779861	1.37554	0.957213	1.66962	1.45777
Chr01K_55001901_55002300	0.617439	0.675496	0.703607	0.779873	1.26855	0.741349	0.764959	1.33584	0.694569	0.787729	0.595121	0.571582	0.541512	1.19982	0.727225	0.683356	1.32991	0.524584	0.753488	0.535819	1.05888	0.828179	1.21081	0.852613	0.753391	0.58151	1.17655	1.12909	1.21563	1.38304	0.836418	0.960128	0.885763	0.86912	0.797366	1.16146	0.991841	0.560936	0.424399	0.745126	0.776392	0.782322	0.99466	0.843647	0.372206	0.473304	0.515422	0.914662	0.938172
Chr01K_55209701_55210700	2.12514	2.76203	2.47011	2.7783	3.55489	1.76276	1.8359	4.56075	1.92936	2.04809	1.77085	1.5975	2.26324	3.37727	2.85072	2.60201	4.062	1.33394	3.48311	2.37624	3.10605	3.1093	3.72103	1.96983	2.24569	2.90755	3.08285	4.39593	3.38947	3.09325	1.8222	2.60398	2.57017	3.1821	2.22661	3.65249	3.03302	2.28581	3.08397	3.18111	3.00675	2.78326	2.77384	3.10743	1.50655	2.36652	1.95861	2.46814	3.17535
Chr01K_55580701_55581100	0.976415	0.885651	0.778458	0.649894	0.811283	0.741349	0.458975	0.674668	0.787178	0.708956	0.754788	0.615549	0.888634	0.666567	0.989026	0.775346	0.925152	0.689453	0.796139	0.908563	0.70592	0.900826	0.487278	0.543908	0.434649	0.755963	0.819116	1.18931	1.14412	0.966642	0.821482	0.931033	0.580828	0.799029	0.677008	0.84053	0.689977	0.560936	0.664892	0.687809	0.663462	0.827456	0.784521	0.562431	0.762137	0.517677	0.692139	0.827552	0.67837
Chr01K_55612701_55613100	0.660516	0.58543	0.83834	0.877358	1.00304	0.774298	0.883952	1.13344	0.725438	0.708956	0.696727	0.586238	0.624821	1.12576	0.71268	0.775346	0.852875	0.6295	0.412286	0.559116	0.720038	0.929885	0.959791	1.01432	0.796856	0.915878	0.93826	1.11404	1.41585	1.02613	0.776674	0.407327	0.769598	0.57474	0.887633	0.993354	0.905594	0.771286	0.792211	0.644821	0.861089	0.631876	0.854567	0.562431	0.513999	0.754329	0.662686	0.65333	0.721671
Chr01K_55885101_55885600	0.588721	1.20088	1.49704	0.991089	1.90283	1.18616	0.577969	1.67318	1.18848	0.834992	0.638667	0.527614	1.24964	1.67382	1.22174	0.841053	1.19981	0.134893	2.033	1.00175	1.32713	1.3803	1.29941	0.705611	0.912763	1.03218	0.744651	1.67106	1.41585	1.15997	0.522761	0.989223	1.06001	1.02332	1.32393	1.299	1.36558	0.74324	1.07514	1.43293	1.10107	1.2788	1.8072	1.25141	0.372206	0.990981	0.795223	1.24859	1.38561
Chr01K_55897401_55898200	35.3807	22.6066	36.6474	19.4481	24.7663	30.0329	57.0659	67.4533	32.8454	23.1277	37.0717	14.4068	20.3692	18.8564	27.1982	75.1823	17.708	6.74465	18.6382	62.8772	58.6054	31.6742	64.6013	92.4644	68.3848	95.324	65.4548	36.8836	54.0027	101.973	25.1971	59.4697	55.774	95.9817	44.0808	36.6624	7.77661	21.4979	10.3129	8.2537	10.6719	13.3296	6.9346	98.5098	18.8407	14.7168	11.9136	11.7599	8.50128
Chr01K_56108801_56109300	0.445131	0.945695	0.763488	1.00734	1.57831	0.790773	0.832955	1.59222	0.50935	0.693201	0.624152	0.762109	0.888634	1.12576	0.930848	0.893619	1.64793	0.179857	1.22264	0.792081	0.663564	0.915355	1.28464	0.735011	0.782368	0.785038	0.893581	2.00226	1.37295	1.36817	0.537697	0.741917	0.696994	1.02332	0.677008	1.23787	0.819347	0.532889	1.18832	1.24665	1.11518	0.67701	1.34489	1.18111	0.319034	0.724747	0.412338	1.04533	0.808271
Chr01K_56109601_56110000	0.918979	0.795585	0.85331	0.779873	1.23905	0.494233	0.951949	1.32235	0.771743	0.771974	0.943485	0.600893	0.624821	1.33313	0.552691	1.11702	1.41664	0.55456	0.895656	0.629005	1.11535	0.508531	1.57996	0.602709	0.724415	0.465208	1.10208	1.46029	1.30144	1.01126	0.86629	0.945581	0.798639	0.770993	0.586741	1.299	0.747475	0.78531	0.693185	0.87409	1.03048	0.782322	0.952632	0.646796	0.513999	1.27201	0.898308	0.65333	0.837138
Chr01K_56112401_56112800	0.373335	0.540397	0.479051	0.747379	1.32755	0.345963	0.696962	1.2279	0.60196	0.535655	0.493515	0.454334	0.513742	1.02207	0.639958	0.683356	0.86733	0.494608	1.15156	0.652302	0.663564	0.828179	1.40277	0.66151	0.608508	0.974029	0.565935	1.3248	1.07262	0.981513	0.463017	0.39278	0.856722	0.448578	0.677008	0.916942	0.761849	0.74324	0.565865	0.845431	0.74816	0.64692	0.784521	1.05456	0.425379	0.709957	0.265074	0.508146	0.577337
Chr01K_56151301_56151700	0.488208	0.360265	0.41917	0.389937	1.44556	0.362437	0.543971	1.49776	0.60196	0.488392	0.464485	0.351743	0.208274	1.14057	0.363612	0.394244	1.31545	0.569548	0.554454	0.256261	0.508262	0.406825	1.16651	0.249904	0.275278	0.523359	1.16166	1.17425	1.25854	1.01126	0.418209	0.450969	0.435621	0.266343	0.300893	1.43654	0.488733	0.490819	0.537572	0.558844	0.550533	0.270804	0.546363	0.576492	0.230413	0.517677	0.220895	0.421035	0.461869
Chr01K_56738301_56738800	0.689234	0.795585	0.748518	0.844863	0.958789	0.774298	0.594968	1.79462	0.493916	0.614428	0.609636	0.644861	0.694246	0.992445	0.858125	0.643931	0.939608	0.389691	1.63493	0.792081	1.08712	1.01706	0.753067	0.896714	0.738903	0.828651	0.848902	1.02371	1.11552	1.07074	0.672122	0.596443	0.784118	0.813047	0.977901	1.23787	0.905594	0.967614	0.919531	1.18934	1.38339	0.67701	1.27485	1.20923	0.283586	0.443723	0.530149	0.798515	0.880438
Chr01K_56773401_56774100	1.10565	2.11656	1.7665	1.41352	1.71107	1.43328	0.900951	2.29387	1.18848	0.92952	1.40797	0.776765	1.33295	1.77751	1.74534	1.34043	1.66238	0.599524	3.21299	1.21142	2.4566	2.15036	1.72762	1.39652	1.40536	1.74453	0.804223	2.13775	1.65898	1.54663	1.71764	1.09105	1.55372	1.72422	1.5496	1.23787	1.95493	1.13589	1.81077	2.65093	2.42799	1.65491	3.1661	2.06694	0.69124	1.37554	1.07502	1.50992	2.33821
Chr01K_56813501_56813900	0.473849	0.735541	0.583844	0.584905	1.29805	0.477758	0.407978	1.2144	0.725438	0.488392	0.667697	0.527614	0.485972	0.785068	0.465424	0.604507	0.838419	0.374703	0.710838	0.605709	0.43767	0.624766	0.959791	0.426307	0.59402	0.785038	0.699972	1.17425	0.929601	0.907156	0.298721	0.610991	0.62439	0.602777	0.496473	0.641859	0.531857	0.588982	0.537572	0.730797	0.606997	0.67701	0.616409	0.337459	0.319034	0.650794	0.589054	0.479109	0.67837
Chr01K_56814001_56814500	0.674875	1.11082	1.00301	1.08857	2.13884	1.07084	1.10494	2.60422	0.987831	0.92952	1.01606	0.762109	0.777555	2.07376	1.32355	0.998751	2.39961	0.55456	1.80553	1.07164	1.03064	1.11877	1.46184	1.08782	0.898274	1.01764	1.47441	2.46895	1.60177	1.41278	0.86629	1.14924	1.17618	1.42984	0.872589	2.03255	1.04934	0.771286	0.905384	1.47592	1.51044	1.29384	1.37291	1.63105	0.655792	0.9614	1.0603	1.29214	1.22684
Chr01K_57116801_57117200	0.344617	0.330243	0.613785	0.568658	1.03254	0.477758	0.577969	1.47078	0.57109	0.771974	0.420939	0.307775	0.680361	0.829506	0.436335	0.670214	1.35882	0.449643	0.568671	0.442633	0.564736	0.392295	1.18128	0.690911	0.333231	0.596048	0.744651	1.09898	1.20133	1.02613	0.477953	0.494611	0.60987	0.518668	0.39116	1.46711	0.459984	0.490819	0.636598	0.472868	0.578765	0.496474	0.546363	0.407763	0.513999	0.517677	0.589054	0.580738	0.476303
Chr01K_57508601_57509100	7.12209	4.17307	4.47614	3.07075	4.20392	4.21745	8.66953	9.76919	4.89285	4.06468	4.19488	2.63807	3.42957	3.15509	3.34523	10.1583	2.97783	1.0042	3.44046	9.36519	9.2899	2.74607	8.2099	13.9799	8.99723	11.921	7.56565	5.61535	6.66452	12.7299	3.36061	7.34643	7.30392	8.98558	7.67276	5.66976	1.62432	2.83272	1.74004	1.5619	1.60925	2.10625	1.49899	11.797	2.69407	2.38131	2.1206	1.7277	1.47221
Chr01K_57662401_57662800	0.445131	0.28521	0.43414	0.276205	0.899787	0.362437	0.679963	1.16043	0.632829	0.645937	0.188697	0.234495	0.124964	1.42201	0.232712	0.275971	1.19981	0.284774	0.241685	0.186372	0.240013	0.334177	1.32894	0.235204	0.347719	0.188991	1.23612	0.903273	1.28714	1.08561	0.238977	0.130927	0.290414	0.252325	0.135402	0.733554	0.258741	0.294491	0.268786	0.315246	0.324673	0.285849	0.364242	0.196851	0.248138	0.281024	0.235622	0.203258	0.433002
Chr01K_57745901_57746400	1.60821	1.56115	1.54195	1.10482	1.1358	1.36738	2.56686	2.6447	1.3737	1.24461	1.19024	0.718141	0.930289	0.755443	1.09084	2.08949	0.722775	0.734417	0.881439	1.37449	2.00481	1.35124	3.01227	3.41045	3.11498	4.23048	3.06796	1.38502	2.34545	5.24961	1.1202	2.32758	2.86058	3.37835	1.57969	1.43654	0.704351	0.841403	0.608305	0.601832	0.719927	0.797367	0.462307	4.11981	1.52427	0.739538	0.795223	0.783996	0.447436
Chr01K_59148001_59148500	0.775389	0.570419	0.748518	0.698637	1.29805	0.510707	0.900951	1.4168	0.740873	0.598674	0.696727	0.54227	0.583166	1.18501	0.654502	0.696497	0.86733	0.389691	0.597104	0.605709	0.649446	0.697414	0.900727	0.749712	0.492602	0.421595	0.923367	1.44524	1.22993	1.1451	0.612378	0.843749	0.60987	0.57474	0.586741	1.52824	0.503108	0.603006	0.650745	0.831102	0.5223	0.391161	0.616409	0.548371	0.38993	0.9614	0.839402	0.827552	0.649504
Chr01K_59154201_59154700	0.775389	0.825607	0.763488	0.633647	1.69632	0.741349	1.03694	1.79462	0.725438	0.740465	0.653182	0.483646	0.958059	1.46645	1.01811	0.63079	1.67684	0.509596	1.13734	0.722191	0.945932	1.14783	1.32894	0.779112	0.869298	0.654199	1.44462	1.70116	1.60177	1.36817	0.552633	0.66918	0.682473	0.799029	0.872589	1.71163	0.862471	0.448748	0.834651	1.08903	0.917554	0.797367	0.896595	0.89989	0.60262	0.665584	0.618507	0.914662	0.923739
Chr01K_59193001_59193400	0.588721	0.930684	1.00301	0.9261	1.32755	0.889619	0.577969	1.51126	0.617394	0.740465	0.551576	0.600893	0.81921	0.562879	1.09084	0.512517	1.24317	0.344726	1.9477	0.489226	1.27066	1.33671	1.09268	0.63211	1.27497	0.814114	0.521256	1.20436	0.929601	0.936899	0.388337	1.01832	1.14714	0.588759	0.797366	0.687707	1.17871	0.532889	0.947824	1.16068	1.19988	1.29384	1.82121	1.29359	0.584896	0.902237	0.824676	1.17599	0.938172
Chr01K_59360901_59361300	0.918979	0.645474	0.658696	0.682389	1.26855	0.543656	0.781958	1.57872	0.740873	0.866501	0.624152	0.46899	0.624821	0.873944	0.494513	0.617648	1.64793	0.389691	1.00939	0.372744	0.592972	0.828179	1.09268	0.64681	0.608508	0.639661	1.0723	1.41513	1.10122	0.981513	0.672122	0.538254	0.638911	0.588759	0.481428	1.299	0.790598	0.574959	0.636598	0.759455	0.621114	0.571697	1.30286	0.604614	0.30131	0.887446	0.530149	0.711404	0.67837
Chr01K_59519401_59520000	5.98772	2.79205	3.51803	2.61583	3.12713	3.95386	7.61559	7.47532	3.0561	3.73383	4.0207	2.69669	2.63813	2.66627	2.96708	9.52756	2.86219	1.42387	2.78649	6.91906	7.63805	2.35377	7.25011	9.42284	6.3169	8.64996	6.85079	4.65186	6.17827	9.39874	2.7781	6.31357	5.86637	7.34546	5.16031	4.63056	1.42308	2.53823	1.72589	1.50458	1.15753	2.48237	1.45697	8.16932	2.09145	2.21861	1.69353	1.62607	1.74644
Chr01K_59618301_59618800	0.947697	1.08079	0.763488	1.05608	1.06204	1.30148	0.526972	0.904055	1.00327	1.16584	1.21927	1.43628	1.1941	1.19982	1.35264	1.4587	1.0408	1.27399	1.16577	1.58416	0.720038	0.988003	1.18128	0.808512	0.999692	1.01764	1.08719	0.812946	0.772284	0.803056	1.43386	1.17834	1.10357	0.953228	0.947812	1.28372	1.02059	0.659099	1.01856	0.816773	0.974019	0.917724	1.16277	0.590553	0.744413	1.22763	1.01612	0.783996	1.02477
Chr01K_60186201_60187000	3.54668	4.09801	5.34442	3.94811	5.47247	3.44316	2.56686	6.7062	3.21045	2.94611	3.55621	2.66738	3.63785	5.65842	5.45419	3.65333	6.05686	1.27399	7.56332	3.65755	5.50617	5.49213	5.13857	4.52767	4.37547	5.64065	4.22962	6.02182	5.97805	4.56552	3.06189	3.46228	4.70471	4.52783	4.84437	5.60863	4.52797	4.17897	4.88059	6.33357	6.14056	5.13023	6.12206	5.68056	2.97765	3.63853	3.66686	5.24116	6.394
Chr01K_60350501_60350900	0.488208	1.02075	1.03295	1.25105	1.29805	0.840196	0.509973	1.4303	0.972396	0.456883	0.566091	0.527614	0.638706	1.31832	0.814492	0.525658	0.925152	0.269786	1.03782	0.792081	1.32713	1.19141	0.989323	0.926114	0.840321	0.799576	0.834009	1.26458	1.00111	0.803056	0.597442	0.887391	0.81316	1.10743	1.2487	1.42126	1.04934	0.518865	1.0327	1.53324	1.14341	1.03808	1.2048	0.928012	0.354482	0.798701	0.721591	1.16148	1.28457
Chr01K_60352001_60352400	2.25437	1.89139	2.06591	2.1609	1.44556	2.37232	2.03989	1.4303	1.83675	2.03234	2.14824	2.28633	2.04108	1.34795	2.07986	2.23405	1.37327	2.74282	1.90505	3.14503	2.0754	1.56918	1.93435	1.95513	2.18773	1.72999	1.4893	1.55062	1.58747	1.47227	2.68849	2.29849	1.87317	1.3177	1.29384	1.83388	2.04118	1.59867	2.19273	1.77684	1.66571	1.97085	1.9613	1.54669	2.26869	2.33694	2.47403	1.58251	2.03511
Chr01K_60352701_60353100	1.92411	1.38101	1.85632	1.39727	1.3423	1.87808	1.46192	0.985015	2.13001	1.48093	1.81439	1.89062	1.95777	1.51089	1.89078	1.95808	1.22872	2.08335	1.54963	1.74724	1.72244	1.58371	1.19605	1.52882	1.76757	1.84629	1.20633	1.11404	1.11552	1.10048	2.24041	1.99299	1.48111	1.21957	1.62482	1.25315	1.81119	1.69683	2.10785	1.11769	1.60925	1.70005	1.37291	1.29359	1.57745	1.68615	2.01751	1.39377	1.71758
Chr01K_60945601_60947200	4.22156	2.38675	2.75455	3.00576	20.0461	2.63591	8.78853	21.6433	5.92699	8.4287	2.48209	2.2277	2.34655	17.7159	3.62158	2.60201	18.1272	1.5138	3.72479	1.93361	2.8378	3.08024	18.7233	3.01355	2.57892	2.54411	14.2675	19.4354	16.8615	17.9647	2.59887	2.56034	2.8751	2.50923	3.14433	17.2232	3.14802	2.36995	3.06982	3.66831	2.90794	3.18947	3.74048	2.96683	2.32186	2.67713	2.44457	2.74399	2.98772
Chr01K_61102701_61103100	0.933338	0.705518	0.85331	0.974842	0.678528	1.12026	1.12194	0.634188	1.04957	1.05556	1.20476	1.18713	0.902519	0.844319	0.974481	0.749063	0.621587	0.809358	0.696621	1.21142	1.08712	0.566649	0.723535	1.04372	0.753391	0.697812	0.804223	0.6624	0.82949	0.654342	1.07539	0.610991	0.856722	0.742957	0.857544	0.718271	0.876845	1.27613	0.976118	0.759455	1.00225	0.917724	0.826549	0.604614	1.028	0.917027	0.986666	1.07437	0.967039
Chr01K_61227201_61227700	1.13436	1.26093	1.13775	1.34853	2.71411	1.28501	1.20693	2.56374	1.3737	1.26037	1.13218	1.0992	1.09691	2.01451	1.67262	1.26158	2.3707	0.614512	2.08986	1.42109	1.39772	2.04865	2.48069	1.36712	1.6082	1.71545	1.7127	2.30335	2.08803	1.8738	1.00071	0.872844	1.6118	1.59806	1.36906	1.94086	1.49495	1.5005	1.6693	2.27837	1.82099	1.59473	2.18545	1.67323	0.939378	1.2868	1.35482	1.68414	1.93408
Chr01K_61827201_61827800	0.861543	0.690507	0.628755	0.731131	1.74057	0.823721	0.917951	2.0375	1.06501	1.24461	0.696727	0.659517	1.09691	1.91083	0.770858	0.841053	2.1105	0.839334	0.696621	0.745488	0.536499	0.581178	2.2592	1.01432	0.68095	0.90134	2.04034	1.68611	1.70188	1.8738	0.672122	0.785559	0.682473	0.841084	0.601785	1.8186	0.646853	0.939567	0.636598	0.960066	0.663462	0.692054	0.714474	0.787404	0.496275	0.562049	0.883581	0.754959	0.995906
Chr01K_62069901_62070300	0.545644	0.795585	0.643725	0.991089	1.29805	0.741349	0.526972	1.70016	0.926092	0.55141	0.740273	0.498302	0.7359	1.0517	0.799947	0.735922	1.28654	0.479619	1.10891	0.652302	0.832985	1.04612	1.55043	0.896714	0.956227	0.697812	0.982939	1.4904	1.22993	0.817928	0.537697	0.72737	0.900284	1.0093	1.08321	0.794683	0.919969	0.715193	0.594159	1.03171	0.776392	0.917724	1.10673	1.05456	0.655792	0.990981	0.559601	1.11792	0.909305
Chr01K_62111301_62111700	1.01949	0.945695	1.2126	0.991089	0.914537	1.4168	1.12194	0.634188	1.38914	1.18159	1.20476	1.363	0.985829	1.09613	0.945392	1.20901	0.766142	1.57375	0.938306	1.18812	1.073	1.00253	1.10745	1.26422	1.04316	1.17756	0.968046	0.873164	0.729379	1.02613	1.25463	1.20743	1.13262	1.19154	0.857544	1.00864	0.89122	1.37429	0.862945	1.10336	1.18576	1.1133	0.854567	1.01238	1.29386	1.03535	0.942487	1.19051	1.06807
Chr01K_62160701_62161200	6.1026	3.79779	6.60193	4.33805	5.02995	6.3756	10.3184	15.9761	6.18938	5.56136	7.3737	2.726	3.81835	3.24396	4.98876	16.0063	3.03566	1.7686	1.9477	8.80607	7.92042	5.40496	11.8423	20.9919	14.9519	20.9489	12.4506	6.41324	10.812	21.4595	2.55406	7.57919	10.9922	24.1111	7.68781	6.0671	1.71057	4.16495	2.65957	1.67653	2.04685	2.18148	1.66711	22.4691	4.11199	2.76587	2.32676	1.90192	1.64541
Chr01K_62364101_62364500	0.574362	0.645474	0.464081	0.779873	0.708029	0.44481	0.543971	0.998508	0.385871	0.614428	0.377394	0.205183	0.513742	0.888756	0.523602	0.578224	0.910697	0.584536	0.597104	0.582412	0.465907	0.624766	0.841663	0.66151	0.608508	0.755963	0.819116	1.00865	1.11552	0.907156	0.567569	0.436422	0.60987	0.714921	0.692053	0.718271	0.560606	0.799333	0.608305	0.745126	0.846973	0.481429	0.742493	0.801465	0.354482	0.38456	0.471243	0.667849	0.476303
Chr01K_62381301_62381800	0.732311	0.840618	0.958103	0.812368	1.78482	0.642503	0.577969	2.06448	0.60196	0.661692	0.624152	0.571582	0.597051	1.37757	0.71268	0.512517	1.7202	0.149881	1.03782	0.349447	0.945932	1.26406	1.80145	0.735011	0.68095	0.988567	1.08719	1.73127	1.33004	1.11536	0.209105	0.72737	0.726035	0.644831	0.797366	1.28372	1.03496	0.757263	0.947824	1.0747	1.21399	0.752233	1.13475	0.956133	0.443103	1.07973	0.633233	1.03081	1.02477
Chr01K_62383201_62383600	0.545644	0.555408	0.703607	0.601152	0.767031	0.313014	0.866953	1.49776	0.57109	0.630183	0.667697	0.498302	0.583166	1.51089	0.58178	0.591366	1.0408	0.434655	0.611321	0.256261	0.649446	0.52306	1.01885	0.426307	0.59402	0.392519	0.78933	1.27964	1.21563	1.2492	0.463017	0.625538	0.522746	0.658849	0.601785	0.90166	0.560606	0.729216	0.636598	0.816773	0.861089	0.556652	0.854567	0.885829	0.30131	0.281024	0.368159	0.609775	0.433002
Chr01K_62384901_62385300	0.631798	0.525386	0.449111	0.6174	0.73753	0.461284	0.458975	0.458774	0.57109	0.630183	0.420939	0.410366	0.666476	0.859131	0.450879	0.525658	1.09862	0.599524	0.454936	0.326151	0.395315	0.450413	0.900727	0.455707	0.622997	0.377981	0.521256	1.02371	1.08692	1.13023	0.612378	0.480064	0.595349	0.448578	0.406205	1.02392	0.618104	0.392655	0.537572	0.902749	0.606997	0.782322	0.574381	0.464006	0.283586	0.502886	0.471243	0.421035	0.375269
Chr01K_62823801_62824200	0.315899	0.480353	0.568873	0.6174	0.958789	0.543656	0.509973	1.36283	0.648264	1.13433	0.522546	0.498302	0.624821	0.785068	0.538146	0.578224	0.664953	0.179857	0.909873	0.489226	0.804748	1.1333	0.915493	0.485107	0.59402	0.988567	0.655293	1.1592	0.858093	0.847671	0.268849	0.349137	0.798639	1.20555	1.00799	1.23787	1.09246	0.813357	0.778065	1.13202	0.832857	1.06817	1.19079	0.928012	0.372206	1.00577	0.574328	0.827552	0.952605
Chr01K_62969601_62970200	0.90462	0.750552	0.793429	0.519916	1.59306	0.527182	0.900951	2.19942	1.18848	0.961029	0.537061	0.820733	0.7359	1.1702	0.770858	0.578224	1.54674	0.479619	0.938306	0.698895	0.776512	0.988003	1.84575	0.867313	0.709926	0.915878	1.56377	1.53556	1.34435	1.4574	0.627314	0.66918	0.987408	0.490632	1.00799	1.86445	0.761849	0.701169	0.848798	1.14635	0.677579	0.661965	0.910604	0.885829	0.850757	0.76912	0.913034	0.914662	0.750538
Chr01K_63535301_63535700	0.746671	0.990728	0.928162	0.9261	1.85858	0.675452	0.492973	1.36283	0.710004	0.72471	0.841879	0.688829	0.569281	0.711005	1.309	0.670214	1.0408	0.689453	1.89083	0.559116	1.11535	0.886296	0.930259	1.11722	0.825833	1.27932	0.848902	1.12909	1.15843	1.1451	0.731866	0.989223	1.2633	1.37377	0.962856	0.84053	0.977467	0.687146	1.00441	1.59056	1.67983	1.24871	1.58305	1.05456	0.460827	1.10931	0.913034	1.46636	1.22684
Chr01K_63601101_63601500	1.06257	0.630463	0.823369	1.15356	1.12105	1.15321	0.832955	0.823095	0.833482	1.11857	0.783818	0.879356	1.1941	0.785068	0.770858	0.683356	0.925152	1.21404	0.952523	1.21142	0.87534	0.668355	0.708769	0.749712	0.68095	0.726887	0.997832	0.918328	1.00111	0.922028	0.970843	0.931033	1.10357	0.799029	0.902678	0.947507	0.848096	0.91152	0.806358	0.544515	0.959903	0.932769	0.980651	0.660857	0.921654	0.724747	0.795223	0.856589	0.995906
Chr01K_63602601_63603000	1.01949	0.87064	0.583844	0.779873	0.767031	0.889619	0.730961	0.782615	0.941526	0.945274	1.00155	1.30438	0.70813	0.844319	0.727225	0.749063	0.795053	1.19905	0.554454	1.86372	0.762393	0.842708	0.575874	0.793812	0.825833	0.421595	0.834009	0.4968	0.815189	0.550242	1.19488	0.814654	0.885763	0.658849	0.586741	0.626577	0.488733	0.617029	0.749771	0.616162	0.437603	0.616831	0.686456	0.618674	0.762137	0.813492	0.795223	0.958218	0.851571
Chr01K_63677901_63678300	0.531285	0.765563	0.568873	0.86111	1.03254	0.626028	0.764959	0.809601	0.555655	0.504146	0.624152	0.600893	0.638706	0.918382	0.87267	0.683356	1.12753	0.959239	0.597104	0.489226	0.578854	0.857238	0.930259	0.749712	0.59402	0.654199	1.22123	0.918328	1.20133	1.17484	1.09033	0.66918	0.551787	0.546704	0.661964	0.748836	0.819347	0.588982	0.622452	0.401222	0.691695	0.90268	0.574381	0.773343	0.425379	0.813492	0.839402	0.450072	0.433002
Chr01K_63845501_63845900	0.990774	1.14084	1.18266	1.13732	1.81432	1.23558	1.18994	1.8351	1.75957	1.0398	0.943485	1.0992	0.833095	1.49607	0.989026	1.43242	1.53228	0.944251	1.06626	0.745488	1.34125	1.17689	1.25511	1.42592	0.898274	1.29386	1.39994	1.58073	1.70188	1.36817	1.17995	0.974675	1.06001	1.34573	0.872589	1.40598	1.02059	0.813357	0.961971	0.788114	0.945787	1.35402	1.06471	1.13892	0.939378	1.10931	1.23701	1.19051	1.47221
Chr01K_63846301_63846900	0.90462	1.42605	1.79644	1.64098	2.80261	1.13674	1.07094	2.61771	1.18848	1.2131	1.20476	0.835388	1.08302	2.14783	1.39627	1.18273	2.42852	0.719429	2.2889	1.3046	1.48243	1.91789	2.3478	1.27892	1.1156	1.80268	1.54887	3.11629	2.31685	1.60611	0.836418	1.22198	1.39399	1.20555	1.59473	1.98671	1.30808	1.45843	1.31564	1.94879	1.34104	1.79031	2.19946	1.96851	1.04572	1.31638	0.883581	1.61155	1.93408
Chr01K_64067701_64068900	1.65129	0.855629	0.83834	1.29979	7.44905	0.971991	3.60381	8.85164	2.16088	4.31675	0.98703	0.8647	0.902519	8.70981	0.959937	1.27472	7.58914	0.524584	1.37903	0.978453	1.10123	1.03159	7.72262	1.17602	1.15906	1.07579	6.52314	7.07564	6.99346	6.87059	0.627314	1.04741	0.784118	1.28966	1.18853	7.15215	0.934343	0.897497	1.23076	1.14635	1.17165	1.1133	1.21881	1.32171	0.673516	1.05014	0.721591	1.24859	1.08251
Chr01K_64793501_64794300	0.861543	1.14084	1.19763	1.29979	4.9562	1.23558	1.52992	5.84262	2.36153	1.98508	1.17573	0.747453	1.11079	3.91053	0.945392	0.906761	5.40636	0.509596	1.35059	0.838674	1.00241	2.10677	5.1681	1.27892	0.811345	1.29386	3.11264	5.99171	4.84823	3.94093	0.657186	1.28017	1.03097	1.49993	1.17348	4.00398	1.03496	0.939567	1.20246	1.69086	1.67983	1.59473	1.40093	1.64511	0.69124	1.07973	0.721591	1.4954	1.48664
Chr01K_64805701_64806200	0.516926	0.660485	0.883251	0.747379	1.15055	0.29654	0.458975	1.76763	0.57109	0.614428	0.551576	0.454334	0.79144	1.4072	0.756314	0.486234	1.37327	0.359715	1.02361	0.559116	0.79063	1.30765	1.55043	1.01432	0.782368	0.828651	0.893581	1.52051	1.14412	1.23433	0.433145	0.829201	0.81316	0.756975	0.842499	0.932224	0.675602	0.490819	0.905384	0.902749	0.988135	0.797367	1.17678	1.0405	0.30131	0.650794	0.795223	1.01629	0.909305
Chr01K_64915801_64916500	1.10565	0.900662	1.04792	0.844863	2.58135	0.807247	0.985947	3.60273	1.0187	1.29187	0.566091	0.615549	0.805325	2.08858	0.843581	1.20901	2.39961	0.509596	1.00939	0.652302	1.20006	1.01706	2.37733	1.04372	0.854809	0.944953	1.86163	2.57433	1.8449	2.42404	0.552633	0.771012	0.972888	0.967246	0.81241	2.24651	0.747475	0.560936	0.947824	1.20366	0.931671	1.08322	0.896595	1.26547	0.567172	0.739538	1.01612	0.972736	1.06807
Chr01K_64968001_64968400	0.45949	0.735541	1.46709	0.6174	1.1653	0.543656	0.390979	1.6192	0.632829	0.519901	0.464485	0.425022	0.70813	1.37757	0.567235	0.709639	1.40218	0.31475	0.92409	0.698895	0.861222	0.79912	1.10745	0.690911	0.478114	1.11941	0.848902	1.64095	1.14412	1.20458	0.463017	0.712822	0.696994	0.967246	0.842499	1.11561	0.761849	0.631053	0.834651	0.845431	1.15753	1.4142	1.31687	1.16705	0.265862	0.828283	0.883581	1.13244	1.18354
Chr01K_65080201_65080700	1.12001	0.615452	0.928162	0.958594	1.40131	1.10379	1.05394	0.917548	0.632829	0.898011	0.725758	0.981948	0.860865	1.37757	0.669047	0.933043	0.737231	0.974227	0.696621	0.815377	0.776512	0.595707	0.945025	0.764412	0.738903	0.479746	0.804223	1.44524	1.47306	1.27894	0.851354	0.610991	0.696994	0.770993	0.857544	1.16146	0.646853	0.813357	0.834651	0.773785	0.494068	0.752233	0.560372	0.646796	0.974826	0.76912	0.589054	0.667849	0.909305
Chr01K_66124501_66124900	0.430771	0.960706	0.83834	0.747379	1.1653	0.724875	0.424977	0.917548	0.694569	0.771974	0.319333	0.527614	0.79144	1.03688	1.13447	0.604507	0.939608	0.329738	1.09469	0.489226	1.00241	0.828179	0.753067	0.63211	0.695438	0.944953	0.953153	1.26458	1.31574	0.922028	0.746802	0.712822	0.929325	0.911174	0.977901	1.19202	0.862471	0.771286	0.820505	1.16068	1.19988	0.782322	1.07872	0.970194	0.372206	0.78391	0.530149	0.987255	0.793838
Chr01K_66960401_66960800	4.75285	3.06225	4.92525	2.95702	3.23038	3.82207	7.76858	8.50081	4.46067	3.35572	4.77549	1.7294	2.31878	2.65146	3.34523	10.8417	2.22615	1.60373	1.49276	5.91731	5.64736	3.41442	8.40186	12.6128	7.63533	13.2875	8.9507	3.77869	6.83614	13.5925	2.09105	5.81896	6.95542	12.9247	4.57357	3.85116	0.919969	2.46812	1.37222	1.11769	1.21399	1.48942	0.812539	14.0045	3.58027	2.01154	1.63463	1.36473	1.06807
Chr01K_67795501_67796200	0.875902	0.750552	1.2126	0.9261	2.61086	0.543656	0.781958	3.4543	1.34283	0.961029	0.638667	0.351743	0.833095	2.60702	0.799947	0.81477	3.4115	0.329738	1.17999	0.605709	0.762393	0.900826	2.55452	0.999615	0.579532	0.886802	1.84673	3.35716	2.55998	2.24558	0.582506	0.625538	0.696994	0.799029	0.932767	2.04784	0.675602	0.617029	0.862945	1.23232	1.05872	0.947814	1.27485	1.27953	0.655792	0.443723	0.677412	0.871107	0.793838
Chr01K_68141401_68141800	0.545644	1.03576	1.0629	0.974842	1.43081	1.03789	0.645965	1.56523	0.818048	0.456883	0.696727	0.571582	0.930289	1.22945	1.27992	1.0776	1.05525	0.539572	1.72023	0.675598	1.21418	1.46747	1.22558	1.35242	1.08662	1.38109	0.714865	1.21942	1.05831	0.981513	0.821482	0.901938	1.11809	1.26163	1.20357	1.1309	1.26496	0.95359	1.31564	1.81983	1.6516	1.44429	2.07338	1.60293	0.460827	1.03535	0.883581	1.24859	1.54438
Chr01K_68370301_68370700	0.804107	1.02075	1.00301	1.07233	1.10629	0.823721	0.679963	1.4303	0.926092	0.803483	0.769303	0.54227	0.860865	1.27388	1.58535	0.643931	1.38773	0.254798	1.57806	0.978453	1.15771	1.58371	1.13698	1.17602	1.02867	1.22117	0.729758	1.41513	1.30144	1.05587	0.567569	0.901938	1.07453	1.10743	1.20357	1.1309	1.07809	0.897497	1.16002	1.38995	1.86334	0.887635	1.66711	1.22329	0.354482	1.03535	0.824676	1.27762	1.40004
Chr01K_68483501_68484200	2.41232	2.70199	2.64975	2.53459	1.71107	2.47116	2.20988	1.72715	2.13001	1.98508	3.1643	2.726	3.01303	1.92564	2.42893	2.93054	1.57565	2.69786	3.01395	2.95865	2.52719	2.89136	1.71286	2.39614	2.57892	3.02385	1.90631	1.61084	1.51596	1.62098	2.569	2.61853	2.42496	2.50923	2.49741	2.24651	3.29176	2.83272	2.71615	2.52196	2.30094	2.43724	2.98398	2.69967	2.39276	2.7215	2.98945	2.30843	2.74235
Chr01K_68605601_68606000	1.4359	1.69625	1.69165	1.57599	1.23905	1.46622	0.815956	1.6192	1.7287	1.18159	1.93052	1.89062	1.43015	1.42201	1.7308	1.10388	1.01189	0.55456	2.51637	1.04834	2.20247	1.90336	1.29941	1.41122	2.01387	1.7736	0.968046	1.12909	1.35865	0.966642	1.10527	1.78933	2.06194	1.4719	1.76022	1.32957	1.89744	1.5566	1.89565	2.70825	2.62562	1.85049	2.50766	2.39033	1.11662	1.5974	1.26647	2.39554	2.09285
Chr01K_69612601_69613100	1.70873	1.71126	1.18266	1.65723	1.01779	1.3509	1.22393	0.607201	1.57436	1.41791	1.78536	1.48025	1.37461	1.12576	1.43991	1.14331	1.12753	2.03838	0.995173	2.44613	1.20006	0.871767	0.885961	1.38182	1.49229	0.930416	1.39994	0.888218	1.21563	1.13023	1.43386	1.17834	1.24878	1.27564	1.36906	1.26844	1.16434	1.57062	1.14588	0.716467	1.28458	1.09826	0.99466	1.09674	1.94965	1.53824	1.38428	1.07437	1.19797
Chr01K_69614001_69614500	1.53642	1.68124	1.22757	1.16981	0.531022	1.16968	1.18994	0.944535	0.879787	1.15008	1.53861	1.50956	1.62453	0.844319	0.887214	1.14331	0.852875	1.28898	0.995173	1.53757	1.01652	1.1333	0.694003	0.970215	0.941739	1.38109	1.29569	0.933382	0.800887	0.847671	2.21053	0.596443	1.21974	1.17752	1.15844	1.05448	1.09246	1.43039	0.990264	1.10336	1.36927	1.00799	0.882586	0.787404	1.18752	0.9614	1.3401	1.00177	1.32787
Chr01K_69809801_69810700	2.57027	2.47682	2.7246	2.40461	3.7319	2.55354	2.46487	4.19643	2.51588	2.50498	2.52564	2.03718	2.77698	4.6956	2.89435	2.65457	4.3222	1.55876	2.78649	2.46943	2.6119	2.73154	4.50363	2.57254	2.70931	2.09344	3.26157	4.27549	4.34767	3.4353	2.85278	2.90948	2.29427	2.34102	2.85848	4.29435	2.64491	2.29984	2.74445	2.76556	2.44211	2.31688	2.94195	2.65749	1.71924	2.32215	2.4004	3.03436	2.95885
Chr01K_70004701_70005200	1.06257	1.54614	1.40721	1.13732	1.37181	1.44975	0.883952	1.51126	1.20392	1.10282	1.27733	1.17248	1.48569	1.77751	1.70171	1.27472	1.35882	0.674465	1.52119	1.25801	1.31301	1.46747	1.5209	1.42592	1.21702	1.541	1.19144	1.59578	1.31574	0.996385	0.79161	1.30927	1.03097	1.20555	1.29384	1.1309	1.32246	0.939567	1.40052	1.74818	1.5669	1.32393	1.513	1.33577	0.726689	1.9228	1.31065	1.29214	1.05364
Chr01K_70029101_70029500	0.617439	0.720529	0.958103	1.07233	1.26855	0.593079	0.37398	1.94304	0.57109	0.992538	0.537061	0.586238	0.610936	1.03688	1.1781	0.81477	1.56119	0.509596	1.06626	0.745488	1.12947	0.755531	1.37324	0.882014	0.492602	1.01764	0.78933	1.35491	1.24424	1.15997	0.552633	0.581896	0.711515	0.742957	0.797366	1.63521	0.618104	0.82738	0.961971	0.831102	0.875206	0.67701	0.980651	1.13892	0.567172	0.636003	0.589054	1.08888	1.05364
Chr01K_70194901_70195300	0.646157	1.2309	1.24254	1.00734	1.1358	0.922568	0.968948	1.76763	0.740873	0.708956	0.841879	0.556926	0.7359	1.15538	1.29446	1.14331	1.15644	0.749405	1.72023	0.489226	1.00241	1.27859	1.4766	1.13192	1.30395	0.988567	0.93826	1.47535	1.48736	1.23433	0.836418	1.00377	1.04549	1.07939	1.2487	1.10033	1.14996	0.82738	1.08929	1.26098	1.4822	1.23366	1.45697	1.0405	0.567172	0.798701	0.603781	0.972736	0.938172
Chr01K_70251201_70251700	2.32617	1.56115	1.25751	1.02358	1.3423	1.53212	2.49887	2.57723	1.23479	1.2131	1.04509	0.967292	0.971944	1.55532	1.32355	2.93054	0.881786	0.86931	0.739272	2.37624	2.62602	1.26406	2.46592	3.35165	2.43403	3.40183	2.47224	1.53556	2.15953	3.71785	1.56828	2.18211	1.72796	2.39709	2.16643	1.75747	0.862471	0.897497	0.565865	0.802443	0.465835	0.812412	0.462307	2.84028	1.45338	0.621212	0.824676	0.914662	0.375269
Chr01K_70346501_70347000	2.01027	2.3117	2.30543	2.11216	1.07679	2.00988	1.35993	1.53824	1.82131	1.27612	1.84342	2.52082	2.58259	1.4072	2.86527	2.11577	1.51783	1.67867	3.01395	2.39954	2.31542	2.35377	1.26988	1.83753	1.99938	2.02075	1.10208	1.47535	0.958204	0.981513	2.28521	1.78933	2.12002	2.20084	2.0912	1.16146	2.28555	1.82304	2.03711	2.66526	2.45622	2.2567	2.74582	2.34815	1.4002	2.14466	2.26786	1.94547	2.20831
Chr01K_70713101_70713600	0.703593	1.11082	0.973073	0.942347	1.60782	0.790773	0.713962	1.44379	0.848917	0.740465	0.682212	1.01126	0.971944	1.31832	0.887214	0.696497	1.38773	0.899286	0.909873	0.652302	1.10123	0.711943	1.09268	0.588009	0.796856	0.828651	1.44462	1.59578	1.50166	1.2492	1.17995	0.843749	0.580828	0.770993	1.1133	1.45182	0.488733	0.673123	0.976118	0.931407	0.74816	0.707099	0.868576	0.759282	0.655792	0.724747	0.633233	0.56622	0.909305
Chr01K_70714201_70714600	1.09129	1.29095	1.33236	1.25105	1.93233	1.12026	1.17294	1.92955	1.11131	1.11857	0.812849	1.2311	1.43015	1.89601	1.61444	1.35357	1.79248	0.824346	1.99035	0.93186	1.32713	1.55465	1.83099	1.20542	0.912763	1.7736	1.17655	1.70116	1.8306	1.6656	0.86629	1.07651	1.10357	1.14948	1.38411	2.1701	1.69619	1.14992	1.62686	1.60489	1.29869	0.887635	1.59706	1.06862	0.655792	1.24242	1.20756	1.27762	1.28457
Chr01K_70861801_70862200	1.23488	0.930684	0.883251	1.26729	1.12105	1.10379	1.17294	0.904055	1.04957	1.70149	1.33539	1.15782	1.22187	0.962819	0.858125	1.06446	0.809508	1.43886	1.19421	1.74724	1.08712	0.610237	0.900727	1.02902	0.825833	0.654199	1.10208	0.978546	0.972506	0.698957	1.09033	0.872844	1.10357	0.770993	0.842499	0.932224	0.790598	0.91152	1.0327	0.716467	0.663462	0.842501	0.896595	0.745222	0.957102	1.2868	1.41373	0.958218	1.05364
Chr01K_70948401_70948900	1.36411	1.65121	1.07787	1.36478	1.63732	1.56507	1.46192	1.29536	1.75957	2.04809	1.78536	2.13977	1.51346	1.74789	1.20719	1.26158	1.63347	1.82855	1.08047	1.79383	1.36948	0.973473	1.5652	1.13192	1.20253	0.930416	1.38505	1.29469	1.31574	1.47227	1.77739	1.42564	1.13262	1.05135	1.05312	1.45182	1.26496	1.34625	1.11758	1.03171	0.889322	0.767278	0.938623	1.16705	1.87876	1.13889	1.97333	0.929181	1.03921
Chr01K_70971401_70971900	1.30667	1.14084	1.39224	1.46226	2.65511	0.906094	1.29193	2.6447	1.28109	1.08707	1.42248	1.31903	1.38849	2.17745	1.93442	1.56383	2.35625	0.944251	1.93348	0.955156	1.63773	1.71448	2.00818	1.30832	1.24599	2.00621	1.80206	1.97215	2.35976	2.11174	1.40399	1.32381	1.42303	1.68217	1.66995	2.61328	1.63869	1.36027	1.95224	2.30702	1.6516	1.35402	1.61107	1.84196	0.797585	1.47908	1.04557	1.97451	1.28457
Chr01K_70986301_70986700	1.39283	1.09581	0.823369	1.29979	0.958789	1.40033	1.20693	1.03899	1.18848	1.32338	1.90149	1.49491	1.11079	1.21463	0.901759	0.972468	1.46001	1.18406	1.03782	1.39779	1.05888	0.886296	1.24034	0.926114	1.02867	0.71235	1.50419	0.918328	1.01541	1.01126	1.00071	1.1056	0.987408	0.770993	0.571696	1.32957	1.03496	0.883474	0.976118	0.960066	0.790508	0.977903	0.99466	0.773343	1.11662	0.813492	0.986666	0.914662	0.750538
Chr01K_71046001_71046500	0.875902	0.960706	0.748518	0.893605	1.20955	0.593079	0.577969	1.4168	1.04957	0.850747	0.769303	0.615549	1.02748	1.73307	0.887214	0.63079	1.53228	0.389691	1.20842	0.629005	1.17183	0.741002	1.04839	0.852613	1.04316	1.14848	0.953153	1.55062	1.48736	1.21946	0.896162	0.800107	1.08905	0.911174	1.18853	1.28372	0.862471	0.617029	0.707332	1.13202	1.10107	1.09826	0.99466	0.913951	0.460827	0.828283	0.898308	1.23407	0.938172
Chr01K_71425501_71425900	0.674875	0.840618	0.748518	0.601152	0.472019	0.971991	0.866953	0.512747	0.57109	0.92952	1.04509	0.93798	0.902519	0.533254	1.01811	0.867336	0.607131	0.884298	0.725055	0.93186	0.52238	0.552119	0.531576	1.01432	0.840321	0.741425	0.819116	0.782837	0.257428	0.475885	0.687058	0.887391	0.769598	0.50465	0.842499	0.84053	0.776224	0.645076	0.735625	1.01738	0.649346	0.692054	0.826549	0.604614	0.99255	0.872655	0.76577	0.595257	0.447436
Chr01K_72227101_72227500	0.272822	0.465342	0.553903	0.584905	1.47506	0.428335	0.356981	1.91606	0.848917	0.441128	0.391909	0.381054	0.666476	1.19982	0.523602	0.407385	1.46001	0.164869	0.682405	0.256261	0.52238	0.697414	1.41754	0.382206	0.478114	0.843189	0.93826	1.73127	1.22993	1.1451	0.463017	0.290948	0.566308	0.658849	0.556651	1.31428	0.60373	0.392655	0.650745	0.931407	0.719927	0.481429	0.966641	0.53431	0.30131	0.458514	0.32398	0.827552	0.50517
Chr01K_72336401_72336800	1.03385	1.26093	1.75153	1.31604	2.22734	0.988466	1.15594	1.8351	1.29653	1.46518	1.23379	1.17248	1.37461	2.19227	1.06175	1.24844	1.87922	0.929263	1.59228	0.768784	1.45419	1.3803	1.77192	1.33772	1.43434	1.49739	1.44462	2.3184	1.8306	1.63586	1.10527	1.19289	1.03097	1.556	1.65491	1.84917	1.4087	1.54257	1.6976	1.71952	1.52455	1.26375	1.76517	1.5045	0.850757	1.2868	1.01612	1.42281	1.90521
Chr01K_72337101_72337700	1.13436	1.56115	1.33236	1.25105	2.07983	0.971991	0.764959	2.45579	1.08044	1.44942	0.958	0.967292	1.24964	1.92564	1.78897	1.16959	1.66238	0.6295	2.24625	1.16482	1.41184	2.06318	1.90482	1.17602	1.3619	1.51193	1.2808	2.61949	1.8449	1.54663	0.94097	1.14924	1.35043	1.83637	1.36906	2.01727	1.39433	0.883474	1.42881	1.61922	1.7363	1.62482	1.31687	1.5045	0.779861	1.22763	0.780497	1.64059	1.63098
Chr01K_72338601_72339400	2.34052	3.46755	4.01205	3.50943	5.85599	3.13014	3.17883	6.97606	3.44197	2.89884	2.91755	2.90188	3.15187	4.74003	3.70885	3.10138	5.42081	1.94845	6.88091	2.23646	4.15081	4.91095	4.99091	3.55745	3.54963	4.52124	3.23178	5.47986	5.22007	3.47991	3.1515	3.01131	4.4143	3.50452	4.45321	4.63056	4.11111	3.63206	4.22984	5.10125	5.08184	3.5355	4.76316	4.9494	1.94965	3.86039	2.98945	4.74753	4.18569
Chr01K_72339501_72340800	3.20207	4.24812	4.61087	4.45178	7.21304	3.6738	3.26382	7.93409	4.36807	4.17496	3.04818	3.26827	3.48511	7.08043	5.54145	3.65333	6.77963	2.59294	5.99947	3.61096	4.65907	5.21607	5.69968	3.70446	4.44791	5.11729	4.45301	7.7832	5.5061	4.98192	3.42035	3.73868	4.54498	4.654	4.25763	5.07375	4.26923	3.99667	4.65424	5.74607	5.50533	4.58862	6.89257	6.53826	2.65862	5.01407	3.43124	5.70575	5.6579
Chr01K_72383501_72384000	0.703593	0.735541	0.913192	0.828615	1.47506	0.7084	0.798957	1.49776	0.771743	0.803483	0.711242	0.659517	0.916404	1.42201	0.741769	0.81477	1.05525	0.389691	0.96674	0.745488	0.847103	1.04612	1.49137	0.882014	0.608508	0.596048	1.22123	1.64095	1.27284	1.11536	0.701994	0.974675	0.755077	1.02332	0.797366	1.20731	1.04934	0.631053	0.778065	1.00305	1.27046	0.87259	1.02268	0.801465	0.478551	1.00577	0.839402	1.00177	1.22684
Chr01K_72521301_72521900	1.27796	2.10154	1.87129	2.09591	2.33059	1.31795	1.22393	2.95504	1.54349	1.46518	1.26282	0.894012	1.27741	2.75514	1.84715	1.76096	2.77546	0.749405	2.77227	1.04834	2.3013	1.90336	2.68741	1.32302	1.99938	2.26789	1.75738	2.61949	2.05942	1.85893	1.25463	1.58567	1.75701	2.04664	1.79031	2.26179	1.59557	1.40234	1.9098	2.43599	2.31506	1.70005	2.49365	2.26379	1.028	1.99675	1.16338	2.03258	2.23718
Chr01K_72537401_72537800	0.689234	0.645474	0.688636	0.942347	1.04729	0.873145	0.917951	1.32235	0.848917	0.708956	0.50803	0.586238	1.0136	1.59976	0.814492	0.72278	1.40218	0.464631	0.895656	0.46593	0.889459	1.10424	1.25511	0.735011	0.970716	0.755963	1.17655	1.23447	1.10122	1.02613	0.71693	0.698275	0.82768	0.770993	0.947812	1.32957	0.790598	0.78531	0.594159	0.87409	0.846973	0.67701	0.812539	0.815525	0.638068	0.443723	0.633233	0.856589	0.649504
Chr01K_72541301_72541700	0.531285	0.915673	0.883251	0.747379	1.57831	0.85667	1.25793	1.45728	0.956961	0.945274	0.783818	0.762109	1.05525	1.68864	0.945392	0.683356	1.63347	0.494608	0.838789	0.792081	0.52238	1.10424	1.25511	0.808512	0.68095	0.814114	1.26591	1.77644	1.47306	1.54663	0.537697	0.771012	0.667953	0.770993	0.541607	1.58937	0.60373	0.939567	0.848798	0.845431	0.846973	1.06817	0.980651	0.857708	0.531723	0.695166	0.471243	0.871107	1.16911
Chr01K_72548701_72549100	0.358976	0.810596	0.374259	0.503668	1.2538	0.411861	0.764959	1.86208	0.632829	0.756219	0.609636	0.351743	0.513742	0.992445	0.669047	0.512517	1.14198	0.359715	0.753488	0.302854	0.720038	0.581178	1.04839	0.543908	0.492602	0.741425	0.714865	1.46029	1.20133	0.922028	0.388337	0.494611	0.653432	0.658849	0.631875	1.28372	0.675602	0.448748	0.480985	0.573174	0.494068	0.722144	0.966641	0.857708	0.177241	0.473304	0.309253	0.740441	0.577337
Chr01K_72629701_72630200	0.60308	0.510375	0.808399	0.568658	1.2833	0.922568	0.764959	1.76763	0.50935	0.708956	0.711242	0.425022	0.805325	1.18501	0.698136	0.354819	1.37327	0.479619	0.810356	0.745488	0.663564	0.770061	1.00409	0.529208	0.622997	0.610585	1.08719	1.58073	1.51596	1.07074	0.448081	0.596443	0.508225	0.560722	0.827455	1.26844	0.646853	0.490819	0.721478	0.859761	0.508184	0.481429	0.826549	0.688978	0.425379	0.369769	0.736318	0.493627	0.851571
Chr01K_72714401_72714800	1.27796	1.30596	1.51201	1.83595	1.66682	1.64744	1.03694	1.30886	1.7287	1.44942	1.65473	1.18713	1.31907	1.48126	1.33809	1.24844	1.34436	0.86931	1.35059	1.42109	1.35537	1.20594	1.25511	0.940814	1.69513	1.38109	1.65312	1.62589	1.05831	1.29381	1.29944	1.1347	1.52467	1.51395	1.63986	1.5588	1.43745	1.43039	1.35808	1.37562	1.38339	1.4142	1.31687	1.51856	1.43565	1.09452	1.48736	1.32118	1.28457
Chr01K_72718901_72719700	2.03898	3.52759	5.03004	4.40303	3.46639	4.06918	2.70285	4.53377	3.39567	1.92206	2.80142	2.43289	3.74893	3.15509	4.50879	2.56258	3.16576	1.33394	5.4308	2.93536	4.33435	5.05625	3.66197	4.23367	4.37547	4.17233	2.60628	3.88407	3.37517	2.64711	1.94169	4.08782	5.03869	3.91104	4.66384	4.29435	3.80925	4.12288	4.62595	4.62838	5.01126	4.39304	4.0627	3.79641	3.73979	3.54978	3.31343	4.63139	4.74859
Chr01K_72813201_72813600	0.545644	1.12583	0.778458	1.13732	1.59306	0.790773	0.849954	1.26838	1.08044	0.519901	0.740273	0.718141	1.06914	1.14057	1.13447	0.801629	1.46001	0.689453	1.16577	0.86197	1.03064	1.07518	1.24034	0.837913	0.854809	1.01764	1.11698	1.11404	1.27284	0.981513	0.806546	0.771012	1.08905	1.03734	0.977901	1.20731	1.04934	0.715193	0.976118	1.06037	1.38339	1.06817	1.00867	1.33577	0.921654	0.931818	0.80995	1.00177	1.09694
Chr01K_72817001_72817400	1.23488	1.48609	1.39224	1.08857	1.46031	1.15321	1.32593	1.40331	1.54349	1.43367	1.39345	1.5975	1.69396	1.92564	1.35264	0.854195	1.47446	1.03418	1.56384	1.70064	1.58126	1.27859	1.4323	1.17602	1.39088	1.03218	1.50419	2.03236	1.57317	1.36817	0.911098	1.07651	1.1907	1.06537	1.62482	1.83388	1.30808	0.981637	1.21661	1.26098	1.27046	1.5496	1.26084	1.27953	0.833033	1.70094	1.25174	1.11792	1.06807
Chr01K_72871701_72872100	1.00513	1.17086	1.24254	1.2348	1.10629	0.807247	0.645965	1.67318	1.21935	0.961029	1.01606	0.747453	0.930289	1.57014	1.01811	0.998751	1.61902	0.854322	1.56384	0.93186	1.01652	1.35124	1.13698	0.926114	1.05765	1.14848	0.863795	1.61084	1.43016	1.47227	0.71693	0.654633	0.81316	1.10743	1.30888	1.45182	0.977467	0.981637	1.07514	1.03171	1.27046	0.782322	1.10673	0.89989	0.708965	0.946609	0.721591	1.01629	1.19797
Chr01K_73160701_73161100	0.574362	1.09581	1.03295	1.21855	1.3423	0.971991	0.968948	1.38982	1.11131	0.866501	0.769303	1.18713	1.6523	1.14057	1.07629	1.01189	1.1709	0.944251	1.10891	0.955156	0.960051	0.857238	0.738301	0.749712	0.927251	1.35201	0.953153	1.03876	1.21563	1.08561	0.806546	1.20743	1.04549	1.45788	1.17348	0.932224	0.977467	1.03773	1.04685	0.988725	0.917554	1.20357	1.00867	1.57481	0.567172	0.990981	0.913034	1.16148	0.894872
Chr01K_73507101_73507500	0.445131	0.795585	0.464081	0.584905	0.97354	0.675452	0.543971	1.30886	0.555655	0.488392	0.50803	0.586238	0.361008	1.0517	0.683591	0.657073	1.09862	0.389691	1.27951	0.512523	0.663564	0.726472	1.12222	0.764412	0.695438	0.610585	0.714865	1.09898	1.05831	0.951771	0.567569	0.683727	0.653432	0.813047	0.466384	0.916942	0.848096	0.588982	0.721478	0.888419	0.691695	0.827456	0.840558	0.843647	0.319034	0.562049	0.397612	0.624293	0.894872
Chr01K_73507901_73508500	0.617439	1.29095	0.898221	1.28354	1.85858	0.675452	1.05394	2.01051	0.987831	0.850747	0.841879	0.688829	0.916404	1.95526	0.959937	1.13017	1.64793	0.644489	1.52119	0.559116	1.11535	1.08971	2.11154	1.07312	1.1156	1.59915	1.34037	1.94204	2.03082	1.4574	1.17995	0.712822	1.20522	1.1635	1.05312	1.28372	1.07809	0.939567	0.947824	1.67653	1.22811	1.32393	1.72314	1.16705	0.673516	1.36075	0.868855	1.43733	1.11137
Chr01K_73514301_73515200	0.976415	1.08079	1.24254	0.942347	3.02387	1.30148	1.18994	2.65819	0.663699	1.3864	1.19024	1.05523	0.958059	2.28114	1.74534	0.972468	2.39961	0.644489	1.87661	0.768784	1.41184	1.22047	2.2149	1.27892	1.28946	1.16302	1.57866	2.34851	2.14523	2.3943	0.926034	1.07651	1.17618	1.35975	1.2487	1.94086	1.14996	1.3182	1.30149	1.9058	0.959903	1.02304	1.62508	1.40608	0.38993	1.64177	0.898308	1.08888	1.76088
Chr01K_73598801_73599400	1.7518	1.75629	2.03597	1.2023	0.073753	1.77924	0.849954	0.0269867	1.58979	0.488392	1.6257	1.50956	1.30518	0.0592504	1.33809	1.56383	0.028911	1.39389	1.46433	1.79383	1.5389	1.90336	0.0738301	1.85223	1.47781	1.46831	0.208502	0	0.100111	0.0446142	1.83713	1.77478	1.64084	1.38779	1.33897	0.244518	1.25058	1.43039	1.55613	1.49025	1.42574	1.53456	1.47098	1.20923	1.96738	1.65657	1.50209	1.66962	1.40004
Chr01K_73720001_73720400	1.06257	1.29095	1.60183	1.68973	1.3423	1.28501	0.832955	1.79462	1.06501	0.693201	0.914455	0.894012	1.1941	1.70345	1.22174	0.841053	1.28654	0.839334	1.32216	0.908563	1.52479	1.6273	1.19605	1.49942	1.31843	1.88991	1.23612	2.22807	1.58747	1.15997	1.1202	1.19289	1.42303	1.41582	1.21862	1.45182	1.5237	1.0798	1.8815	1.92013	1.62337	1.56464	1.33088	1.54669	0.655792	1.18326	1.26647	1.3357	1.51551
Chr01K_73924801_73925200	0.804107	1.29095	1.15272	1.08857	1.47506	0.873145	0.815956	1.59222	0.771743	0.72471	0.696727	0.615549	0.70813	1.15538	1.20719	0.643931	1.35882	0.374703	1.52119	0.652302	1.01652	1.46747	1.21081	0.940814	1.10111	1.3084	1.0574	1.20436	1.14412	1.18971	0.582506	0.829201	1.29234	0.925192	0.977901	1.31428	1.30808	0.813357	1.14588	1.24665	1.28458	1.18853	1.3589	1.47638	0.567172	0.813492	0.633233	1.19051	1.15467
Chr01K_74074501_74074900	0.689234	0.690507	0.628755	0.714884	0.826034	0.626028	0.628966	1.2144	0.57109	0.409619	0.769303	0.366398	0.541512	1.21463	0.785403	0.657073	1.37327	0.434655	0.810356	0.512523	0.861222	0.741002	1.25511	0.852613	0.68095	0.392519	1.11698	1.23447	1.21563	1.01126	0.672122	0.465517	0.479183	0.588759	0.661964	1.25315	0.60373	0.518865	0.877091	0.644821	0.479951	0.707099	0.630418	0.492127	0.230413	0.97619	0.515422	0.46459	0.808271
Chr01K_74254201_74254600	1.14872	1.84636	1.52698	1.68973	0.885036	1.23558	1.75091	0.661174	1.77501	1.57546	1.34991	1.64147	1.38849	1.46645	1.20719	1.10388	0.925152	2.11332	0.92409	1.65405	1.32713	1.22047	1.35847	1.47002	1.20253	1.17756	0.982939	0.873164	1.05831	1.15997	0.806546	1.70205	1.43755	0.911174	1.2487	0.886377	1.06371	1.47246	1.47125	1.16068	1.21399	1.35402	1.14876	0.7171	1.68379	1.49387	1.26647	1.30666	1.21241
Chr01K_74256201_74256900	1.34975	0.930684	0.973073	0.909852	2.21259	1.4827	1.73391	2.33435	1.26566	1.43367	1.10315	0.879356	0.805325	2.2367	1.06175	1.20901	1.96595	1.03418	0.838789	0.815377	1.17183	1.11877	2.22967	1.42592	1.14458	0.814114	2.11481	2.66466	2.43126	1.99277	1.26956	1.09105	0.972888	1.42984	0.917723	2.35348	1.04934	1.05175	1.17417	1.0747	1.22811	1.08322	1.23282	0.998316	0.90393	1.03535	0.957213	1.30666	1.16911
Chr01K_74257201_74257700	1.23488	0.810596	1.22757	0.974842	1.77007	1.03789	1.39392	1.78112	1.38914	0.992538	0.914455	1.04057	0.805325	1.62939	0.916303	0.762204	1.96595	1.16907	0.995173	0.582412	1.51067	1.11877	1.74239	0.852613	1.01418	0.944953	1.47441	1.656	1.75909	1.65073	1.00071	1.23653	1.07453	0.785011	0.857544	1.69634	0.977467	1.12187	1.20246	1.34696	1.15753	0.707099	1.45697	0.885829	0.939378	0.76912	1.07502	0.943699	1.01034
Chr01K_74263801_74264200	1.8236	0.255188	0.224555	0.471173	9.8829	0.362437	6.23866	7.47532	2.59306	5.84495	0.362879	0.366398	0.277698	8.62094	0.203623	0.5388	11.1886	0.299762	0.298552	0.163075	0.367078	0.52306	12.5511	0.499808	0.231813	0.261679	9.74003	7.91869	8.46652	11.2874	0.343529	0.421874	0.20329	0.210271	0.19558	8.45115	0.172494	0.238398	0.212199	0.243599	0.324673	0.210625	0.252167	0.0281216	0.30131	0.207071	0.176716	0.232295	0.288668
Chr01K_74497301_74497800	1.07693	0.810596	0.913192	1.08857	1.99133	0.428335	1.54692	2.41531	0.910657	1.0398	0.711242	0.806077	0.76367	1.51089	1.06175	0.880478	2.21169	0.404679	1.73445	0.792081	0.945932	1.07518	2.00818	0.984915	0.941739	1.13394	1.72759	1.92698	1.33004	1.63586	0.522761	0.901938	1.03097	1.38779	1.14339	1.95614	1.25058	0.95359	1.16002	1.28964	1.10107	1.24871	1.31687	1.51856	0.496275	1.07973	0.854129	1.68414	1.15467
Chr01K_74670301_74670700	1.42155	1.42605	1.16769	1.10482	1.04729	1.28501	1.39392	0.890561	1.48175	1.54395	1.32088	1.71474	0.888634	1.30351	0.959937	1.20901	0.86733	1.40888	1.09469	1.9802	1.01652	1.19141	0.797365	1.16132	1.20253	1.01764	0.908474	0.948437	1.04401	0.922028	1.16501	1.4111	0.856722	1.03734	1.15844	1.22259	1.39433	1.47246	1.25905	1.17501	0.945787	0.90268	0.826549	0.984255	1.94965	1.10931	1.14866	0.958218	1.15467
Chr01K_74671901_74672400	1.66565	1.11082	1.2126	0.974842	0.722779	1.25206	1.03694	0.715148	1.42001	1.43367	1.79988	1.90527	1.62453	1.22945	1.03266	1.40614	0.939608	1.90349	1.00939	2.30635	0.903577	1.26406	0.753067	1.19072	1.26048	1.06126	1.37016	0.888218	0.843792	1.07074	1.50854	1.06196	0.987408	1.3177	0.947812	1.0392	1.26496	1.23406	1.0327	0.759455	1.00225	0.812412	1.14876	0.928012	1.63062	1.22763	1.29592	1.08888	0.952605
Chr01K_74697901_74698300	0.45949	0.705518	0.643725	0.796121	0.840784	0.7084	0.883952	0.890561	0.756308	1.05556	1.11767	1.30438	0.971944	0.755443	0.87267	0.735922	0.57822	0.569548	0.653971	0.93186	0.677683	0.639296	0.782599	0.543908	0.59402	0.639661	0.774437	0.6624	0.529157	0.654342	1.04552	0.378232	0.638911	0.728939	0.797366	0.672424	0.661228	0.813357	0.693185	0.65915	0.832857	0.917724	0.644428	0.829586	0.655792	0.887446	0.957213	0.798515	0.793838
Chr01K_74864701_74865100	0.789748	1.17086	1.43715	1.05608	0.97354	1.36738	0.543971	0.701654	0.987831	0.72471	1.13218	1.15782	1.08302	1.02207	1.19265	1.27472	0.968519	0.599524	1.76288	1.37449	1.08712	1.35124	1.01885	1.14662	1.13009	1.10487	1.25101	0.843055	0.986807	0.788185	0.776674	1.04741	1.1907	0.86912	1.1133	1.06977	1.37995	0.86945	1.10344	1.51891	1.18576	1.2788	1.26084	1.12486	0.779861	1.2868	1.07502	0.827552	0.995906
Chr01K_75150701_75151600	2.54155	3.72274	3.47312	3.33071	5.57573	2.99835	2.29488	5.53228	3.24132	2.94611	3.1643	2.68204	3.17964	5.25848	3.67976	2.9174	4.95824	2.38311	4.4072	2.98195	3.93903	3.64689	4.28214	3.32225	3.01357	2.44234	4.55726	5.19382	5.14856	4.20861	3.61452	2.95312	3.19456	3.16808	3.40009	4.52358	3.75175	2.90284	3.5508	3.94057	3.6561	3.37	3.83855	3.72611	2.53455	3.40188	3.19562	4.23939	3.43515
Chr01K_75153501_75154300	3.84822	4.69845	4.29649	4.95545	5.11846	4.61284	2.87285	5.65372	4.01306	4.28524	5.03676	5.02699	5.16519	5.83617	5.26511	4.07385	5.98458	3.13251	4.87635	4.03029	4.99791	5.1289	4.5184	3.77796	3.39026	4.02696	4.52748	5.1336	4.91973	4.44655	2.91253	4.62607	3.63018	3.93907	4.67888	4.96677	4.5136	3.88448	4.44204	4.75734	4.2631	4.81429	5.19745	4.28854	3.11944	4.46681	4.40318	4.90724	4.76303
Chr01K_75265901_75266400	0.473849	0.270199	0.523962	0.373689	1.56356	0.411861	0.543971	2.05099	0.524785	0.645937	0.522546	0.39571	0.513742	0.977632	0.639958	0.381102	1.25763	0.209833	0.454936	0.512523	0.43767	0.682884	1.07792	0.543908	0.434649	0.639661	0.923367	1.3248	1.34435	1.08561	0.507825	0.363685	0.667953	0.560722	0.466384	1.17674	0.459984	0.448748	0.523425	0.42988	0.578765	0.421251	0.448297	0.604614	0.265862	0.369769	0.309253	0.551701	0.418569
Chr01K_75522601_75523100	1.53642	1.45607	1.24254	1.52725	1.26855	1.99341	1.29193	1.28187	1.46631	1.49668	2.03212	1.93458	1.6523	0.873944	1.84715	1.24844	1.54674	1.84354	1.59228	1.3512	1.27066	1.30765	1.04839	1.54352	1.37639	1.541	1.17655	1.1592	1.28714	1.05587	1.67284	1.44019	1.55372	1.35975	1.45933	1.31428	1.73932	1.90718	1.2732	1.24665	1.32692	1.38411	1.62508	1.34984	1.542	1.71573	1.47264	1.56799	1.60211
Chr01K_75971801_75972300	0.373335	1.02075	0.85331	0.568658	1.65207	0.873145	0.730961	2.15894	0.771743	0.850747	0.653182	0.776765	0.833095	1.62939	0.930848	0.578224	1.74912	0.419667	0.995173	0.46593	0.818867	1.16236	1.84575	1.04372	0.608508	0.886802	1.2808	2.19796	1.31574	1.42766	0.851354	0.916486	0.755077	0.911174	0.887633	1.23787	0.790598	0.645076	0.679038	0.87409	0.959903	1.2788	1.27485	1.12486	0.638068	0.695166	0.780497	0.798515	0.764971
Chr01K_76050501_76050900	1.59385	1.84636	1.94615	1.64098	2.24209	1.59802	1.46192	3.15745	1.35827	1.44942	1.52409	1.48025	1.83281	2.66627	1.68716	1.80038	2.39961	1.48382	1.73445	0.908563	1.3836	1.6273	2.2592	1.61702	1.56474	1.3084	2.23395	2.37862	2.40266	2.27533	1.4488	1.19289	1.59728	1.06537	1.59473	1.97143	1.29371	1.66878	1.92394	1.63355	1.49632	1.88058	1.76517	1.74354	0.921654	1.64177	1.53154	1.7277	1.27014
Chr01K_77036001_77036700	1.66565	1.59117	2.05094	1.8197	0.899787	2.07578	1.39392	1.30886	1.43544	2.01659	1.97406	2.37426	1.76338	1.71826	1.70171	1.27472	1.44555	2.35313	1.66336	1.86372	1.70833	1.56918	1.26988	1.36712	1.40536	1.78814	1.39994	1.40007	0.900998	1.13023	2.22547	1.51293	1.56824	1.42984	1.86553	1.17674	1.59557	1.26211	1.41466	1.61922	1.93392	1.57969	1.19079	1.67323	2.21551	1.58261	2.13532	1.61155	1.78974
Chr01K_77097001_77097400	0.674875	0.795585	0.808399	0.682389	0.840784	0.593079	0.917951	0.674668	1.08044	0.740465	0.841879	0.718141	1.08302	1.0517	0.945392	0.735922	1.19981	0.824346	0.497587	0.745488	0.804748	0.610237	0.826897	0.617409	0.608508	0.683274	1.11698	0.858109	0.672173	0.922028	0.552633	0.72737	0.595349	0.728939	0.767276	1.16146	0.704351	0.883474	0.707332	0.802443	0.578765	0.767278	0.6024	0.590553	0.850757	0.562049	0.80995	0.624293	0.606203
Chr01K_77404101_77404500	0.703593	1.11082	0.928162	0.519916	1.03254	0.922568	0.543971	1.29536	0.632829	0.819238	0.667697	0.732797	0.902519	1.1702	0.683591	0.854195	1.06971	0.704441	0.796139	0.675598	1.08712	1.1333	1.00409	0.764412	0.811345	0.814114	0.863795	1.11404	1.28714	1.17484	1.07539	0.785559	0.929325	0.953228	1.05312	0.993354	0.60373	0.729216	0.834651	1.24665	0.74816	0.797367	0.79853	0.956133	0.549448	0.843073	0.721591	0.551701	0.793838
Chr01K_77542301_77542700	1.83796	1.05077	1.07787	0.812368	1.01779	1.03789	1.97189	1.78112	1.14218	1.24461	0.958	0.835388	0.638706	1.06651	0.58178	2.56258	0.852875	0.599524	1.19421	3.02854	1.77892	0.697414	1.99341	2.98415	1.95592	2.18066	1.96588	1.56567	1.78769	3.15274	0.522761	1.70205	2.14906	1.90646	1.77527	1.25315	0.574981	0.771286	0.636598	0.458539	0.479951	0.511518	0.40627	2.51688	0.744413	0.665584	0.692139	0.493627	0.721671
Chr01K_77866601_77867000	1.22052	1.12583	0.883251	1.36478	0.870285	1.13674	1.01995	0.607201	1.09588	1.15008	1.2483	1.34835	1.27741	0.873944	0.887214	1.09074	0.491487	1.45385	1.06626	0.722191	1.18594	0.857238	0.620172	0.882014	0.999692	0.886802	0.580828	0.752728	0.757982	0.624599	1.41892	1.32381	1.03097	1.17752	1.21862	0.534883	0.991841	0.897497	1.01856	1.10336	1.17165	0.90268	1.00867	1.08268	1.36476	0.857864	1.50209	1.1034	1.18354
Chr01K_77997501_77997900	1.10565	1.29095	1.18266	1.21855	1.43081	1.08731	1.03694	1.74064	1.03414	0.898011	0.754788	0.820733	1.51346	1.54051	1.309	1.19587	1.61902	0.764393	1.26529	0.955156	1.03064	1.22047	1.4766	1.38182	0.883786	1.01764	1.42973	1.46029	1.30144	1.21946	1.00071	1.19289	1.04549	1.07939	1.21862	1.6505	1.30808	0.91152	1.35808	1.14635	1.0446	1.21862	1.34489	1.15298	0.655792	1.15368	0.883581	0.813033	0.793838
Chr01K_78097401_78097800	0.746671	1.2309	1.54195	1.39727	1.56356	1.16968	0.56097	1.86208	1.65153	0.866501	0.943485	0.879356	0.874749	1.74789	2.22531	1.55069	1.8503	0.614512	2.07565	0.815377	1.52479	1.729	1.49137	1.35242	1.17355	1.541	0.997832	1.76138	1.8878	1.21946	1.55335	0.945581	1.6118	1.64011	1.33897	1.46711	1.53807	1.26211	1.52784	1.74818	2.21625	1.48942	2.24149	1.96851	0.584896	1.4347	1.25174	1.90192	1.57324
Chr01K_78185101_78185900	6.04516	4.81854	7.12589	3.83438	4.05641	5.68368	10.5734	10.8217	6.28199	3.81261	6.58988	2.4622	3.83224	3.77721	5.10512	12.9181	3.42595	1.69366	2.94287	9.9709	8.32985	7.30831	12.4625	16.479	12.7207	18.2739	11.974	5.10349	10.0969	17.0426	6.0939	10.9251	10.15	17.3403	7.49223	5.57806	2.01243	4.54358	2.13614	1.60489	2.51269	3.21956	1.23282	17.7728	5.49448	2.66234	2.38567	2.51169	1.86191
Chr01K_78281801_78282500	0.875902	1.21589	1.64674	1.34853	2.40435	1.25206	1.10494	2.55024	1.3274	1.05556	0.827364	1.11385	1.31907	1.82195	1.43991	1.55069	2.15387	0.884298	1.47854	1.11823	1.87775	1.54012	2.06724	1.60232	1.33292	1.3084	1.20633	2.25818	2.07373	1.73996	1.00071	1.33836	1.69892	1.33172	1.09826	1.83388	1.16434	1.0798	1.81077	1.81983	1.31281	1.95581	1.48499	1.47638	0.762137	1.25721	1.41373	1.64059	1.67428
Chr01K_78357001_78357700	0.861543	1.15585	1.42218	1.49476	2.15359	1.3509	0.815956	2.55024	1.79044	1.37065	0.624152	0.674173	1.34684	2.28114	1.35264	0.788487	2.09605	0.614512	1.27951	0.955156	1.3836	1.58371	1.90482	1.33772	1.08662	1.32293	1.59355	2.89047	1.97361	2.00764	1.04552	0.945581	1.5392	0.855102	1.21862	1.9103	1.00622	1.05175	1.23076	1.53324	1.53867	1.32393	2.00333	1.44826	0.850757	1.13889	1.04557	1.62607	1.70314
Chr01K_79057801_79058400	1.59385	1.39603	1.33236	1.70597	1.1358	1.72982	2.05689	1.03899	1.65153	1.66998	2.13373	2.78463	2.06885	1.4072	2.00714	2.1552	1.37327	2.63791	1.8624	2.51602	1.32713	2.04865	1.32894	1.80813	1.52127	1.59915	1.59355	1.29469	1.43016	1.36817	2.22547	1.57112	1.39399	1.4719	1.71509	1.46711	1.95493	1.86511	1.92394	1.59056	1.45397	1.44429	1.75116	1.34984	1.52427	1.83405	1.98806	1.64059	1.61654
Chr01K_79463701_79464200	0.358976	0.375276	0.314377	0.259958	2.68461	0.214168	0.543971	2.36134	1.03414	0.803483	0.174182	0.131903	0.208274	2.8144	0.363612	0.275971	1.9804	0.0899286	0.255902	0.256261	0.395315	0.305118	2.93844	0.191103	0.289766	0.392519	1.86163	2.40873	1.98792	1.72508	0.253913	0.247306	0.217811	0.392506	0.376116	1.92558	0.373737	0.126211	0.254639	0.458539	0.564649	0.391161	0.490325	0.140608	0.177241	0.281024	0.191443	0.56622	0.331969
Chr01K_79505601_79506000	1.46462	0.945695	1.0629	0.812368	1.37181	1.44975	1.51292	1.17392	1.25022	2.47347	1.45152	1.48025	1.18022	0.933194	1.09084	1.47184	1.53228	2.09833	0.824572	1.9802	1.10123	0.711943	1.24034	1.13192	1.28946	0.988567	1.17655	1.14415	1.61608	1.041	1.20982	1.39655	1.27782	0.967246	0.887633	1.1309	1.14996	0.939567	0.905384	0.87409	1.08695	0.992948	0.854567	0.759282	1.48883	0.931818	1.35482	1.04533	1.06807
Chr01K_79514001_79515200	3.74771	4.02296	3.77253	4.27306	3.18613	4.79406	3.82479	2.79312	3.78154	3.79685	4.58679	4.90974	4.63756	2.97733	3.70885	3.75846	2.74655	6.33997	3.48311	4.72919	3.55783	4.37336	2.39209	3.52805	3.78144	3.03839	2.63606	2.58938	2.66009	2.30507	4.19703	4.16055	4.19648	3.46246	4.3479	2.58272	3.95299	3.49182	4.03179	4.70003	3.20438	5.03996	3.48831	3.54332	4.82096	3.57936	4.55044	3.81835	3.33412
Chr01K_79865901_79866500	9.39082	4.59338	3.7875	4.12683	22.7307	4.72816	18.988	16.1785	12.0701	22.2927	5.03676	5.71582	4.65145	23.6261	3.76702	4.1527	21.1629	6.04021	2.77227	5.80083	3.74137	3.73407	21.3369	4.76287	4.41893	3.56175	27.2542	20.4742	22.7967	23.6753	4.42107	3.69504	3.51401	3.53255	3.9116	24.299	3.65113	3.91253	3.77715	3.41038	3.89608	3.40009	3.26417	3.06525	4.80323	4.76263	4.59462	3.44087	3.00215
Chr01K_79869201_79870400	138.68	71.4375	69.4475	73.8118	274.332	80.9224	244.787	220.562	152.311	269.576	82.388	87.4666	83.0457	291.868	70.1917	74.5778	278.24	93.9604	61.26	109.447	65.1281	67.8671	285.25	72.8396	69.964	54.7346	323.298	275.152	278.823	292	77.518	77.6103	64.9657	58.8058	66.2716	298.663	65.059	72.4168	61.1842	57.9765	61.1373	66.9487	55.2246	56.679	79.6699	69.5018	78.4326	61.6018	57.9935
Chr01K_79954801_79955500	3.93438	1.59117	1.25751	1.57599	10.0747	1.91103	6.64664	8.31191	4.04393	7.71974	1.58215	1.80268	1.97166	10.1911	1.71625	1.70839	9.33825	2.7728	1.26529	2.6791	1.49655	1.729	11.0893	1.64643	1.40536	1.17756	12.3612	8.32517	9.63925	11.1982	1.43386	1.45474	1.66988	1.66815	1.47437	9.71959	1.92618	1.45843	1.32978	1.24665	1.49632	1.4142	1.02268	1.26547	2.87131	1.07973	1.66408	1.13244	1.29901
Chr01N_153001_153700	0.947697	0.855629	1.3623	1.62474	3.02387	1.25206	1.27493	3.00902	1.7287	1.16584	1.05961	0.615549	1.37461	2.72552	1.55626	1.36671	3.06457	0.6295	1.53541	1.02505	1.94834	1.6273	3.38142	1.47002	1.15906	1.38109	1.9212	3.11629	2.41696	2.89993	0.955906	1.35291	1.40851	1.44386	1.97085	2.24651	1.37995	1.3182	1.61272	1.77684	1.72218	1.48942	2.17144	1.40608	0.850757	1.19805	1.20756	1.53896	1.78974
Chr01N_270001_270400	0.660516	0.780574	0.83834	1.00734	1.23905	0.428335	0.37398	1.56523	0.895222	0.55141	0.870909	0.586238	0.749785	1.1702	0.799947	0.683356	0.910697	0.389691	1.59228	0.559116	0.776512	1.04612	1.18128	0.999615	0.637485	0.857727	0.625507	1.12909	1.00111	1.05587	0.746802	0.712822	0.82768	1.07939	1.20357	1.40598	0.819347	1.06578	1.061	1.36129	1.24223	1.09826	1.47098	0.984255	0.549448	0.887446	0.500696	0.914662	1.01034
Chr01N_390201_390700	0.76103	0.855629	0.883251	0.812368	1.79957	1.13674	0.764959	1.6192	1.06501	0.614428	0.479	0.644861	0.916404	1.12576	0.858125	0.709639	1.27208	0.419667	1.00939	0.372744	0.592972	0.828179	1.5652	0.867313	0.608508	0.988567	1.0723	1.41513	1.27284	1.5615	0.433145	0.640085	0.929325	0.686885	0.977901	1.34485	0.646853	0.86945	0.608305	0.501527	0.734043	0.782322	0.924614	0.984255	0.69124	0.636003	0.589054	0.783996	1.02477
Chr01N_480501_481100	1.53642	1.41104	1.64674	0.86111	2.55185	1.33443	1.44492	2.32086	1.34283	1.07131	1.39345	1.14316	1.88835	2.60702	1.75988	1.80038	2.51526	1.5138	1.42168	2.07339	1.11535	1.51106	2.40686	1.52882	1.62269	1.52646	2.48713	2.07753	2.28825	2.42404	2.34496	2.05118	1.6844	1.41582	1.83545	1.94086	1.60995	1.61269	1.21661	1.46159	1.84922	1.38411	1.30286	1.54669	1.94965	1.36075	1.26647	1.6551	1.21241
Chr01N_481601_482200	3.5754	3.37748	3.05395	3.29821	4.8677	2.86655	3.55281	4.10198	3.08697	2.9146	3.28042	2.44754	2.87418	4.50303	3.57795	2.72028	5.1317	2.12831	3.45467	2.25976	3.20487	2.78965	3.98682	3.01355	2.92664	2.8494	4.17004	4.74218	3.91863	4.43168	2.80798	3.08405	2.43948	2.62138	2.6629	4.21793	3.44988	2.29984	3.21129	3.10947	2.48445	3.24965	3.40426	3.38865	2.48138	3.26876	2.70965	3.48443	3.36299
Chr01N_881901_882400	1.12001	1.24592	1.49704	1.42977	1.32755	1.13674	0.696962	1.90256	0.879787	0.819238	0.812849	0.879356	1.48569	1.18501	2.16713	0.959326	1.66238	0.719429	2.14673	1.00175	1.55302	2.07771	1.6095	1.39652	1.44883	1.32293	0.908474	1.70116	1.20133	1.3533	1.06046	1.1056	1.55372	1.33172	1.66995	1.19202	1.73932	0.771286	1.37222	1.63355	1.58102	1.33897	1.87725	1.54669	1.01027	1.18326	0.92776	1.77125	1.64541
Chr01N_1160801_1161200	0.918979	0.975717	1.03295	0.649894	0.649026	1.10379	1.05394	0.661174	0.941526	1.2131	1.19024	1.05523	0.999714	0.829506	0.87267	0.933043	0.852875	1.39389	0.895656	1.46768	0.748275	0.610237	0.605406	0.67621	1.01418	0.654199	0.744651	0.677455	0.757982	0.832799	0.955906	0.72737	0.900284	1.03734	0.692053	1.02392	0.934343	1.0798	0.877091	0.773785	0.804625	1.09826	0.756502	0.942072	1.15207	0.828283	1.13393	0.421035	0.577337
Chr01N_1645101_1645600	1.49334	1.56115	1.42218	0.844863	1.1948	1.51565	1.52992	1.16043	1.11131	1.52819	1.59667	1.65612	1.22187	1.37757	1.33809	1.72153	1.38773	1.8885	1.27951	1.77053	1.08712	1.235	1.32894	1.20542	1.49229	1.20663	1.68291	1.30975	1.51596	1.57637	1.52348	1.17834	1.49563	0.86912	0.887633	1.20731	1.23621	1.51453	1.38637	1.20366	1.38339	1.30889	1.06471	1.1108	1.55972	1.30159	1.32537	0.711404	1.24127
Chr01N_1683101_1684000	1.5795	2.25165	2.64975	2.40461	3.96791	2.55354	2.19288	4.57425	2.59306	1.92206	1.82891	1.27507	2.12439	3.2884	2.92344	1.97122	3.91744	1.30397	3.35516	1.67735	2.65426	2.73154	3.17469	2.13153	2.54994	3.09654	2.51692	3.58298	3.60399	2.78095	1.94169	1.90571	2.68633	1.94851	2.43723	3.94285	2.47242	2.32788	2.27761	2.62227	2.66797	3.00893	3.51633	3.17774	1.36476	2.44048	2.32676	2.75851	2.94442
Chr01N_2403901_2404400	1.03385	1.02075	1.25751	1.00734	0.885036	1.02141	1.63191	0.701654	1.45088	1.76451	1.437	1.67078	1.59676	0.873944	1.26537	1.22216	1.05525	1.61872	0.895656	1.56087	0.748275	0.929885	0.797365	0.970215	0.956227	1.11941	0.908474	1.08393	1.27284	0.951771	1.04552	0.974675	0.987408	0.911174	0.857544	1.22259	0.862471	0.799333	0.990264	1.11769	0.74816	1.05313	0.868576	0.703039	1.4711	1.25721	1.47264	0.943699	0.981472
Chr01N_2610201_2611500	38.3243	26.1792	43.1895	23.6724	29.6487	32.6358	51.0822	79.7457	37.4295	21.6468	35.475	13.2929	25.7565	22.0115	31.1689	80.3337	20.2666	6.26503	23.0454	53.3956	69.4484	44.5909	80.7848	101.843	75.4695	113.554	73.1396	41.5957	58.2359	110.569	42.6723	73.508	64.7043	112.327	53.5138	45.679	8.75408	29.2388	13.4534	9.40005	12.1823	17.9031	7.29884	125.9	22.226	17.6898	15.5069	14.4459	10.7385
Chr01N_2849801_2850300	0.588721	0.705518	1.03295	1.03983	1.63732	0.807247	0.883952	2.14544	0.864352	0.92952	0.92897	0.659517	0.694246	1.36276	0.858125	0.670214	1.31545	0.254798	1.12312	0.768784	0.889459	0.973473	1.44707	0.720311	1.18804	1.14848	1.2808	1.94204	1.74479	1.4574	0.701994	0.829201	0.958367	0.925192	1.1133	1.17674	1.09246	0.560936	0.976118	1.21799	1.29869	0.917724	1.28886	0.89989	0.478551	0.680375	0.706865	1.16148	1.32787
Chr01N_3083101_3083600	0.933338	1.51611	1.73656	1.2348	1.82907	1.38385	1.01995	2.05099	1.29653	1.18159	1.37894	1.17248	1.59676	1.89601	1.78897	1.39299	1.79248	0.719429	2.34577	1.79383	1.52479	1.77259	1.78669	1.38182	1.43434	1.29386	1.44462	1.94204	1.802	1.30868	1.03059	0.887391	1.11809	1.75226	1.30888	1.20731	1.60995	1.41636	1.49954	1.99178	1.79276	1.8204	2.00333	1.72948	0.957102	1.80447	1.16338	1.98903	1.83304
Chr01N_3631901_3632400	1.2636	1.24592	1.09284	1.47851	1.87333	1.25206	0.764959	2.2264	1.06501	0.598674	1.10315	0.952636	1.16633	1.5257	1.57081	1.68211	2.02377	1.06416	1.81975	0.908563	1.36948	1.67089	1.83099	1.36712	1.75308	1.70092	1.08719	1.62589	1.70188	1.73996	1.10527	1.07651	1.16166	1.7102	1.29384	1.63521	1.69619	1.05175	1.47125	1.30397	1.7363	1.23366	1.98932	1.67323	0.549448	1.74531	0.721591	1.3357	1.51551
Chr01N_4504001_4504400	1.09129	1.5011	1.57189	1.00734	1.63732	1.30148	1.34293	1.33584	1.6361	1.51244	1.50958	1.65612	1.59676	1.51089	1.33809	1.16959	1.37327	1.27399	1.27951	1.39779	1.00241	1.482	1.29941	1.63173	0.970716	0.770501	0.908474	1.18931	1.07262	1.48714	1.1202	0.887391	1.37947	1.0093	1.02304	1.28372	1.23621	1.43039	1.061	1.11769	0.917554	1.06817	1.3589	0.942072	1.04572	1.50866	1.29592	1.14696	0.952605
Chr01N_4699801_4700300	1.22052	1.12583	1.0629	1.2023	1.79957	1.05436	1.35993	1.60571	1.52805	1.26037	1.1467	1.20179	1.62453	1.94045	1.58535	0.880478	2.3707	0.854322	1.60649	1.3046	1.12947	1.68542	1.5652	0.882014	1.31843	1.22117	1.02762	2.34851	2.01652	1.62098	1.37412	1.06196	1.58276	1.19154	1.4142	1.72691	0.991841	1.14992	1.4854	1.44726	1.21399	1.33897	1.31687	1.0405	1.22296	1.36075	1.38428	1.35022	1.08251
Chr01N_5027101_5027500	0.947697	1.48609	1.48207	1.44602	1.43081	0.691926	1.00295	1.48427	0.710004	0.866501	1.16121	0.996604	1.37461	1.03688	1.25083	0.683356	1.44555	0.55456	2.74384	0.838674	1.66597	1.84524	1.13698	1.02902	1.59371	1.36655	0.923367	1.55062	1.11552	1.08561	0.582506	1.1056	1.56824	1.52797	1.50446	1.36013	1.76807	1.05175	1.64101	2.02044	2.0045	1.57969	2.32554	1.74354	0.478551	1.41991	1.16338	1.90192	1.91964
Chr01N_5648701_5649200	0.430771	0.765563	0.898221	0.666142	1.41606	0.494233	0.628966	1.6192	0.679134	0.850747	0.798333	0.630205	0.680361	0.829506	0.785403	0.394244	1.44555	0.23981	1.36481	0.46593	1.14359	0.973473	1.41754	0.735011	0.738903	0.785038	0.759544	1.46029	1.35865	1.26407	0.418209	0.640085	1.10357	1.13546	1.09826	1.25315	0.833722	0.855427	1.23076	1.26098	1.14341	1.06817	1.47098	0.773343	0.372206	0.917027	0.633233	1.42281	1.09694
Chr01N_5698301_5698900	0.90462	1.29095	1.42218	1.31604	1.71107	0.873145	0.968948	1.37632	1.09588	1.13433	0.885424	0.806077	1.22187	1.54051	1.64353	0.63079	1.90813	0.929263	1.37903	0.93186	1.04476	1.58371	1.32894	1.01432	1.21702	0.90134	1.56377	1.94204	1.57317	1.73996	0.926034	1.30927	1.11809	1.13546	1.32393	1.5588	1.02059	1.37429	1.01856	1.0747	1.34104	1.24871	1.513	1.0405	1.08117	1.34596	1.28119	1.37925	1.47221
Chr01N_6036201_6036600	1.1918	1.08079	1.09284	0.731131	1.20955	0.840196	1.18994	0.647681	0.756308	1.5597	1.26282	1.42163	1.36072	0.755443	0.756314	1.18273	1.31545	1.61872	0.653971	2.0268	1.05888	0.929885	1.16651	0.940814	1.04316	0.843189	1.29569	0.888218	1.14412	1.05587	0.970843	0.916486	0.798639	0.658849	1.1133	0.962789	1.03496	0.74324	1.21661	0.960066	0.861089	1.15844	0.686456	0.801465	1.20524	1.27201	1.32537	0.929181	0.649504
Chr01N_6046301_6046700	0.962056	1.18587	1.15272	1.02358	1.41606	1.15321	0.645965	1.51126	0.60196	0.645937	0.827364	0.600893	1.30518	1.30351	1.16356	0.683356	1.35882	0.749405	1.30794	0.629005	1.39772	1.235	1.09268	0.911414	0.927251	0.974029	0.729758	1.23447	1.10122	1.23433	1.15007	0.829201	1.03097	1.51395	0.902678	1.32957	0.977467	0.841403	1.21661	1.14635	1.34104	0.992948	1.72314	1.4342	0.69124	0.798701	0.692139	1.35022	1.31344
Chr01N_6052701_6053300	0.847184	1.12583	0.793429	0.747379	2.31584	1.03789	0.815956	2.32086	0.802613	1.33914	0.725758	0.747453	0.722015	1.6442	0.683591	0.696497	2.05268	0.509596	1.33638	0.955156	1.2283	0.755531	2.39209	0.926114	0.869298	0.857727	1.31059	1.9872	1.94501	1.96303	0.448081	0.596443	1.03097	0.532686	0.977901	1.6505	1.23621	0.631053	0.749771	1.10336	1.19988	0.992948	0.980651	0.857708	0.60262	1.37554	1.0603	1.08888	1.38561
Chr01N_6243301_6244100	0.962056	1.42605	1.7665	1.26729	1.57831	1.38385	1.22393	2.50976	1.54349	1.29187	1.39345	0.791421	1.38849	1.62939	1.14902	1.2353	2.05268	1.01919	1.93348	1.18812	1.2283	1.99053	1.90482	1.08782	1.47781	1.4247	1.59355	2.16786	2.37406	2.2902	1.34424	1.22198	1.39399	1.44386	1.685	1.77275	0.977467	1.45843	1.6976	1.76251	2.01862	1.26375	1.93328	2.19348	1.11662	1.34596	1.14866	1.45185	1.65984
Chr01N_6326601_6327000	0.674875	0.840618	1.16769	0.974842	0.826034	1.16968	0.458975	1.32235	0.972396	0.756219	0.653182	0.644861	0.958059	0.948007	1.23628	0.841053	0.968519	0.959239	1.54963	0.745488	1.12947	1.00253	0.871195	0.779112	1.28946	1.09033	0.93826	1.24953	1.15843	1.15997	0.537697	0.872844	0.958367	1.27564	0.902678	0.90166	0.963092	0.91152	1.16002	1.51891	1.27046	1.39915	1.68112	1.44826	0.60262	1.15368	0.986666	1.24859	1.01034
Chr01N_6328301_6328700	0.330258	0.825607	1.00301	1.08857	0.885036	0.889619	0.492973	1.24139	0.710004	0.535655	0.653182	0.586238	0.666476	0.977632	0.916303	0.906761	0.607131	0.254798	1.49276	0.698895	0.607091	1.40936	0.945025	0.911414	1.08662	0.944953	0.923367	0.903273	0.614967	0.654342	0.567569	0.625538	0.987408	1.3177	1.17348	1.23787	0.89122	0.771286	0.862945	1.40428	1.25634	0.887635	1.3589	1.18111	0.531723	0.946609	1.16338	1.13244	1.12581
Chr01N_6501601_6502300	1.86668	1.68124	1.60183	1.52725	0.944038	1.64744	1.68291	1.02549	1.35827	1.74876	1.87245	2.31564	1.98554	1.09613	1.81806	1.69525	0.99743	2.53299	1.33638	2.21317	1.62362	1.235	0.782599	1.41122	1.52127	1.52646	0.997832	0.963491	1.11552	0.951771	1.70271	1.45474	1.59728	1.34573	1.51951	1.31428	1.86869	1.76695	1.40052	1.60489	1.43985	1.23366	1.33088	1.77166	2.16234	1.86364	1.81134	1.27762	1.47221
Chr01N_6576301_6576700	1.90975	1.66622	1.49704	1.511	0.98829	1.66392	1.63191	1.10646	1.54349	1.66998	2.00309	1.81734	1.62453	1.27388	1.58535	1.66897	1.31545	2.44306	1.56384	2.49272	1.2283	1.69995	1.50613	1.60232	1.76757	1.36655	1.47441	1.30975	1.25854	1.26407	1.67284	1.64386	1.36495	1.13546	1.35402	1.58937	1.43745	1.38832	1.49954	1.49025	1.32692	1.08322	1.14876	1.3639	1.36476	1.70094	1.85552	1.4954	1.65984
Chr01N_6577201_6577900	3.31694	3.04724	2.50005	2.68081	1.59306	2.93245	3.05984	1.75414	2.22262	3.0879	3.39655	3.37087	2.26324	2.20708	2.85072	2.3129	2.44298	3.777	2.2036	4.86897	2.4566	2.20848	2.28873	2.60194	2.40506	2.35511	2.21906	1.88182	1.93071	2.54301	3.1515	3.25862	2.43948	1.99056	1.63986	2.65913	2.80303	2.73456	1.98053	2.47898	2.68208	2.36201	1.97531	2.2216	4.59055	2.97294	2.79801	2.55525	2.12171
Chr01N_6579201_6579600	1.34975	1.2309	1.46709	1.47851	0.929288	1.10379	1.44492	0.620694	1.17305	2.00083	1.74182	1.52422	1.37461	1.33313	1.07629	1.62954	1.05525	2.17328	1.12312	3.00525	1.01652	1.04612	1.19605	1.20542	0.970716	1.04672	1.17655	0.843055	1.28714	1.17484	0.985779	1.09105	1.07453	1.17752	0.722142	0.886377	0.977467	1.12187	0.976118	1.24665	0.832857	1.15844	1.06471	0.913951	1.96738	1.09452	1.41373	0.885626	1.21241
Chr01N_6580501_6581000	2.87181	2.3117	1.94615	2.25838	2.30109	2.1911	3.21283	1.33584	2.68567	2.97761	2.54015	3.28293	2.86029	2.37002	2.42893	2.29975	2.48635	2.72784	2.08986	4.28655	2.28718	2.16489	1.89005	2.42554	2.24569	1.72999	2.5616	2.06247	2.03082	1.85893	2.50925	2.54579	2.51208	1.83637	2.04607	2.24651	2.17055	2.86077	2.26346	2.33568	2.04685	2.30183	1.69512	1.89821	2.88903	2.29257	2.50348	2.00355	1.91964
Chr01N_6581201_6581600	2.39796	1.80132	2.06591	2.06341	1.44556	2.22405	1.7849	1.6192	1.75957	1.87479	1.90149	2.05183	1.76338	2.1182	1.68716	1.85295	1.90813	2.56297	1.54963	2.07339	1.7648	2.06318	1.49137	1.73463	1.62269	1.83176	1.34037	1.38502	1.43016	1.17484	2.33002	1.9348	1.55372	1.30368	1.50446	1.43654	1.79681	1.68281	1.8815	1.81983	1.96215	1.66996	1.76517	1.37796	2.37503	2.05592	2.00278	1.90192	1.78974
Chr01N_6584801_6585200	2.78566	3.96291	3.26354	2.68081	3.15663	2.61943	1.8189	4.19643	2.88632	2.15838	1.90149	2.13977	2.81864	3.30321	3.3016	2.96997	3.70061	1.57375	4.10864	3.21492	3.71314	3.61783	3.6472	2.95475	3.24538	3.02385	2.50203	3.56793	3.51818	2.58763	2.41964	3.14224	3.48497	2.43914	3.44522	2.78139	3.67988	2.46812	3.62154	3.55368	4.02312	3.50541	3.99265	4.13387	2.14462	2.98773	2.4593	3.10695	3.34855
Chr01N_6585701_6586300	2.91489	2.55188	2.03597	2.06341	1.68157	2.17462	2.82185	1.14694	2.62393	2.41045	2.56918	2.79928	2.59648	1.94045	2.03623	2.23405	1.40218	2.60793	1.84818	3.40129	2.25894	1.90336	1.6095	2.29324	2.44852	1.70092	1.65312	1.64095	1.61608	1.8738	2.13585	2.19666	2.13454	1.4719	1.89562	1.78804	1.92618	2.44007	2.17858	1.59056	2.10332	1.89563	2.14342	1.65917	2.90675	2.51443	2.35622	2.14873	1.73201
Chr01N_6589201_6589800	2.61335	2.47682	2.18567	2.37211	1.78482	3.06424	3.38282	1.25488	2.33066	3.29271	3.28042	2.71135	2.4854	2.26633	2.28349	2.24719	2.16833	4.16669	1.8624	4.58941	2.41424	2.52812	1.80145	2.82244	2.63687	1.80268	2.3382	1.97215	2.27395	2.11174	1.70271	2.37123	2.41044	2.10271	2.27174	2.06312	2.40054	2.59433	2.34834	2.07775	2.42799	2.40715	2.03135	1.96851	3.15489	2.79545	2.1795	2.56977	1.57324
Chr01N_6667401_6667800	1.86668	2.16159	2.20064	1.64098	3.80565	1.74629	1.73391	3.19793	1.83675	1.87479	1.71279	1.91993	1.58288	3.22915	2.66164	1.73467	2.83328	1.03418	3.02817	2.21317	2.06129	2.04865	2.73171	2.13153	1.94143	1.6573	2.24885	3.40233	2.8031	2.24558	1.61309	1.49838	2.17811	2.20084	1.97085	3.14817	1.82556	2.01937	2.05126	2.19239	2.14567	1.94076	2.1154	2.20754	1.06345	2.02633	1.92915	2.2794	2.19388
Chr01N_6981601_6982000	0.516926	0.555408	0.479051	0.373689	1.00304	0.44481	0.883952	0.863575	0.416741	0.850747	0.50803	0.381054	0.472087	1.24426	0.538146	0.420527	0.982974	0.569548	0.582887	0.722191	0.480025	0.595707	1.19605	0.558609	0.68095	0.479746	0.714865	1.00865	1.05831	1.15997	0.477953	0.349137	0.464663	0.476614	0.556651	0.916942	0.546232	0.378632	0.707332	0.44421	0.649346	0.67701	0.616409	0.323398	0.336758	0.517677	0.32398	0.479109	0.649504
Chr01N_7600701_7601100	2.61335	2.53686	2.21561	2.7458	2.07983	2.52059	2.39687	1.60571	2.63936	2.48922	3.0627	2.63807	2.42986	2.02933	2.54529	2.40489	2.3707	2.65289	2.81492	3.21492	2.48484	2.28112	2.67265	2.41084	2.04285	1.91898	2.54671	2.51411	1.8878	1.5615	2.50925	2.53125	2.39592	1.64011	2.64786	2.65913	2.64491	2.32788	2.61713	2.393	2.24448	1.70005	2.08739	2.05287	2.14462	2.45527	2.62129	2.35199	2.25161
Chr01N_7790301_7790700	1.12001	1.18587	1.19763	1.46226	1.2833	1.12026	0.781958	0.985015	0.848917	0.661692	0.812849	0.93798	1.1941	0.755443	1.25083	0.788487	1.18535	0.404679	1.72023	0.885267	1.39772	1.46747	1.16651	1.07312	0.999692	1.22117	1.0574	1.36996	1.05831	1.2492	1.22476	1.01832	1.36495	1.14948	1.32393	1.31428	1.22183	1.23406	1.28734	1.71952	1.21399	1.50447	1.3589	1.3639	0.584896	0.97619	1.20756	2.03258	1.45777
Chr01N_8097201_8097600	0.258463	0.240176	0.0898221	0.3087	0.870285	0.280065	0.288984	1.18742	0.277827	0.504146	0.464485	0.146559	0.166619	1.12576	0.334523	0.144556	1.02634	0.104917	0.213251	0.442633	0.268249	0.305118	1.16651	0.235204	0.275278	0.348906	0.908474	1.18931	1.30144	0.951771	0.209105	0.145474	0.363018	0.154199	0.150446	1.299	0.301865	0.224374	0.212199	0.272258	0.197627	0.346027	0.252167	0.421824	0.106345	0.310606	0.206169	0.304887	0.216501
Chr01N_8218701_8219100	3.23079	2.05651	4.042	1.73847	3.5844	2.57001	4.11378	8.58177	2.19175	1.33914	2.74336	1.21644	2.36043	1.62939	3.8252	4.8492	2.5008	0.374703	2.70119	4.35644	6.48034	6.42202	7.61926	8.39383	7.07029	11.1795	5.46574	4.45615	5.23437	8.31312	2.80798	6.66271	7.52173	10.3874	5.56651	4.21793	1.48057	2.77663	1.51369	1.76251	2.58327	2.21157	1.48499	12.6828	2.25096	2.04113	1.63463	2.42458	1.65984
Chr01N_8327201_8327600	0.473849	0.825607	0.913192	0.86111	2.30109	0.543656	0.74796	3.10347	1.0187	0.913765	0.551576	0.54227	0.610936	1.80714	0.974481	0.788487	1.83585	0.389691	1.06626	0.768784	0.861222	1.19141	1.69809	1.08782	0.782368	1.01764	1.10208	2.51411	1.35865	1.47227	0.731866	0.421874	0.711515	0.785011	0.887633	1.98671	1.17871	0.78531	1.16002	1.17501	1.19988	0.977903	1.62508	1.06862	0.38993	0.97619	0.706865	0.972736	0.967039
Chr01N_8918601_8919000	0.574362	0.720529	0.703607	1.00734	1.15055	0.609554	0.849954	1.16043	1.03414	0.913765	0.638667	0.674173	0.652591	1.15538	0.538146	0.578224	1.1709	0.449643	0.753488	0.442633	0.734156	0.755531	1.19605	0.67621	0.709926	0.392519	1.0574	1.35491	1.33004	0.877414	0.64225	0.421874	0.653432	0.813047	0.842499	0.871095	0.862471	0.645076	0.636598	0.902749	0.63523	0.67701	0.728483	0.632735	0.496275	0.606421	0.751044	0.769478	0.663937
Chr01N_8938101_8938500	0.789748	1.45607	1.34733	1.16981	1.32755	1.05436	1.00295	1.37632	1.21935	1.00829	1.08864	0.571582	1.2913	1.61457	1.16356	0.946185	1.7202	1.07914	1.06626	1.11823	1.03064	1.27859	1.13698	1.05842	0.956227	1.10487	1.20633	1.83666	1.47306	1.3533	1.16501	1.45474	1.16166	1.06537	1.27879	1.40598	1.03496	1.29015	1.38637	1.34696	1.32692	1.12835	1.3589	1.05456	1.11662	1.15368	1.23701	1.13244	1.15467
Chr01N_9096501_9097000	0.473849	0.375276	0.209585	0.129979	2.22734	0.411861	0.74796	1.95654	0.648264	1.08707	0.275788	0.234495	0.263813	1.46645	0.218167	0.236546	1.18535	0.224822	0.255902	0.279558	0.240013	0.290589	1.6095	0.279304	0.391184	0.348906	1.2808	1.76138	1.77339	1.65073	0.313657	0.2764	0.392059	0.294379	0.240714	1.78804	0.215618	0.308515	0.254639	0.415551	0.352906	0.195581	0.308205	0.295276	0.425379	0.354978	0.191443	0.37748	0.173201
Chr01N_9828901_9829300	0.488208	0.930684	0.688636	0.877358	0.958789	0.691926	0.798957	1.4168	0.818048	0.393864	0.870909	0.54227	0.805325	0.814693	0.698136	0.72278	0.910697	0.584536	0.824572	0.698895	0.776512	1.14783	1.15175	0.63211	0.912763	0.770501	0.610614	1.05382	0.915299	1.21946	1.00071	0.858296	0.435621	1.03734	1.18853	0.993354	0.862471	0.82738	1.04685	0.902749	0.804625	0.962858	0.868576	0.857708	0.638068	0.76912	0.589054	0.914662	0.894872
Chr01N_9939201_9939700	0.76103	0.675496	0.449111	0.471173	0.958789	0.378912	1.08794	0.998508	0.524785	0.819238	0.50803	0.512958	0.402662	1.09613	0.479968	0.44681	0.982974	0.599524	0.597104	0.535819	0.381197	0.334177	1.18128	0.588009	0.521579	0.58151	1.19144	1.17425	1.43016	1.18971	0.522761	0.480064	0.377538	0.378488	0.692053	1.36013	0.804973	0.757263	0.594159	0.644821	0.239976	0.436295	0.518344	0.435884	0.584896	0.369769	0.618507	0.493627	0.59177
Chr01N_10146801_10147400	0.962056	0.675496	0.988043	0.503668	2.4781	0.691926	1.32593	2.26688	1.23479	1.18159	0.870909	0.93798	0.958059	1.98489	1.06175	0.72278	1.77803	0.359715	1.20842	0.535819	0.931814	1.10424	1.84575	0.867313	0.854809	1.1921	1.54887	2.13775	2.11663	1.78457	0.627314	0.756464	0.842201	0.981264	1.09826	1.92558	0.977467	0.546912	0.919531	0.974395	0.988135	0.917724	1.40093	1.47638	0.531723	1.1241	0.80995	0.871107	1.06807
Chr01N_10280201_10280600	0.875902	1.06578	1.12278	1.15356	0.663777	0.955517	0.883952	0.755628	1.00327	1.11857	1.10315	1.05523	1.1941	0.785068	0.916303	1.20901	0.852875	0.974227	0.540237	1.16482	1.11535	0.944414	0.767833	0.793812	0.898274	1.16302	0.804223	0.737673	0.743681	0.684085	1.94169	0.712822	0.667953	1.13546	1.36906	0.702989	0.977467	1.05175	0.961971	1.03171	0.974019	1.15844	0.79853	0.7171	1.01027	0.857864	1.01612	0.972736	1.19797
Chr01N_10709001_10709600	0.962056	1.05077	1.09284	1.15356	2.40435	0.906094	1.52992	2.76614	1.38914	1.9063	0.885424	0.762109	0.985829	2.16264	1.10538	0.906761	2.8911	0.704441	1.32216	0.675598	1.11535	1.235	2.62835	1.57292	1.21702	0.988567	1.99566	2.484	2.48847	2.52814	0.851354	1.17834	1.01645	1.09341	1.12835	2.47574	1.45183	1.29015	1.11758	1.41861	1.46809	1.26375	1.09273	0.731161	0.974826	1.15368	1.31065	1.32118	1.34231
Chr01N_10785601_10786100	0.775389	0.87064	1.00301	1.41352	1.44556	1.03789	0.577969	1.97003	0.879787	0.850747	0.696727	0.512958	0.902519	1.4072	0.829036	0.985609	1.63347	0.809358	1.15156	0.908563	0.917695	1.42389	1.71286	1.11722	0.782368	1.23571	1.38505	1.70116	1.54457	1.57637	1.15007	0.974675	1.29234	0.686885	1.15844	1.84917	1.42308	1.03773	1.14588	1.11769	1.35516	1.21862	1.19079	1.13892	0.921654	1.00577	0.824676	1.24859	1.03921
Chr01N_11419601_11420000	0.258463	0.675496	0.613785	0.747379	1.00304	0.263591	0.288984	0.998508	0.54022	0.425373	0.580606	0.249151	0.444317	0.888756	0.785403	0.367961	0.737231	0.179857	0.952523	0.279558	0.861222	0.581178	0.575874	0.558609	0.521579	0.71235	0.580828	1.18931	0.986807	0.817928	0.507825	0.552801	0.842201	0.714921	0.677008	0.672424	0.574981	0.729216	0.650745	0.687809	1.0446	0.782322	1.13475	0.548371	0.460827	0.562049	0.618507	0.391998	0.894872
Chr01N_11514201_11514600	0.516926	0.615452	0.254496	0.633647	1.2833	0.576605	0.764959	1.20091	0.663699	0.72471	0.464485	0.322431	0.319353	0.948007	0.479968	0.433668	1.1709	0.23981	0.540237	0.535819	0.578854	0.53759	1.13698	0.161702	0.478114	0.45067	1.02762	0.978546	1.01541	1.02613	0.403273	0.465517	0.40658	0.378488	0.677008	1.23787	0.531857	0.392655	0.735625	0.315246	0.254092	0.210625	0.476316	0.379641	0.194965	0.621212	0.574328	0.46459	0.476303
Chr01N_11701201_11701600	0.847184	0.945695	0.763488	0.649894	1.41606	0.411861	0.798957	0.836588	0.848917	0.535655	0.711242	0.600893	0.76367	1.11095	0.639958	0.81477	1.22872	0.389691	0.540237	0.722191	0.70592	0.726472	1.26988	0.529208	0.550555	0.755963	1.25101	1.06887	1.07262	1.26407	0.955906	0.610991	0.435621	0.462596	0.496473	1.49767	0.574981	0.78531	0.495132	0.802443	0.663462	0.812412	0.616409	0.815525	0.584896	0.591631	0.706865	0.37748	0.534036
Chr01N_12004501_12005200	0.775389	0.960706	1.27248	1.34853	2.30109	0.971991	0.662964	2.18592	0.941526	0.976783	0.98703	0.703485	0.958059	1.89601	1.23628	0.749063	2.03823	0.359715	1.57806	0.885267	1.21418	1.58371	2.18537	0.837913	1.14458	1.41016	1.37016	2.46895	2.05942	1.69534	0.776674	1.04741	1.37947	1.19154	1.36906	1.84917	1.36558	1.03773	1.30149	1.64787	1.25634	1.23366	1.58305	1.49044	1.08117	1.25721	1.01612	1.11792	1.29901
Chr01N_12023401_12023800	1.07693	0.945695	1.10781	1.10482	1.46031	0.724875	0.577969	1.6327	0.833482	0.961029	1.11767	1.04057	0.902519	0.888756	0.945392	0.933043	1.22872	0.374703	2.04721	0.46593	1.34125	1.482	1.21081	1.24952	1.57922	1.49739	0.506363	1.20436	1.07262	1.11536	0.836418	1.07651	1.33591	1.20555	1.44428	1.26844	1.36558	1.17796	1.35808	1.74818	1.49632	1.79031	2.33955	1.57481	0.513999	1.65657	0.824676	2.06162	1.38561
Chr01N_12255301_12255700	0.445131	0.645474	0.538933	0.389937	1.06204	0.527182	0.526972	1.40331	0.663699	0.72471	0.362879	0.498302	0.527627	1.2887	0.392701	0.420527	1.301	0.584536	0.625538	0.559116	0.691801	0.78459	1.49137	0.602709	0.478114	0.58151	1.20633	1.44524	1.00111	1.27894	0.448081	0.610991	0.537266	0.799029	0.255759	0.947507	0.574981	0.350585	0.608305	0.65915	0.437603	0.692054	0.560372	0.660857	0.212689	0.458514	0.471243	0.46459	0.606203
Chr01N_12408401_12408800	0.373335	0.480353	0.464081	0.471173	1.26855	0.411861	0.492973	1.18742	0.54022	0.913765	0.348364	0.263807	0.430432	1.12576	0.378157	0.275971	0.99743	0.194845	0.725055	0.232965	0.409433	0.334177	0.900727	0.382206	0.347719	0.814114	0.893581	1.08393	1.33004	1.02613	0.268849	0.494611	0.392059	0.420542	0.436294	0.993354	0.704351	0.434725	0.410252	0.544515	0.479951	0.496474	0.574381	0.576492	0.354482	0.591631	0.294527	0.435554	0.67837
Chr01N_12417701_12418100	0.847184	0.885651	0.85331	0.86111	1.04729	0.85667	0.645965	1.17392	0.802613	0.740465	0.638667	0.586238	1.02748	1.00726	1.25083	0.643931	1.301	0.524584	1.26529	1.00175	0.832985	0.973473	0.812131	1.02902	0.825833	0.90134	0.953153	1.00865	1.20133	1.20458	0.896162	1.06196	0.580828	1.20555	1.1133	0.932224	1.30808	0.897497	1.07514	1.28964	1.24223	0.87259	1.37291	0.815525	0.425379	0.946609	0.824676	1.23407	1.01034
Chr01N_12751401_12751800	0.617439	0.480353	0.748518	0.698637	0.781782	0.543656	0.645965	0.809601	0.555655	0.393864	0.769303	0.571582	0.624821	1.00726	0.494513	0.81477	0.852875	0.419667	1.30794	0.93186	0.649446	0.741002	1.15175	0.793812	0.59402	0.494283	0.595721	1.20436	1.08692	0.922028	0.86629	0.756464	0.580828	0.86912	0.932767	0.702989	0.963092	1.10785	0.636598	0.745126	0.917554	0.64692	1.34489	0.745222	0.372206	0.621212	0.603781	0.783996	0.721671
Chr01N_13692101_13692600	1.72309	2.74702	3.11383	2.35587	3.15663	1.86161	1.63191	3.6567	2.56219	1.78027	1.94503	1.37766	1.99943	3.24396	3.81066	2.03693	3.23803	0.974227	3.69636	2.70239	3.20487	2.73154	2.87937	2.61664	2.85419	2.82032	2.36799	3.41738	2.66009	2.42404	1.34424	2.37123	2.59921	2.66343	2.90361	3.23986	2.8174	2.32788	3.02738	2.92319	3.7408	2.88857	3.93661	3.36053	1.27614	2.83983	2.1795	3.2231	3.56505
Chr01N_13812601_13813000	0.646157	0.975717	1.33236	1.28354	1.74057	0.906094	0.730961	1.72715	1.06501	0.708956	1.00155	0.674173	0.999714	1.91083	1.32355	0.788487	1.301	0.374703	1.66336	0.815377	1.5389	1.10424	1.35847	1.01432	1.17355	1.4247	1.13187	1.71622	1.57317	1.1451	0.71693	1.01832	1.36495	1.1635	1.57969	1.17674	1.13559	0.799333	1.07514	1.57623	1.4822	1.50447	1.56904	1.26547	0.513999	1.49387	0.986666	1.17599	1.42891
Chr01N_14207001_14207500	3.36002	1.6362	2.18567	1.44602	1.96183	1.66392	3.84179	4.35835	1.97566	2.18989	1.98858	1.15782	1.33295	1.62939	1.71625	4.4681	1.76357	0.659477	1.87661	3.65755	4.68731	1.99053	4.71036	6.02709	3.57861	5.91686	3.67858	3.23673	2.94612	5.60652	1.6579	3.27316	3.74634	4.28953	3.76116	2.41461	1.00622	1.54257	1.14588	1.11769	1.07283	0.932769	1.12074	5.35716	1.22296	1.02056	1.01612	1.48088	1.12581
Chr01N_14411301_14411700	0.933338	1.06578	1.25751	0.9261	0.944038	1.59802	0.866953	0.944535	0.956961	1.33914	1.30636	1.15782	1.12468	1.21463	1.23628	1.39299	1.301	1.49881	0.909873	1.86372	0.734156	1.14783	1.4766	1.01432	1.34741	1.33747	1.41484	0.963491	0.972506	0.966642	1.31437	1.04741	1.08905	1.34573	1.09826	1.14618	1.04934	1.14992	0.905384	1.28964	1.28458	1.18853	1.28886	0.984255	1.59517	1.1241	0.913034	1.1034	0.981472
Chr01N_14414801_14415200	0.933338	0.705518	1.03295	0.698637	0.752281	1.13674	1.00295	0.647681	0.787178	1.32338	1.26282	1.26041	0.999714	0.799881	0.799947	0.801629	0.737231	1.18406	1.03782	1.21142	0.804748	1.03159	0.915493	0.911414	0.709926	0.915878	1.11698	0.707564	0.843792	0.713828	1.16501	1.09105	0.958367	0.925192	0.646919	0.978071	0.848096	1.05175	0.749771	0.716467	0.550533	1.23366	1.0507	0.984255	1.11662	0.57684	0.913034	0.638812	0.707237
Chr01N_14510901_14511300	1.32103	0.945695	0.808399	0.909852	0.767031	0.971991	1.13894	0.890561	0.879787	1.11857	0.812849	0.952636	1.06914	1.02207	0.930848	0.565083	0.925152	1.22902	0.895656	1.37449	0.70592	0.813649	0.575874	0.764412	0.985204	0.799576	0.93826	0.918328	0.815189	0.728699	0.731866	0.771012	0.537266	0.658849	0.722142	0.916942	0.919969	0.981637	0.778065	0.730797	0.649346	0.64692	0.546363	0.435884	1.08117	0.798701	0.706865	0.725923	0.779404
Chr01N_14817501_14817900	0.746671	0.960706	0.958103	0.909852	1.26855	0.807247	0.730961	1.98352	0.57109	0.756219	0.682212	0.600893	0.652591	1.49607	0.829036	1.14331	1.57565	0.599524	1.00939	0.629005	1.29889	1.14783	1.19605	1.02902	0.68095	1.03218	0.863795	1.24953	1.34435	1.1451	0.731866	0.741917	1.07453	0.728939	0.797366	1.20731	0.819347	0.631053	1.20246	1.06037	1.35516	0.87259	1.26084	1.25141	0.425379	0.828283	1.08975	1.35022	1.19797
Chr01N_14978701_14979100	1.03385	1.366	1.57189	1.28354	1.99133	1.25206	1.15594	1.74064	1.40457	1.00829	1.26282	1.17248	1.43015	1.49607	1.11993	1.2353	1.57565	1.33394	1.81975	1.42109	1.36948	1.39483	2.05248	1.54352	1.26048	1.35201	1.42973	1.73127	1.8878	1.72508	1.29944	1.16379	1.72796	1.68217	1.85049	1.31428	1.66744	1.64074	1.65516	2.02044	1.5669	1.62482	1.94729	1.95445	0.974826	1.53824	1.32537	2.25036	1.70314
Chr01N_15065101_15065500	1.23488	1.14084	1.09284	1.2023	1.35706	1.25206	1.03694	2.07798	0.802613	0.693201	0.899939	0.674173	1.12468	1.51089	1.16356	1.05132	1.61902	0.644489	1.72023	0.605709	1.31301	1.17689	1.75716	1.10252	1.26048	1.06126	0.848902	1.64095	1.20133	1.11536	1.07539	1.1056	1.56824	1.07939	1.48942	1.34485	1.3512	1.02371	1.20246	1.10336	1.25634	1.32393	1.37291	1.8279	0.762137	1.09452	0.76577	1.35022	1.35674
Chr01N_15196001_15196500	1.04821	1.51611	2.1707	1.8197	1.3423	1.96046	1.12194	1.98352	1.6361	0.787729	1.2483	1.08454	1.26353	1.46645	1.97805	1.57697	1.09862	0.749405	2.34577	1.49098	2.27306	3.18195	1.94911	2.26383	1.88348	2.26789	1.19144	1.43018	1.47306	1.85893	1.23969	2.18211	2.30879	2.29896	2.42219	1.48239	2.1993	2.13156	1.96638	2.95185	1.99039	2.00094	2.32554	2.20754	1.0989	2.18903	2.01751	2.01806	2.74235
Chr01N_15209301_15209700	1.39283	1.47108	1.31739	1.34853	1.01779	1.5486	1.51292	0.836588	1.77501	1.41791	1.45152	1.363	1.62453	1.1702	1.11993	1.43242	1.28654	2.24822	1.13734	1.44438	1.03064	0.973473	1.24034	1.52882	1.31843	1.26478	1.17655	1.06887	1.18703	1.20458	1.38905	1.04741	1.17618	1.05135	1.32393	0.84053	1.62432	1.33222	1.41466	1.37562	0.931671	1.4142	1.13475	1.19517	1.4711	1.15368	1.69353	1.32118	1.34231
Chr01N_15505801_15506200	0.531285	0.600441	0.673666	0.731131	1.3423	0.477758	0.628966	1.48427	0.555655	0.519901	0.420939	0.425022	0.513742	1.24426	0.494513	0.394244	1.21426	0.209833	0.909873	0.163075	0.762393	0.479472	1.28464	0.441007	0.449137	0.770501	1.04251	1.44524	1.00111	1.15997	0.328593	0.66918	0.551787	0.476614	0.496473	1.34485	0.646853	0.588982	0.339519	0.745126	0.536416	0.752233	0.742493	0.618674	0.549448	0.650794	0.574328	0.972736	0.880438
Chr01N_15507201_15508500	2.0677	0.765563	1.18266	1.18606	6.80003	1.51565	4.50476	5.66721	2.60849	4.97844	1.1467	0.835388	1.30518	6.53236	1.13447	1.11702	6.5628	1.03418	1.02361	1.14153	1.03064	1.08971	7.50113	1.05842	1.30395	0.697812	6.65718	6.03687	6.52151	6.51368	1.00071	0.989223	0.914805	0.995282	1.14339	5.65448	1.13559	1.02371	1.2449	1.00305	1.10107	1.02304	1.10673	1.22329	1.31158	1.37554	1.08975	1.00177	1.18354
Chr01N_16057501_16057900	1.03385	1.14084	1.24254	1.07233	1.51931	0.790773	0.985947	2.01051	0.818048	0.771974	1.17573	0.674173	1.02748	1.34795	1.309	0.827912	1.69129	0.584536	1.36481	0.675598	1.86363	1.55465	1.41754	1.14662	0.985204	1.48285	0.953153	1.24953	1.60177	1.29381	0.836418	0.974675	1.1907	1.21957	1.06817	1.42126	1.19308	1.26211	1.21661	1.6622	1.55278	1.47438	1.52701	1.42014	0.549448	1.09452	0.677412	1.30666	1.37117
Chr01N_16206301_16206700	0.775389	0.780574	0.598814	0.893605	1.2243	0.955517	1.61491	1.28187	1.40457	1.71725	0.856394	0.879356	0.971944	1.48126	0.814492	0.880478	1.27208	1.07914	0.767705	0.745488	1.00241	0.79912	1.21081	1.05842	0.622997	0.814114	1.08719	1.29469	1.40155	1.53176	1.17995	0.974675	0.667953	0.93921	1.20357	1.17674	0.776224	0.757263	0.735625	0.773785	1.11518	0.932769	0.658437	0.632735	0.957102	0.9614	0.780497	0.813033	0.967039
Chr01N_16891601_16892200	1.59385	1.05077	1.3623	1.38103	2.49285	1.26853	1.12194	3.33286	0.941526	1.13433	1.00155	0.981948	1.05525	2.75514	1.49808	1.31415	2.65981	1.01919	2.16095	1.04834	1.84951	1.65636	2.14107	1.58762	1.47781	1.62823	1.80206	2.52916	2.60288	1.73996	1.4488	1.23653	1.21974	1.30368	1.71509	1.95614	1.43745	1.17796	1.61272	1.71952	1.60925	1.59473	2.07338	1.68729	0.584896	1.40512	1.04557	1.56799	1.60211
Chr01N_17471901_17472400	1.20616	1.18587	1.07787	0.909852	1.29805	1.02141	0.815956	1.11995	1.15761	0.866501	0.827364	0.762109	0.930289	1.14057	1.13447	1.01189	1.28654	0.539572	1.25108	0.768784	1.87775	1.00253	1.62426	1.01432	0.883786	0.90134	1.16166	1.41513	1.38725	1.48714	1.10527	1.19289	0.929325	0.995282	1.23366	1.57408	1.00622	0.981637	0.947824	0.960066	1.36927	1.24871	1.19079	1.25141	0.974826	0.872655	1.08975	1.01629	1.16911
Chr01N_18039601_18040400	0.832825	0.255188	0.538933	0.6174	5.36922	0.345963	1.44492	4.2639	1.03414	1.95357	0.275788	0.307775	0.430432	4.75485	0.363612	0.512517	4.17764	0.179857	0.52602	0.39604	0.367078	0.27606	4.99091	0.573309	0.405672	0.755963	3.44029	3.76364	4.03304	3.8517	0.164296	0.421874	0.493704	0.210271	0.255759	3.56079	0.330614	0.420702	0.367812	0.558844	0.578765	0.406206	0.686456	0.674918	0.230413	0.473304	0.191443	0.493627	0.649504
Chr01N_18041101_18041600	0.60308	0.28521	0.0748518	0.211216	1.62257	0.0988466	1.08794	1.11995	0.632829	1.10282	0.145152	0.131903	0.180504	1.71826	0.189078	0.197122	1.301	0.284774	0.142168	0.163075	0.141184	0.116236	1.83099	0.132302	0.17386	0.218066	1.84673	1.36996	1.65898	1.48714	0.119488	0.232758	0.0871243	0.196253	0.135402	1.43654	0.0862471	0.0981637	0.12732	0.0573174	0.0705811	0.135402	0.0560372	0.18279	0.141793	0.0443723	0.0294527	0.130666	0.187634
Chr01N_18042001_18042500	0.631798	0.15011	0.374259	0.129979	2.65511	0.428335	1.49592	3.036	1.12674	1.92206	0.362879	0.278463	0.416547	3.02177	0.305434	0.473092	2.65981	0.299762	0.170601	0.46593	0.296486	0.188883	2.71695	0.323405	0.318742	0.203528	2.63606	2.70982	2.7888	2.84044	0.0896162	0.290948	0.363018	0.252325	0.120357	2.72026	0.44561	0.350585	0.339519	0.186281	0.197627	0.210625	0.19613	0.309337	0.177241	0.19228	0.397612	0.130666	0.245368
Chr01N_18324201_18324700	0.646157	0.630463	0.568873	0.974842	1.09154	0.691926	0.849954	0.998508	0.864352	0.756219	0.711242	0.439678	0.624821	1.09613	0.669047	0.959326	1.19981	0.914274	0.369636	0.535819	0.536499	0.595707	1.12222	0.543908	0.260789	0.726887	1.02762	1.11404	1.48736	1.36817	0.657186	0.625538	0.60987	0.392506	0.631875	1.05448	0.531857	0.82738	0.523425	0.487198	0.550533	0.421251	0.854567	0.745222	0.708965	0.636003	0.662686	0.638812	0.707237
Chr01N_18843301_18844000	1.52206	2.0415	2.78449	2.40461	3.18613	1.61449	1.35993	3.96705	2.48501	2.03234	2.01761	1.33369	1.87446	3.74759	2.99617	2.28661	3.51269	0.929263	3.75323	1.60746	2.90839	3.22554	3.18946	2.24913	2.49199	2.99478	2.65096	4.00451	3.6469	2.82557	2.06117	2.06573	2.58469	2.81763	2.70803	2.88837	2.57304	2.04741	2.54639	3.23843	3.23261	2.61777	3.48831	2.85434	1.22296	2.27778	1.85552	2.29392	2.80008
Chr01N_18902001_18902400	0.473849	0.810596	0.733547	0.714884	0.97354	0.757824	0.458975	1.11995	0.694569	0.630183	0.754788	0.439678	0.958059	0.666567	1.10538	0.933043	1.0408	0.464631	0.938306	0.582412	1.073	1.07518	0.856429	0.837913	0.753391	0.799576	0.580828	1.20436	0.958204	1.08561	0.627314	0.465517	0.987408	0.756975	0.81241	0.978071	0.819347	0.603006	1.061	1.18934	0.790508	0.887635	0.99466	1.15298	0.496275	0.754329	1.00139	0.958218	0.894872
Chr01N_18965501_18966000	0.703593	0.87064	0.808399	1.31604	1.53406	1.20263	0.781958	1.6192	0.895222	0.756219	0.972515	0.659517	1.34684	1.5257	1.11993	1.18273	1.22872	0.614512	1.45011	0.908563	1.29889	1.27859	1.66856	1.07312	1.04316	1.41016	0.878688	1.38502	1.34435	1.36817	1.04552	0.931033	0.798639	1.37377	1.09826	1.299	1.13559	1.09382	1.08929	1.49025	1.38339	1.24871	1.17678	1.53263	0.939378	1.02056	0.883581	1.35022	0.952605
Chr01N_19243901_19244400	1.39283	1.54614	1.82638	1.29979	1.85858	0.889619	1.22393	2.49627	1.3274	1.27612	1.32088	1.31903	1.4718	1.94045	1.23628	1.24844	2.09605	0.689453	1.99035	1.07164	1.70833	1.99053	2.20014	1.51412	1.57922	2.09344	1.59355	2.21302	2.08803	2.00764	1.20982	1.26562	1.37947	1.96253	1.44428	1.69634	1.62432	1.38832	2.05126	1.8055	2.01862	1.76023	2.38158	1.81384	1.04572	1.74531	1.45791	1.6551	1.44334
Chr01N_19534601_19535000	0.703593	0.705518	1.18266	1.12107	1.50456	1.10379	1.00295	1.20091	0.941526	0.787729	0.98703	0.776765	1.08302	1.31832	1.01811	1.27472	0.939608	0.674465	0.710838	1.02505	0.734156	1.01706	1.04839	1.23482	1.17355	0.959491	1.10208	1.38502	1.22993	1.47227	1.15007	0.771012	0.696994	0.967246	1.17348	1.26844	0.948718	0.939567	0.848798	1.18934	1.05872	1.03808	1.02268	0.801465	0.60262	1.13889	0.883581	0.725923	0.995906
Chr01N_20073901_20074300	1.29231	1.00574	1.12278	0.666142	1.3128	1.07084	1.41092	1.18742	0.956961	0.850747	0.914455	0.879356	0.999714	1.4072	0.654502	0.841053	0.99743	1.16907	0.781922	1.28131	0.974169	1.10424	1.21081	0.808512	0.927251	1.04672	1.13187	1.40007	1.31574	1.48714	1.19488	1.03286	0.62439	0.93921	1.00799	1.34485	1.00622	0.701169	0.891238	0.831102	0.663462	1.17348	0.952632	0.801465	1.31158	0.843073	1.00139	0.84207	0.707237
Chr01N_20331901_20332300	0.473849	0.735541	1.04792	0.942347	0.855535	0.626028	0.628966	0.904055	0.555655	0.504146	0.435455	0.54227	0.416547	0.607317	0.945392	0.604507	0.954063	0.644489	0.810356	0.419337	0.945932	0.886296	0.812131	0.808512	0.970716	1.0031	0.878688	0.963491	1.11552	0.892285	0.701994	0.640085	0.784118	1.02332	0.707098	0.84053	0.876845	0.645076	0.580012	1.13202	0.917554	0.586742	1.10673	0.703039	0.531723	0.458514	0.706865	0.914662	0.995906
Chr01N_20550801_20551300	0.674875	0.525386	0.43414	0.422431	2.19784	0.576605	1.29193	1.80811	1.04957	1.15008	0.377394	0.175871	0.374893	1.92564	0.494513	0.499375	2.52971	0.524584	0.540237	0.489226	0.310605	0.435883	2.11154	0.308705	0.521579	0.218066	2.29352	2.22807	2.08803	2.2902	0.313657	0.378232	0.246852	0.224289	0.346027	2.13953	0.431235	0.406678	0.452692	0.329575	0.479951	0.346027	0.266177	0.126547	0.407655	0.369769	0.441791	0.275851	0.54847
Chr01N_21268401_21268800	1.30667	1.03576	0.778458	0.909852	0.929288	1.07084	0.985947	0.661174	0.848917	1.22886	1.30636	1.28972	1.4718	0.992445	1.32355	0.81477	0.780597	1.66368	0.725055	1.42109	0.931814	0.886296	0.930259	1.04372	0.637485	0.828651	0.908474	0.436582	0.872395	1.11536	1.10527	1.04741	0.914805	0.897156	0.827455	0.84053	1.19308	1.19199	0.834651	0.845431	1.10107	1.00799	0.854567	1.0405	1.06345	1.25721	0.986666	1.17599	0.880438
Chr01N_21896301_21896700	0.90462	0.810596	0.718577	1.2348	1.38656	1.26853	1.22393	0.688161	1.28109	1.05556	1.10315	0.703485	0.985829	1.34795	0.71268	0.854195	0.910697	1.52879	0.725055	0.978453	0.649446	0.755531	0.812131	0.882014	0.840321	0.741425	0.968046	0.918328	1.30144	0.817928	1.22476	0.887391	0.914805	0.546704	1.09826	1.11561	1.12121	0.799333	0.806358	0.845431	0.917554	0.661965	0.840558	0.829586	0.90393	0.695166	1.07502	0.871107	0.967039
Chr01N_22251601_22252000	0.918979	0.840618	0.85331	1.2023	0.899787	0.922568	0.713962	1.56523	0.60196	0.598674	0.870909	0.820733	0.81921	1.86639	1.20719	1.09074	1.86476	0.614512	1.26529	0.605709	1.32713	1.19141	1.68333	0.984915	1.02867	1.25025	1.0574	1.46029	1.31574	1.02613	0.836418	1.09105	1.45207	0.855102	1.00799	1.25315	1.17871	0.673123	1.72589	1.5619	1.39751	1.20357	1.17678	1.19517	0.620344	1.07973	0.883581	1.74221	1.27014
Chr01N_22446201_22446600	0.775389	0.480353	0.958103	0.796121	1.01779	0.609554	0.696962	0.944535	1.12674	0.740465	0.551576	0.54227	0.985829	1.12576	0.567235	1.0776	0.910697	0.899286	0.383853	0.722191	0.889459	0.494001	0.723535	0.735011	0.376696	1.03218	1.10208	1.30975	1.25854	1.02613	1.26956	0.829201	0.653432	0.827066	0.782321	0.825248	0.689977	0.897497	0.862945	0.845431	0.931671	0.707099	0.728483	1.1108	0.99255	0.665584	0.854129	1.20503	0.967039
Chr01N_22930101_22930500	1.04821	1.02075	1.01798	0.991089	1.32755	1.08731	0.798957	1.37632	0.818048	0.708956	0.899939	0.630205	0.833095	1.73307	1.35264	1.02503	1.77803	0.599524	1.15156	0.512523	1.14359	0.915355	1.44707	1.02902	1.05765	1.20663	1.0723	1.64095	1.17273	1.4574	0.985779	0.974675	0.82768	1.19154	1.09826	1.08505	1.25058	0.95359	1.07514	1.13202	1.25634	1.30889	1.49899	1.09674	0.513999	1.09452	0.824676	1.05985	1.03921
Chr01N_23262901_23263700	1.06257	1.51611	1.43715	1.36478	2.06508	1.38385	1.05394	2.17243	1.3274	1.15008	1.26282	0.806077	1.33295	2.16264	1.36718	1.02503	2.28397	0.749405	1.90505	1.21142	1.51067	1.11877	2.15584	1.29362	1.31843	1.32293	2.11481	2.70982	2.07373	2.12661	1.10527	1.19289	1.37947	1.42984	1.36906	1.95614	1.25058	1.16394	1.31564	1.61922	1.49632	1.685	1.48499	1.44826	1.06345	1.44949	1.23701	1.30666	1.73201
Chr01N_23507901_23508300	0.746671	0.645474	0.718577	0.682389	1.12105	0.971991	1.03694	1.36283	1.26566	1.02405	0.754788	0.703485	0.70813	1.62939	0.698136	1.05132	0.925152	0.974227	0.426503	0.652302	0.550617	0.668355	1.28464	0.543908	0.695438	0.843189	1.45952	1.41513	1.17273	1.27894	0.806546	0.931033	0.784118	1.1635	0.571696	1.48239	0.819347	0.603006	0.608305	0.573174	0.875206	0.87259	0.532353	0.618674	0.69124	0.739538	0.795223	0.65333	0.721671
Chr01N_24020401_24021600	1.5077	1.30596	1.60183	1.64098	3.30413	0.988466	1.63191	3.69718	1.74414	1.59121	1.29185	0.908668	1.0136	3.45134	1.87624	1.16959	3.59942	0.55456	1.8624	1.3279	1.27066	1.94695	3.44048	1.35242	0.941739	0.915878	2.62117	3.8088	3.7041	3.07838	1.16501	1.19289	1.23426	0.981264	1.685	2.09368	1.48057	1.38832	1.34393	2.0491	1.36927	1.09826	1.8072	1.46232	0.90393	1.31638	1.04557	1.3357	1.65984
Chr01N_24088201_24088600	1.34975	1.21589	1.66171	1.39727	1.65207	1.33443	1.07094	2.2399	1.35827	1.49668	1.29185	0.879356	0.860865	2.16264	1.10538	1.41928	1.82139	0.734417	1.27951	0.698895	1.15771	1.482	1.89005	1.51412	0.956227	1.68638	2.36799	2.51411	2.01652	1.90354	1.47867	1.19289	1.58276	1.7102	1.44428	1.80332	1.16434	1.05175	1.31564	1.50458	1.67983	1.15844	1.40093	1.20923	1.06345	1.50866	1.29592	1.04533	1.21241
Chr01N_24415701_24416100	0.373335	0.750552	0.583844	0.682389	1.1948	0.428335	0.407978	0.904055	0.493916	0.614428	0.391909	0.351743	0.610936	0.948007	0.770858	0.499375	1.08416	0.164869	0.995173	0.442633	0.818867	0.624766	1.16651	0.735011	0.536067	0.596048	0.729758	1.52051	1.10122	1.05587	0.582506	0.683727	0.740556	0.630813	0.782321	0.855813	0.977467	0.687146	0.551719	1.13202	1.32692	0.767278	0.910604	0.660857	0.194965	0.724747	0.471243	0.783996	0.981472
Chr01N_24755801_24756500	1.46462	1.56115	0.928162	1.511	3.77615	1.61449	2.07389	4.43931	2.50045	2.37894	0.972515	1.01126	1.38849	4.22159	1.71625	1.26158	4.03309	0.749405	1.52119	1.42109	1.34125	1.39483	3.88346	1.33772	0.999692	1.03218	3.69347	3.76364	3.78991	3.31633	1.38905	1.14924	1.23426	1.52797	1.5496	4.73753	1.42308	1.0798	1.49954	1.00305	1.5669	1.30889	1.41494	1.20923	0.779861	0.917027	1.31065	1.32118	1.47221
Chr01N_25170401_25170800	0.947697	0.690507	0.568873	0.6174	2.02083	0.543656	1.10494	1.57872	1.28109	0.992538	0.653182	0.586238	0.541512	1.57014	0.887214	0.735922	1.53228	0.509596	0.554454	0.559116	0.649446	0.552119	1.63903	0.64681	0.637485	0.392519	1.23612	1.58073	1.00111	1.81431	0.701994	0.625538	0.784118	0.560722	0.752232	1.23787	0.632479	0.86945	0.537572	0.573174	0.606997	0.692054	0.812539	0.520249	0.336758	0.606421	0.530149	0.740441	0.476303
Chr01N_25172101_25172500	0.674875	0.630463	0.494022	0.503668	1.41606	0.510707	0.781958	1.02549	0.740873	0.72471	0.50803	0.600893	0.624821	1.49607	0.58178	0.5388	1.41664	0.599524	0.355419	0.559116	0.607091	0.435883	1.53567	0.779112	0.651973	0.71235	1.19144	1.47535	1.31574	1.27894	1.19488	0.858296	0.580828	0.785011	0.631875	1.3907	0.675602	0.883474	0.537572	0.630491	0.508184	0.631876	0.742493	0.393702	0.336758	0.739538	0.530149	0.348443	0.649504
Chr01N_25185301_25185700	0.832825	1.02075	1.12278	0.974842	1.3128	0.922568	0.679963	1.51126	0.910657	0.693201	0.638667	0.630205	0.569281	1.12576	0.756314	0.762204	1.37327	0.809358	1.10891	0.652302	1.21418	0.973473	1.5652	1.16132	0.811345	1.1921	0.878688	1.73127	1.21563	0.922028	0.851354	0.800107	0.900284	1.10743	1.35402	1.3907	1.09246	0.715193	1.2449	1.21799	1.25634	1.42924	1.27485	1.60293	0.496275	0.917027	0.92776	1.17599	1.28457
Chr01N_25302101_25302500	0.358976	0.270199	0.224555	0.341195	1.23905	0.197693	0.407978	1.55174	0.401306	0.299337	0.304818	0.249151	0.277698	1.1702	0.509057	0.131415	1.54674	0.0599524	0.511804	0.139779	0.508262	0.53759	1.32894	0.338105	0.115906	0.31983	0.997832	1.3248	0.929601	0.892285	0.343529	0.203664	0.377538	0.336433	0.42125	1.0392	0.273116	0.280468	0.339519	0.42988	0.508184	0.466384	0.546363	0.210912	0.141793	0.399351	0.220895	0.493627	0.288668
Chr01N_26131401_26132000	0.674875	0.510375	0.673666	0.779873	2.10934	0.691926	1.35993	2.17243	0.771743	1.33914	0.464485	0.322431	0.666476	2.3552	0.625413	0.499375	2.68872	0.55456	0.838789	0.535819	0.621209	0.682884	2.02294	0.426307	0.840321	0.886802	1.99566	2.3184	2.45987	2.05226	0.746802	0.610991	0.784118	0.644831	0.797366	1.94086	0.704351	0.560936	0.551719	0.931407	0.677579	0.586742	0.868576	0.787404	0.69124	0.78391	0.706865	0.754959	1.01034
Chr01N_26525701_26526200	0.674875	1.20088	1.34733	1.33228	1.2833	1.13674	0.662964	1.88907	1.35827	0.55141	0.98703	0.659517	1.02748	1.12576	1.25083	1.14331	1.27208	0.689453	1.91926	1.11823	1.55302	1.91789	0.989323	1.04372	0.753391	1.74453	0.78933	1.35491	1.31574	1.07074	1.17995	1.20743	1.36495	1.09341	1.36906	1.14618	1.56682	1.22003	1.75418	1.96312	2.28683	1.56464	1.2048	1.53263	0.638068	1.44949	0.721591	1.74221	1.87634
Chr01N_26600701_26601200	1.68001	1.17086	1.12278	1.36478	1.10629	1.4168	1.97189	2.18592	1.03414	1.18159	1.19024	0.776765	1.22187	1.14057	0.916303	2.35232	0.982974	0.734417	0.909873	1.56087	1.79304	0.871767	2.48069	2.83714	1.70962	2.80578	1.89141	1.52051	2.00222	2.24558	1.31437	1.86207	1.80057	1.78029	2.25669	1.68106	0.876845	1.12187	0.580012	0.745126	0.705811	1.1133	1.00867	2.60124	0.744413	0.591631	0.692139	1.03081	0.534036
Chr01N_26727801_26728200	0.358976	0.750552	0.973073	1.13732	1.93233	0.593079	0.713962	1.8216	0.972396	0.677447	0.551576	0.307775	0.555396	1.27388	0.945392	0.5388	1.57565	0.23981	1.40746	0.582412	0.87534	1.33671	1.38801	0.573309	0.50709	0.726887	1.10208	1.23447	1.22993	1.21946	0.328593	0.596443	0.958367	0.462596	0.977901	1.49767	0.991841	1.05175	0.580012	0.988725	1.25634	0.90268	0.714474	0.759282	0.319034	0.695166	0.76577	1.27762	0.938172
Chr01N_26728301_26728800	0.732311	0.420309	0.658696	0.55241	1.62257	0.494233	0.849954	1.68667	1.34283	1.02405	0.696727	0.586238	0.555396	1.77751	0.843581	0.801629	2.13941	0.509596	0.796139	0.675598	0.70592	0.610237	2.14107	0.793812	0.565044	0.741425	1.65312	1.44524	1.68758	1.38304	0.612378	0.683727	0.900284	0.518668	0.81241	1.92558	0.991841	0.603006	0.905384	0.587503	0.762276	0.64692	0.700465	0.674918	0.478551	0.532467	0.500696	0.638812	0.880438
Chr01N_26731801_26732200	0.962056	1.35099	1.3623	1.52725	1.46031	1.30148	0.985947	1.56523	1.43544	0.976783	0.769303	0.806077	1.02748	1.54051	1.61444	1.37985	1.64793	0.824346	1.45011	1.3046	1.5389	1.51106	1.6095	1.22012	1.33292	1.23571	1.10208	1.61084	1.45876	1.2492	1.52348	1.29472	1.17618	1.51395	0.947812	1.49767	1.37995	1.23406	1.2449	1.46159	1.93392	1.21862	1.82121	1.3639	0.886206	1.15368	0.957213	1.14696	1.35674
Chr01N_26736301_26737200	1.59385	2.05651	2.52999	2.4696	5.97399	1.79571	2.61786	5.81564	3.44197	2.85158	1.78536	1.70009	1.90223	5.43623	2.89435	1.95808	5.2618	0.929263	3.49732	1.37449	2.54131	3.12383	5.43389	2.46964	2.44852	2.23881	4.14026	6.72938	4.5765	4.5804	1.73258	2.16756	1.85865	2.45316	2.61777	4.6764	2.51554	2.13156	2.47566	2.30702	2.72443	2.42219	3.36223	2.16536	1.55972	2.5588	1.82607	2.36651	2.45368
Chr01N_26978501_26978900	0.717952	0.87064	0.733547	0.763626	0.752281	0.7084	0.713962	0.998508	0.648264	0.519901	0.435455	0.425022	0.7359	0.518441	0.770858	0.775346	1.01189	0.404679	0.753488	0.792081	0.367078	0.886296	1.00409	0.823213	0.608508	0.596048	0.431898	1.26458	1.08692	1.20458	0.552633	0.712822	0.755077	0.981264	0.842499	0.90166	0.44561	0.617029	0.862945	0.974395	0.889322	0.87259	0.952632	0.871769	0.460827	0.798701	0.692139	0.987255	0.837138
Chr01N_27331101_27331500	1.03385	1.08079	1.28745	1.75472	1.43081	0.939042	0.713962	1.18742	1.0187	0.882256	0.885424	0.556926	0.958059	1.34795	1.39627	1.03818	1.1709	0.479619	1.72023	0.792081	1.63773	1.6273	1.32894	1.47002	1.41985	1.35201	0.78933	1.44524	1.41585	0.951771	0.761738	0.872844	1.24878	1.23359	1.62482	0.962789	1.22183	1.16394	1.2732	1.6622	1.77864	1.50447	1.44296	1.85602	0.744413	1.07973	1.28119	1.64059	1.51551
Chr01N_27527101_27527600	0.387694	0.510375	0.85331	0.584905	1.2833	0.527182	0.696962	1.36283	0.586525	0.614428	0.638667	0.46899	0.430432	0.755443	0.683591	0.381102	1.43109	0.284774	0.739272	0.722191	0.889459	0.944414	1.28464	0.617409	0.492602	0.697812	1.01273	1.52051	1.44446	1.30868	0.507825	0.552801	0.842201	0.392506	0.752232	1.299	0.661228	0.546912	0.834651	0.859761	0.931671	0.601786	0.728483	0.759282	0.584896	0.709957	0.456517	0.696886	0.880438
Chr01N_27612401_27612900	1.00513	1.38101	1.97609	1.59224	1.97658	1.18616	1.01995	2.25339	1.82131	0.976783	0.885424	1.14316	1.51346	1.61457	1.91987	0.959326	2.00931	0.389691	1.97613	1.39779	2.34365	2.01959	2.27397	1.73463	1.76757	1.74453	1.17655	1.88182	1.94501	1.5615	1.17995	1.49838	1.80057	1.48591	1.98589	1.58937	2.15618	1.69683	1.6976	2.43599	2.18801	1.94076	2.57771	1.58887	0.726689	1.71573	1.47264	1.80029	2.45368
Chr01N_27850901_27851300	1.4359	1.35099	0.928162	1.08857	1.06204	1.49917	1.34293	0.877068	1.29653	1.13433	1.39345	1.48025	0.958059	1.2887	0.930848	1.37985	0.910697	1.15408	1.00939	1.44438	1.10123	1.1333	0.826897	1.29362	0.912763	0.814114	0.968046	1.05382	0.757982	0.684085	1.76245	1.28017	1.20522	1.02332	1.20357	1.20731	1.17871	1.34625	1.01856	0.917078	1.00225	1.06817	1.10673	0.942072	0.90393	1.10931	1.50209	1.30666	0.779404
Chr01N_27897701_27898100	0.516926	0.810596	1.0629	1.5435	1.2538	1.33443	0.56097	1.40331	0.848917	0.677447	0.827364	0.776765	0.694246	1.18501	0.989026	0.473092	0.838419	0.23981	1.57806	0.582412	1.18594	1.52559	1.29941	0.867313	1.30395	1.3084	0.759544	1.44524	1.14412	0.505628	0.582506	0.872844	1.59728	1.1635	1.17348	1.10033	0.661228	0.855427	0.792211	1.37562	1.36927	1.45933	1.2048	1.25141	0.567172	1.06493	0.868855	0.914662	1.29901
Chr01N_28856601_28857600	4.48002	4.96865	5.31448	5.23165	7.71456	3.52553	4.41976	7.69121	5.20155	3.87562	4.32552	3.0924	3.65173	7.55443	5.91961	4.02129	7.50241	2.7728	6.952	4.44963	6.2968	6.3639	8.06224	5.05688	4.38995	5.72787	5.5402	7.09069	6.70743	5.90395	5.36204	5.42618	5.66308	6.74269	6.04794	6.29634	4.81546	5.4551	5.68695	6.73479	6.7899	5.52139	6.4723	6.3836	2.83586	4.9697	3.94666	5.53153	6.394
Chr01N_28863601_28864000	1.5795	1.86137	2.75455	2.38836	2.96487	2.09225	1.7849	3.10347	1.82131	1.85904	1.90149	1.65612	1.77727	2.60702	2.5162	2.19462	3.59942	1.16907	3.11347	1.93361	2.66838	2.89136	2.9089	2.71954	2.36159	2.38419	2.23395	3.11629	2.51707	2.42404	1.62803	2.31304	2.8751	2.78959	2.5275	2.18538	2.55866	2.41202	2.57469	3.08081	3.26085	2.66291	3.4603	3.37459	1.22296	2.78066	2.19423	2.68591	3.23308
Chr01N_28939701_28940100	0.660516	0.675496	0.85331	0.389937	1.04729	0.461284	0.594968	1.33584	0.478481	0.803483	0.740273	0.234495	0.485972	1.0517	0.567235	0.5388	1.12753	0.509596	0.412286	0.302854	0.564736	0.53759	0.959791	0.411606	0.536067	0.436132	1.16166	1.23447	1.33004	0.877414	0.582506	0.33459	0.60987	0.406524	0.601785	0.978071	0.531857	0.78531	0.622452	0.730797	0.338789	0.661965	0.728483	0.773343	0.549448	0.340188	0.397612	0.46459	0.606203
Chr01N_28941001_28941500	0.646157	0.885651	0.568873	0.714884	1.3423	0.724875	0.74796	1.02549	0.710004	0.598674	0.50803	0.586238	0.513742	0.977632	0.87267	0.63079	1.11307	0.419667	0.710838	0.559116	0.861222	0.581178	1.16651	0.882014	0.637485	0.71235	0.6404	1.43018	1.41585	1.07074	0.776674	0.66918	0.508225	0.686885	0.782321	1.16146	1.10684	0.82738	0.877091	0.902749	0.776392	1.05313	0.784521	0.773343	0.248138	0.532467	0.64796	0.754959	1.18354
Chr01N_29023401_29023900	1.06257	1.35099	1.96112	1.38103	1.69632	1.12026	1.08794	1.78112	1.52805	0.898011	1.1467	0.879356	1.22187	1.86639	1.45445	1.4587	1.74912	1.28898	2.30312	0.722191	1.7648	1.32218	1.93435	1.23482	1.62269	1.9626	1.4893	1.9872	1.95931	1.57637	1.16501	1.30927	1.48111	1.87842	1.56464	1.20731	1.60995	1.13589	1.54198	2.06343	1.94804	1.4142	1.9613	1.51856	1.06345	1.50866	1.28119	1.46636	1.74644
Chr01N_29841001_29841500	2.41232	2.14658	2.63478	2.63207	5.28071	2.85008	3.39982	3.68369	3.04067	2.80431	1.55312	1.68543	2.3882	3.65871	3.50522	1.60326	4.85705	1.34893	2.04721	2.11998	2.32953	3.69048	4.53317	2.79304	3.18742	2.61679	3.58922	3.77869	4.03304	3.94093	1.94169	3.47683	3.23812	1.97655	2.67794	3.51494	3.82362	3.77229	2.34834	2.75123	3.69845	3.5355	2.43762	2.2216	4.9273	2.61797	2.81273	3.46991	2.90112
Chr01N_30135301_30135700	0.847184	1.11082	1.07787	0.844863	0.309763	0.757824	0.339982	0.364321	0.694569	0.756219	0.885424	0.981948	0.722015	0.503629	0.71268	1.22216	0.159011	1.06416	0.96674	1.16482	0.903577	0.857238	0.679236	0.970215	1.1156	1.13394	0.417004	0.557018	0.572062	0.505628	1.04552	1.35291	1.1907	1.35975	0.977901	0.305647	0.862471	0.967614	0.679038	0.945737	0.734043	1.00799	1.09273	0.984255	1.01027	1.09452	1.0603	0.783996	1.05364
Chr01N_30161301_30161800	1.63693	1.24592	1.24254	1.5435	0.929288	1.16968	1.30893	0.836588	1.35827	1.40216	1.53861	1.7294	1.33295	0.888756	1.48354	1.93179	0.636042	1.0042	1.57806	1.3046	1.5389	1.27859	0.959791	1.26422	1.30395	0.886802	0.595721	0.812946	1.04401	0.832799	1.4936	1.52748	1.39399	1.20555	1.15844	0.90166	1.16434	1.58464	1.30149	1.17501	1.19988	1.33897	1.31687	1.18111	1.27614	1.62698	1.81134	1.30666	1.60211
Chr01N_30195501_30195900	1.1918	1.42605	1.6168	1.49476	1.54881	1.12026	0.93495	1.51126	1.29653	0.787729	1.00155	0.981948	0.999714	1.18501	1.94896	1.18273	1.48892	0.494608	2.07565	1.23471	1.7648	1.8743	1.24034	1.10252	1.30395	2.0789	1.22123	1.38502	1.74479	1.26407	0.970843	1.35291	1.17618	2.07467	1.44428	1.11561	2.11305	1.10785	1.82492	1.97745	1.87746	1.33897	2.07338	1.67323	1.11662	1.2868	1.26647	1.78577	2.19388
Chr01N_30201301_30201700	1.55078	1.21589	1.00301	1.16981	0.944038	1.13674	1.49592	0.863575	1.25022	1.68574	1.39345	1.52422	1.2913	1.36276	0.930848	1.05132	1.32991	1.73862	1.06626	1.3512	0.945932	0.857238	1.06315	1.16132	1.1156	0.857727	1.50419	0.933382	0.972506	1.041	0.836418	0.843749	0.958367	1.06537	1.33897	1.19202	1.16434	1.16394	1.14588	0.960066	1.1293	1.14339	0.728483	0.7171	1.18752	1.05014	1.32537	0.682367	0.981472
Chr01N_30585201_30586000	2.11078	1.51611	2.14076	1.70597	1.40131	1.94398	2.10789	1.14694	2.11458	2.14262	2.46758	2.66738	2.01331	1.46645	2.2544	2.14206	1.60456	2.32316	1.72023	1.77053	2.04717	1.75806	1.31417	2.08743	1.68064	2.02075	1.53398	1.62589	1.41585	1.5615	1.97156	2.00754	1.42303	1.87842	1.85049	1.0392	1.86869	2.01937	1.9098	1.69086	1.82099	1.74518	1.63909	1.39202	2.21551	2.26299	1.78189	1.74221	1.74644
Chr01N_30729401_30729900	0.330258	0.0450331	0.239526	0.178721	1.63732	0.329489	0.798957	1.84859	0.370437	1.05556	0.188697	0.366398	0.277698	1.37757	0.247256	0.328536	1.87922	0.164869	0.284335	0.232965	0.367078	0.305118	1.32894	0.455707	0.289766	0.334368	1.37016	1.73127	1.48736	1.3533	0.14936	0.189116	0.261373	0.210271	0.300893	1.37541	0.344988	0.126211	0.381959	0.300916	0.22586	0.330983	0.420279	0.224973	0.0708965	0.354978	0.176716	0.406517	0.346402
Chr01N_30776201_30776800	0.717952	0.885651	1.43715	1.10482	1.1948	0.85667	1.20693	1.94304	0.879787	1.18159	0.92897	0.820733	0.944174	1.61457	1.22174	0.880478	1.38773	1.0042	1.49276	1.04834	1.31301	1.11877	1.57996	1.01432	1.04316	1.20663	1.25101	1.95709	1.58747	1.33843	0.985779	0.829201	1.01645	1.12144	1.29384	1.80332	1.4087	1.03773	1.40052	1.0747	1.18576	1.05313	1.52701	1.58887	0.779861	1.18326	0.677412	0.987255	1.25571
Chr01N_31542801_31543200	0.804107	0.510375	0.389229	0.568658	1.06204	0.626028	0.611967	0.850081	0.60196	0.819238	0.493515	0.688829	0.444317	1.09613	0.654502	0.473092	1.12753	0.464631	0.540237	0.326151	0.734156	0.624766	1.07792	0.455707	0.695438	0.610585	1.08719	1.03876	1.08692	1.08561	0.657186	0.66918	0.479183	0.602777	0.466384	0.702989	0.632479	0.687146	0.749771	0.42988	0.494068	0.466384	0.462307	0.520249	0.620344	0.665584	0.662686	0.537183	0.50517
Chr01N_31644001_31644400	0.933338	0.690507	0.718577	0.487421	0.98829	0.510707	0.832955	0.944535	0.771743	0.787729	0.580606	0.454334	0.569281	1.27388	0.669047	0.683356	1.47446	0.644489	0.469153	0.559116	0.607091	0.595707	0.871195	0.735011	0.50709	0.625123	1.13187	1.26458	1.02971	0.981513	0.672122	0.683727	0.798639	0.588759	0.556651	1.1309	0.517482	0.434725	0.523425	0.917078	0.804625	0.616831	0.420279	0.506188	0.38993	0.636003	0.471243	0.900144	0.63507
Chr01N_31763101_31763600	0.660516	0.855629	1.57189	1.46226	2.07983	1.21911	1.18994	2.45579	1.18848	0.866501	1.01606	0.835388	1.02748	1.7627	1.52717	0.972468	2.18278	0.329738	1.84818	1.07164	1.45419	1.55465	1.78669	1.14662	1.24599	1.16302	1.17655	1.86676	1.28714	1.51688	1.17995	1.06196	1.82961	1.49993	1.60978	1.80332	1.63869	0.95359	1.65516	1.89147	1.99039	1.48942	2.32554	1.84196	0.443103	1.02056	0.721591	1.23407	1.77531
Chr01N_31975201_31975600	0.775389	1.09581	0.973073	0.991089	0.929288	1.12026	1.07094	0.634188	1.00327	0.945274	0.943485	0.996604	0.916404	0.859131	0.814492	0.670214	0.693864	0.959239	0.554454	1.07164	0.70592	0.508531	0.812131	0.470407	0.825833	0.959491	0.848902	1.12909	0.900998	0.907156	1.04552	0.567348	0.958367	0.995282	0.631875	1.00864	0.589355	1.29015	0.664892	0.544515	0.74816	0.812412	0.700465	0.632735	0.957102	1.09452	0.500696	0.682367	0.692804
Chr01N_32247201_32247600	0.287181	0.345254	0.523962	0.389937	1.01779	0.675452	0.458975	0.998508	0.60196	0.645937	0.464485	0.54227	0.347123	1.18501	0.407246	0.420527	0.968519	0.194845	0.824572	0.419337	0.395315	0.552119	0.871195	0.396906	0.550555	0.479746	0.580828	1.17425	1.08692	0.892285	0.373401	0.494611	0.493704	0.490632	0.346027	0.978071	0.531857	0.420702	0.608305	0.487198	0.352906	0.421251	0.6024	0.464006	0.584896	0.488095	0.368159	0.65333	0.534036
Chr01N_34418601_34419000	0.890261	0.750552	0.673666	1.05608	1.84382	0.757824	1.17294	1.2144	0.941526	1.33914	0.493515	0.615549	0.749785	1.7627	0.858125	0.643931	1.69129	0.449643	0.412286	0.629005	0.536499	0.653825	1.31417	0.588009	0.463625	0.45067	1.29569	1.38502	1.43016	1.82918	0.657186	0.640085	0.348497	0.57474	0.556651	1.46711	0.661228	0.588982	0.396106	0.501527	0.437603	0.511518	0.784521	0.464006	0.726689	0.591631	0.618507	0.479109	0.59177
Chr01N_35314201_35314700	0.574362	0.495364	0.793429	0.487421	1.15055	0.543656	0.594968	1.47078	0.663699	0.598674	0.493515	0.410366	0.472087	1.46645	0.727225	0.5388	1.46001	0.374703	0.96674	0.698895	0.70592	0.79912	1.44707	0.720311	0.883786	0.755963	0.819116	1.83666	1.20133	1.26407	0.612378	0.814654	0.493704	0.756975	0.782321	1.3907	0.675602	0.574959	0.763918	0.888419	1.03048	0.616831	0.728483	0.829586	0.38993	0.931818	0.559601	0.856589	0.837138
Chr01N_35361101_35361600	1.45026	1.366	1.52698	1.08857	1.2833	1.28501	1.03694	1.26838	1.14218	1.9063	1.59667	1.48025	1.48569	1.30351	1.51263	1.44556	1.54674	1.97843	1.12312	2.39954	1.3836	1.35124	1.22558	1.23482	1.31843	0.959491	1.47441	0.767782	1.18703	1.21946	1.34424	1.09105	1.35043	1.23359	0.917723	1.34485	1.50932	1.26211	1.17417	1.03171	1.11518	0.827456	1.28886	1.22329	1.4711	1.55303	1.50209	1.05985	1.16911
Chr01N_35364201_35364700	1.40719	1.29095	1.18266	1.10482	0.678528	1.23558	1.17294	0.985015	1.3737	1.40216	1.33539	1.26041	1.11079	1.48126	1.20719	1.39299	0.939608	1.27399	0.995173	1.79383	0.903577	1.16236	1.29941	1.30832	0.912763	0.944953	1.13187	0.873164	0.858093	1.041	1.95662	1.1347	0.798639	0.981264	1.18853	0.718271	1.27933	0.883474	1.00441	0.87409	1.18576	1.05313	1.2048	0.956133	1.32931	1.36075	1.29592	1.24859	0.909305
Chr01N_35364801_35365400	1.59385	1.44106	1.79644	1.47851	1.44556	1.96046	1.71691	1.79462	1.54349	1.81178	1.79988	2.08114	1.38849	1.83676	1.26537	1.32729	1.46001	2.17328	1.81975	2.21317	1.58126	1.42389	1.26988	1.80813	1.30395	1.88991	1.50419	1.27964	1.28714	1.4574	2.18066	1.44019	1.21974	1.80833	1.685	1.66578	1.69619	1.44441	1.4854	1.43293	1.59513	1.39915	1.27485	1.81384	1.71924	1.53824	1.47264	1.19051	1.55881
Chr01N_35490601_35491400	2.92925	2.34172	2.48508	2.42086	1.84382	3.04777	2.78785	1.94304	2.3924	3.21393	2.35145	3.25362	2.80475	2.32558	2.66164	2.29975	2.22615	3.777	1.97613	3.63425	2.13188	1.81618	1.97865	2.29324	1.94143	2.0789	2.04034	2.07753	1.71619	1.79944	2.21053	2.54579	1.9603	2.29896	2.5275	2.23123	2.1993	2.66444	2.15029	1.86281	2.32918	2.03103	1.97531	1.32171	3.58027	2.66234	2.62129	2.14873	2.46811
Chr01N_35495901_35496400	2.28309	2.46181	1.66171	2.59958	2.03558	1.99341	2.66886	1.44379	2.17632	2.89884	3.01915	2.90188	2.40209	2.13302	2.03623	2.26033	1.76357	3.17748	1.84818	3.70414	2.18835	2.39736	1.81622	2.24913	2.05734	1.43924	2.36799	1.64095	2.31685	2.09687	2.21053	2.47306	2.42496	1.85038	2.16643	2.12425	2.01243	2.07546	1.75418	1.9058	2.07508	1.91067	1.49899	1.96851	3.4562	2.45527	2.66547	2.11969	1.96294
Chr01N_35497601_35498000	2.72822	2.05651	2.41023	1.94968	1.94708	2.53706	3.34882	1.80811	2.60849	3.4345	2.81594	3.29759	2.63813	2.44408	2.13804	2.22091	2.5008	2.87772	1.87661	3.91381	2.10364	1.96148	2.05248	2.29324	2.27466	1.41016	2.11481	1.89687	2.14523	2.20097	1.74752	2.35668	2.14906	1.78029	2.55759	2.12425	2.05556	2.2157	2.05126	1.76251	2.20213	1.8204	1.70913	1.94039	2.80041	2.30736	2.53293	1.4954	2.07841
Chr01N_35498901_35499700	6.01644	4.87859	4.29649	4.53301	5.02995	5.55188	6.56165	3.53526	4.95459	6.91626	5.03676	6.40465	5.76224	4.94741	4.75605	4.79663	5.20398	5.75543	4.20816	6.89576	5.40734	4.21354	5.06474	4.70407	5.25925	3.92519	4.19983	4.74218	4.5908	4.62501	3.89831	4.2042	4.57402	3.58862	4.58861	4.85979	4.25486	4.50151	4.6118	4.6857	4.41838	4.13728	4.39892	4.11981	4.87413	4.98449	5.24258	4.4862	4.31559
Chr01N_35712101_35712500	4.43695	2.41678	4.28152	2.07966	2.84687	3.52553	4.69175	8.64924	3.82785	2.0796	4.23842	1.58284	2.61036	2.14783	3.3016	8.29226	1.79248	0.55456	2.38842	7.43158	7.51098	4.95454	7.92935	8.65843	7.7947	12.6915	7.49119	4.10989	6.4643	11.3171	9.75323	8.29201	6.49076	11.9995	5.26562	4.29435	1.4087	3.01503	1.37222	1.21799	1.46809	1.77527	0.840558	12.8797	2.02055	1.81926	1.59045	1.77125	1.05364
Chr01N_35897501_35898300	1.04821	0.825607	0.508992	0.649894	2.80261	0.543656	1.49592	2.2264	1.29653	1.49668	0.899939	0.556926	0.860865	2.60702	1.16356	0.854195	2.34179	0.764393	0.597104	0.582412	0.536499	0.581178	2.59882	0.690911	0.898274	0.857727	2.39778	2.10764	2.38836	2.43891	0.806546	0.858296	0.696994	0.897156	0.842499	2.62857	0.704351	0.588982	0.848798	0.573174	0.550533	1.20357	0.756502	0.745222	0.38993	0.739538	0.530149	0.769478	0.909305
Chr01N_36164101_36164500	0.402053	0.855629	0.898221	0.942347	1.37181	0.593079	0.594968	1.55174	1.15761	0.614428	0.653182	0.747453	0.79144	1.36276	1.26537	0.972468	1.46001	0.584536	1.13734	0.605709	1.01652	0.842708	1.10745	0.735011	0.709926	0.58151	0.670186	1.59578	1.40155	1.041	0.926034	0.509159	0.943846	0.93921	1.09826	0.932224	0.991841	0.729216	0.792211	0.888419	1.08695	0.917724	1.0507	0.801465	0.620344	0.724747	0.854129	0.84207	1.09694
Chr01N_36189601_36190500	0.875902	1.44106	0.958103	1.2023	1.99133	1.00494	1.00295	2.57723	1.00327	1.22886	1.00155	1.08454	1.40238	1.97008	1.57081	0.762204	2.34179	0.479619	1.37903	1.11823	1.25654	1.81618	2.22967	1.02902	1.15906	1.14848	1.45952	2.99586	2.05942	2.14148	0.985779	0.931033	1.14714	1.17752	1.20357	2.01727	1.13559	1.02371	1.42881	1.24665	1.31281	1.26375	1.55503	1.53263	0.549448	1.13889	1.16338	1.62607	1.28457
Chr01N_36195501_36195900	1.5077	1.33598	1.60183	1.8197	0.826034	1.28501	1.15594	0.998508	1.26566	1.41791	1.13218	1.39231	1.58288	0.888756	1.52717	1.47184	0.954063	1.01919	1.19421	1.25801	1.44008	1.49653	0.989323	1.30832	1.1156	0.988567	1.23612	1.05382	0.900998	0.609728	1.85207	1.64386	1.08905	1.37377	1.33897	0.947507	1.10684	1.51453	1.41466	1.06037	1.49632	1.42924	1.34489	1.22329	1.06345	1.22763	1.13393	1.27762	0.837138
Chr01N_36240001_36241300	1.2636	2.29669	1.81141	2.19339	4.23342	1.89456	2.10789	5.15446	2.33066	2.01659	1.916	1.24575	1.91612	4.68078	2.15259	1.59012	4.98715	1.259	2.9713	1.42109	2.4566	2.74607	4.37074	2.05803	2.11529	2.18066	2.94882	4.53142	3.84712	3.97067	1.6579	1.39655	2.48304	2.43914	2.0912	3.49966	1.94056	1.62671	2.60298	2.79422	2.6962	2.40715	2.89992	2.78404	1.13434	2.11508	1.32537	2.26488	2.72792
Chr01N_36658201_36658600	0.818466	0.555408	0.598814	0.454926	1.26855	0.543656	1.24093	1.012	1.08044	0.866501	0.725758	0.659517	0.610936	1.61457	0.683591	0.591366	1.32991	0.55456	0.284335	0.698895	0.621209	0.494001	1.34371	0.602709	0.478114	0.494283	1.26591	1.53556	1.35865	1.18971	0.552633	0.567348	0.755077	0.43456	0.436294	1.25315	0.388112	0.532889	0.537572	0.458539	0.437603	0.601786	0.378251	0.548371	0.531723	0.591631	0.48597	0.638812	0.519603
Chr01N_36659101_36659500	0.933338	0.795585	0.718577	0.974842	1.2243	0.889619	1.08794	1.012	1.11131	0.882256	0.638667	0.688829	0.777555	1.12576	0.829036	0.841053	1.35882	0.854322	0.952523	0.512523	0.847103	0.755531	1.68333	0.690911	0.782368	0.683274	1.59355	1.41513	1.34435	1.15997	1.01565	0.66918	0.711515	0.57474	1.2487	1.31428	1.10684	0.883474	0.778065	0.816773	0.945787	0.977903	0.896595	0.885829	0.921654	0.76912	0.868855	0.813033	1.28457
Chr01N_36727101_36727500	1.03385	0.615452	0.823369	0.6174	1.35706	0.527182	0.679963	0.769121	0.972396	1.00829	0.580606	0.732797	0.583166	1.02207	0.916303	0.499375	1.1709	0.809358	0.810356	0.559116	0.635328	0.828179	1.21081	0.64681	0.666462	0.58151	1.22123	1.23447	1.45876	1.30868	0.970843	0.698275	0.842201	0.57474	0.526562	1.37541	0.704351	0.617029	0.834651	0.845431	0.861089	0.616831	0.644428	0.632735	0.673516	0.724747	0.633233	0.638812	0.577337
Chr01N_36814301_36814700	0.430771	0.735541	0.868281	1.00734	1.00304	0.823721	0.526972	0.998508	0.586525	0.55141	0.406424	0.454334	0.583166	1.02207	1.09084	0.551941	0.968519	0.194845	1.15156	0.535819	1.05888	1.24953	0.915493	0.955515	0.883786	1.04672	0.565935	0.933382	0.986807	0.981513	0.477953	0.596443	1.00193	0.911174	0.481428	1.02392	1.16434	0.78531	1.08929	1.21799	1.17165	0.782322	1.26084	0.942072	0.319034	0.695166	0.721591	1.3357	1.19797
Chr01N_36895301_36895900	1.36411	2.35673	2.64975	3.087	2.68461	2.30642	1.27493	3.44081	2.63936	1.43367	1.88697	1.39231	1.61065	2.66627	3.05434	1.91865	3.65724	0.764393	3.41202	1.56087	2.78132	2.94948	3.45525	2.33734	2.33262	2.1952	2.5616	3.58298	2.57428	2.61737	1.6579	2.2403	2.17811	2.29896	2.57263	2.67441	2.58741	2.01937	2.97079	2.90886	3.0491	2.72308	3.23615	2.89652	1.0989	2.36652	1.79662	2.68591	2.87225
Chr01N_37086501_37087700	2.16822	2.40176	2.47011	2.19339	3.83516	1.51565	1.8699	4.41233	2.08371	2.64677	2.07567	1.7294	2.23547	3.8809	3.38887	1.95808	3.97526	0.854322	3.58262	1.74724	3.13428	3.48707	4.79895	2.39614	2.12978	2.79125	2.39778	4.45615	4.20466	4.03015	1.43386	2.47306	2.67181	2.49521	2.57263	3.75946	2.84615	2.14558	2.65957	3.26709	3.99489	2.81335	3.68445	2.95276	1.43565	2.12987	2.50348	3.03436	3.47845
Chr01N_37317201_37317600	0.717952	0.43532	0.583844	0.55241	1.85858	0.477758	1.29193	1.38982	0.864352	1.76451	0.377394	0.439678	0.305468	2.19227	0.334523	0.551941	1.48892	0.749405	0.398069	0.186372	0.268249	0.566649	2.02294	0.485107	0.463625	0.465208	1.95099	1.73127	2.07373	2.30507	0.746802	0.349137	0.435621	0.742957	0.481428	2.39933	0.488733	0.476795	0.551719	0.501527	0.550533	0.496474	0.504335	0.323398	0.496275	0.502886	0.633233	0.232295	0.303102
Chr01N_37374401_37374800	0.689234	1.09581	1.0629	0.763626	1.04729	0.988466	0.543971	1.02549	0.879787	0.771974	0.725758	0.93798	1.04137	1.22945	1.13447	0.709639	1.1709	0.31475	0.92409	0.442633	1.08712	1.40936	1.06315	0.852613	1.01418	1.20663	0.521256	1.06887	0.786585	0.758442	0.507825	0.800107	0.711515	1.07939	0.977901	0.855813	1.32246	0.967614	1.08929	0.917078	1.1293	1.08322	1.12074	0.773343	0.779861	0.798701	0.574328	1.29214	1.08251
Chr01N_37584401_37584900	3.17335	1.59117	1.79644	1.42977	2.05033	1.5486	3.7908	3.96705	1.83675	2.28441	1.95955	1.48025	1.70784	1.74789	1.16356	4.57323	1.12753	0.824346	1.47854	5.00875	4.2214	1.22047	4.10495	5.68899	3.79593	4.65208	3.67858	3.13135	3.18925	5.85934	1.41892	3.08405	3.03483	4.09327	3.08415	2.24651	0.934343	1.44441	1.0327	0.931407	0.917554	1.33897	1.24683	4.02138	1.55972	1.10931	1.03084	1.00177	1.12581
Chr01N_37647201_37647600	0.430771	0.360265	0.703607	0.731131	0.826034	0.510707	0.713962	1.44379	0.50935	0.488392	0.595121	0.293119	0.430432	0.933194	0.669047	0.341678	1.1709	0.359715	0.696621	0.372744	0.635328	0.682884	1.4323	0.411606	0.304254	0.537897	0.78933	1.23447	1.17273	1.1451	0.253913	0.712822	0.667953	0.490632	0.782321	0.809965	0.661228	0.574959	0.594159	0.673479	0.734043	0.526563	0.546363	0.7171	0.443103	0.443723	0.500696	0.900144	0.663937
Chr01N_37677401_37678100	33.3848	22.3514	32.3958	16.4586	26.0791	26.5074	43.2287	63.3783	29.1101	16.7786	30.6125	11.9006	20.4247	17.7455	23.9984	70.1228	17.0575	4.45147	20.8418	42.9587	55.217	34.3621	66.7719	79.9398	64.5164	91.7477	52.5872	33.3157	45.7793	86.9086	30.0065	63.0339	50.7354	89.0708	43.4489	35.2259	7.86286	22.4655	10.4685	8.33968	10.7283	14.5933	6.72446	101.477	15.1718	14.1991	12.9592	11.3099	7.63528
Chr01N_37984601_37985000	0.445131	0.615452	1.28745	0.844863	1.3128	0.757824	0.730961	1.67318	0.787178	0.708956	0.609636	0.556926	0.458202	1.0517	1.03266	0.81477	1.32991	0.194845	0.980957	0.419337	0.804748	1.1333	1.6095	0.867313	0.68095	0.988567	1.01273	1.53556	1.21563	0.996385	0.567569	0.858296	1.06001	1.1635	0.917723	1.1309	0.876845	0.659099	0.848798	1.28964	1.39751	0.932769	1.38692	1.13892	0.496275	1.00577	0.721591	0.914662	1.11137
Chr01N_38121201_38121600	2.39796	2.23664	2.4252	1.93344	1.85858	2.15815	1.95489	1.91606	1.7287	2.44196	2.90303	2.43289	2.19382	1.80714	2.55983	1.94494	1.48892	1.99342	2.77227	2.23646	2.41424	1.80165	1.5652	1.82283	2.3471	1.51193	1.51909	1.88182	1.53027	1.75483	1.79232	2.13847	2.454	1.78029	1.63986	2.06312	1.85431	1.61269	1.98053	2.0491	2.48445	1.36906	1.8072	2.01069	1.89648	1.74531	2.29731	1.93095	2.42481
Chr01N_38123101_38123600	1.95283	2.40176	2.39526	1.98218	3.00912	1.56507	1.71691	2.59072	1.94479	1.49668	1.45152	1.30438	1.6523	3.0514	2.31257	1.66897	2.90556	1.09413	2.87179	2.39954	2.35777	2.74607	2.87937	1.91103	2.14427	2.04982	2.01056	2.78509	2.81741	2.05226	1.77739	2.38577	2.19263	2.08869	1.48942	2.12425	2.51554	2.04741	3.01323	2.55062	2.90794	2.57264	2.7178	2.29191	0.99255	2.12987	1.91443	2.62784	2.61245
Chr01N_38129501_38130000	1.03385	1.39603	1.7665	1.33228	1.85858	1.53212	1.15594	2.13195	1.77501	1.0398	1.34991	0.879356	1.33295	2.17745	1.74534	1.14331	1.53228	0.614512	2.01878	1.28131	2.04717	2.06318	2.12631	2.08743	1.66615	1.84629	1.57866	2.37862	1.64468	1.6656	1.22476	1.42564	2.01838	2.10271	1.74518	1.94086	1.63869	1.72488	1.74004	2.16373	2.35741	2.06112	2.01734	1.99663	0.726689	1.90801	1.59045	2.26488	2.07841
Chr01N_38132301_38132800	0.818466	1.02075	1.10781	0.731131	1.35706	0.626028	0.764959	1.52475	0.725438	0.72471	0.754788	0.615549	1.04137	1.24426	1.00357	1.26158	1.46001	0.674465	1.19421	0.582412	1.00241	1.42389	1.68333	1.08782	0.753391	0.886802	0.93826	1.80655	1.10122	1.33843	0.851354	0.596443	0.769598	1.0093	0.782321	0.916942	0.876845	0.939567	0.749771	0.616162	1.07283	0.752233	1.6531	1.27953	0.549448	0.857864	0.692139	1.26311	1.02477
Chr01N_38135401_38136300	1.00513	1.17086	1.75153	1.2348	3.56964	1.12026	1.35993	3.44081	1.6824	1.32338	0.798333	0.674173	1.05525	3.00696	1.16356	1.10388	3.33922	0.599524	1.43589	1.11823	1.42596	1.51106	2.79078	1.51412	1.01418	1.29386	2.29352	4.21527	2.61718	2.57276	1.01565	1.06196	1.46659	1.34573	1.06817	2.49103	1.42308	1.29015	1.061	1.27531	1.89157	1.59473	2.07338	1.30765	0.620344	1.18326	1.08975	1.7277	1.60211
Chr01N_38141701_38142200	0.631798	0.570419	0.943132	0.747379	1.91758	0.576605	0.526972	1.88907	1.00327	0.945274	0.391909	0.307775	0.485972	1.7627	0.945392	0.657073	1.8503	0.419667	1.17999	0.46593	0.649446	0.871767	1.66856	0.764412	0.738903	0.697812	1.10208	1.59578	1.90211	1.69534	0.477953	0.771012	0.885763	0.700903	0.767276	1.60465	0.546232	0.729216	1.10344	0.759455	0.945787	0.752233	0.616409	0.660857	0.354482	0.931818	0.544875	0.972736	0.750538
Chr01N_38146601_38147100	0.617439	0.43532	0.553903	0.519916	1.35706	0.395386	0.679963	1.64619	0.632829	0.630183	0.580606	0.659517	0.402662	1.33313	0.407246	0.788487	1.46001	0.329738	1.05204	0.372744	0.734156	0.900826	1.5652	0.779112	0.59402	0.828651	0.670186	1.36996	1.41585	1.47227	0.731866	0.581896	0.885763	0.742957	0.707098	1.00864	0.689977	0.518865	0.749771	1.0747	0.889322	0.887635	0.938623	0.984255	0.443103	0.695166	0.515422	0.769478	1.05364
Chr01N_38149601_38150000	0.947697	0.600441	1.51201	1.07233	1.68157	1.02141	0.93495	1.71366	1.04957	0.834992	1.11767	0.718141	1.09691	1.62939	1.36718	0.578224	1.61902	0.524584	1.70601	1.00175	1.29889	1.24953	1.72762	0.940814	1.08662	1.22117	1.22123	1.61084	1.61608	1.07074	1.06046	1.12015	1.56824	0.967246	1.14339	1.75747	1.3512	1.10785	1.40052	1.49025	1.29869	1.30889	1.52701	1.27953	0.354482	0.902237	0.780497	1.52444	1.48664
Chr01N_38158701_38159100	0.890261	1.03576	0.958103	1.12107	1.57831	1.07084	0.798957	1.30886	0.910657	0.771974	0.624152	0.439678	0.76367	1.43682	1.27992	0.919902	1.61902	0.434655	1.40746	0.745488	0.960051	1.24953	1.57996	0.882014	0.985204	1.07579	1.25101	1.94204	0.900998	1.59124	1.2845	0.741917	0.987408	0.86912	1.2487	1.23787	0.991841	0.995661	1.08929	1.13202	1.41162	1.09826	1.26084	1.30765	0.230413	0.97619	1.14866	1.42281	1.44334
Chr01N_38261001_38261400	0.631798	0.915673	1.00301	0.471173	1.23905	0.609554	0.832955	1.37632	0.848917	0.456883	0.551576	0.39571	0.485972	1.12576	0.538146	0.433668	1.34436	0.479619	0.909873	1.04834	0.945932	0.755531	0.959791	0.808512	0.637485	1.04672	0.878688	0.858109	1.21563	1.13023	0.672122	0.625538	0.943846	0.799029	0.917723	1.17674	0.776224	0.967614	1.00441	0.945737	1.08695	0.571697	1.0507	0.970194	0.638068	1.00577	0.559601	1.1034	0.894872
Chr01N_38268001_38268400	0.789748	0.750552	0.868281	1.18606	1.15055	0.873145	0.679963	1.2144	1.11131	0.598674	0.783818	0.454334	0.84698	1.43682	0.959937	0.827912	1.18535	0.719429	0.980957	0.629005	1.03064	1.17689	1.22558	0.984915	0.608508	1.04672	0.953153	1.06887	1.34435	0.892285	1.00071	0.872844	0.755077	1.06537	0.977901	0.764118	0.934343	0.967614	0.877091	1.18934	1.08695	1.17348	1.33088	1.26547	0.655792	1.18326	0.942487	1.3357	1.22684
Chr01N_38881601_38882000	1.20616	1.05077	0.643725	1.03983	2.27159	0.988466	1.32593	1.55174	1.34283	1.35489	0.972515	0.835388	0.541512	2.72552	0.901759	0.81477	1.82139	0.719429	0.725055	0.652302	0.79063	0.610237	1.34371	0.558609	0.695438	0.770501	2.53181	1.64095	1.90211	2.12661	0.926034	0.771012	0.900284	0.560722	0.782321	2.53687	0.7331	0.715193	0.891238	0.573174	0.592881	1.05313	0.826549	0.464006	0.744413	0.813492	0.677412	0.65333	0.692804
Chr01N_39191501_39191900	1.13436	1.15585	0.748518	1.02358	1.46031	0.906094	0.900951	1.30886	1.20392	1.30763	0.98703	0.879356	0.79144	1.85158	0.858125	1.14331	1.51783	1.0042	1.09469	0.815377	1.04476	0.944414	1.5652	1.11722	1.07213	0.843189	1.29569	1.35491	1.77339	1.68047	1.34424	1.04741	0.682473	1.10743	0.977901	1.74219	0.934343	0.967614	1.08929	1.10336	1.14341	0.661965	1.14876	0.745222	0.886206	1.15368	0.898308	0.943699	0.952605
Chr01N_39198901_39199400	1.00513	1.53113	1.84135	1.60849	2.31584	1.10379	1.00295	2.6312	1.62066	1.08707	1.37894	1.33369	1.18022	1.85158	1.75988	1.55069	2.34179	0.614512	2.74384	1.04834	1.6095	1.99053	2.46592	1.51412	1.99938	1.68638	1.80206	2.63455	1.8592	1.75483	1.50854	1.23653	1.56824	1.556	2.06111	2.52159	1.62432	1.45843	1.6693	2.09208	1.76453	1.8204	2.28352	1.79978	0.797585	1.56782	1.13393	1.7277	1.99181
Chr01N_39386501_39387600	2.22565	1.69625	2.78449	2.32337	5.10371	2.24052	2.90684	5.81564	2.80914	2.72554	1.87245	1.81734	2.06885	4.84372	2.60346	1.64268	5.66656	1.37891	2.81492	1.28131	2.92251	3.09477	4.84325	2.48434	2.36159	2.13705	4.09558	4.968	4.46208	4.71424	1.71764	1.80388	1.87317	2.45316	1.8204	4.49302	2.09868	2.06144	2.22102	2.95185	3.34554	2.54255	2.78785	2.72779	1.18752	2.45527	1.6199	2.2794	2.55471
Chr01N_40028301_40028700	0.976415	0.885651	0.763488	0.682389	1.77007	0.774298	1.42792	0.958028	1.20392	1.0398	0.638667	0.600893	0.513742	1.39238	0.756314	0.525658	1.43109	0.584536	0.568671	0.86197	0.564736	0.581178	1.65379	0.882014	0.753391	0.596048	1.38505	1.3248	1.48736	1.38304	0.761738	0.916486	0.696994	0.644831	0.81241	1.16146	0.574981	0.588982	0.523425	0.902749	0.762276	0.90268	0.476316	0.590553	0.921654	0.739538	0.986666	0.754959	0.736104
Chr01N_40280501_40280900	0.660516	0.720529	1.27248	0.974842	1.37181	0.593079	0.441976	1.47078	0.50935	0.614428	0.711242	0.512958	0.944174	0.992445	0.843581	0.827912	1.21426	0.404679	1.15156	0.792081	1.073	1.03159	1.26988	1.23482	0.666462	0.944953	0.685079	1.09898	1.10122	1.02613	0.911098	0.771012	0.914805	1.21957	0.797366	0.748836	0.934343	0.729216	1.04685	1.16068	1.19988	0.932769	1.6531	0.815525	0.797585	0.931818	0.64796	0.958218	1.15467
Chr01N_40335501_40335900	0.502567	0.690507	0.43414	0.666142	1.1948	0.7084	0.441976	0.944535	0.679134	0.393864	0.653182	0.571582	0.610936	1.00726	0.989026	0.565083	1.05525	0.329738	0.540237	0.768784	0.847103	0.900826	1.00409	0.720311	0.76788	0.683274	0.834009	1.00865	1.04401	0.951771	0.597442	0.552801	0.711515	0.911174	0.887633	0.764118	0.848096	0.588982	0.778065	0.816773	0.903438	0.87259	0.966641	0.604614	0.655792	0.458514	0.603781	0.798515	0.67837
Chr01N_40435201_40435600	0.990774	0.960706	1.01798	1.25105	1.59306	0.971991	0.93495	1.71366	1.20392	1.11857	0.98703	0.762109	0.888634	1.77751	1.309	0.81477	1.7202	0.464631	1.25108	1.02505	1.31301	1.35124	1.69809	1.14662	0.941739	1.45377	1.25101	1.656	1.68758	1.33843	0.373401	1.19289	0.929325	1.14948	1.47437	1.34485	1.63869	1.20601	1.47125	1.16068	1.36927	1.06817	1.30286	1.40608	0.779861	1.02056	0.868855	1.01629	1.11137
Chr01N_40435801_40436200	0.416412	1.12583	0.808399	0.6174	1.38656	0.626028	0.730961	1.26838	0.725438	0.598674	0.667697	0.527614	0.777555	1.37757	1.0472	0.486234	1.12753	0.419667	1.22264	0.582412	0.832985	0.973473	1.35847	0.808512	0.898274	0.930416	1.11698	1.68611	1.01541	1.15997	0.731866	0.756464	1.16166	0.644831	1.18853	0.962789	0.848096	0.659099	0.976118	1.34696	1.35516	0.90268	1.00867	0.970194	0.496275	1.10931	0.721591	1.13244	1.29901
Chr01N_40701501_40702000	1.53642	2.3117	2.4252	2.79455	3.12713	2.35584	1.32593	3.79163	1.79044	1.76451	1.90149	1.43628	2.3882	3.30321	2.63255	2.41803	2.92001	0.704441	3.88118	1.58416	3.24723	3.82125	2.92367	2.29324	2.98459	3.22738	2.94882	2.99586	3.10344	2.82557	1.8222	2.19666	2.9477	2.49521	2.43723	2.47574	2.97552	2.398	2.92835	3.31008	3.75491	2.84344	2.95596	2.78404	1.68379	2.52922	2.04696	3.13599	3.23308
Chr01N_40785301_40786000	1.23488	1.53113	1.7665	1.65723	2.83212	1.38385	1.25793	2.82011	2.13001	1.60697	1.36442	0.879356	1.7495	2.66627	1.70171	1.18273	3.52714	0.584536	2.30312	1.42109	1.75068	2.13583	2.83507	1.76403	1.62269	1.64277	1.72759	2.8152	2.84601	1.84406	1.29944	1.44019	1.64084	1.61208	2.15138	2.67441	1.68182	1.26211	1.61272	1.89147	2.21625	2.57264	2.00333	1.63105	0.726689	1.67136	1.08975	2.16325	2.04954
Chr01N_41214001_41214400	0.201027	0.165121	0.254496	0.178721	1.04729	0.29654	0.37398	1.4168	0.463046	0.393864	0.217727	0.263807	0.152734	1.25907	0.203623	0.118273	1.38773	0.0899286	0.383853	0.186372	0.254131	0.26153	1.22558	0.147002	0.231813	0.188991	0.699972	1.26458	1.33004	1.02613	0.119488	0.203664	0.130686	0.140181	0.135402	1.17674	0.229992	0.224374	0.438546	0.401222	0.11293	0.45134	0.182121	0.154669	0.230413	0.266234	0.176716	0.290369	0.259801
Chr01N_42549601_42550500	1.00513	1.11082	1.0629	0.86111	2.77311	0.724875	1.39392	2.8471	1.18848	1.49668	0.711242	0.630205	0.985829	3.08102	0.901759	0.657073	3.19467	0.464631	1.23686	0.86197	1.17183	1.27859	3.07133	0.793812	0.970716	1.10487	2.09992	3.25178	2.87461	2.73634	0.896162	0.741917	0.900284	0.813047	1.20357	2.65913	1.13559	0.897497	0.891238	1.24665	1.05872	1.36906	1.2048	1.46232	0.868482	1.00577	0.515422	1.24859	0.938172
Chr01N_42746801_42747200	1.47898	1.18587	1.18266	1.39727	0.752281	1.4168	1.52992	0.890561	1.08044	1.05556	1.48055	1.62681	1.41626	1.18501	1.35264	1.02503	0.968519	1.12411	0.810356	1.11823	1.39772	0.639296	0.885961	1.11722	0.840321	0.915878	1.11698	1.00865	0.915299	0.892285	1.32931	0.872844	0.842201	0.658849	0.932767	1.19202	0.89122	1.09382	0.792211	0.472868	0.959903	1.00799	1.0507	1.08268	1.22296	1.33117	1.16338	0.972736	0.866005
Chr01N_42833601_42834300	14.0575	13.645	17.6351	15.9062	17.7302	14.3163	18.257	12.3194	13.6907	12.5091	11.0315	12.4282	10.9691	15.4644	17.6861	13.6803	17.2599	13.0397	12.7382	14.77	13.2148	20.6899	19.4764	13.3478	17.4004	16.0933	18.0057	15.2804	16.1608	19.1544	17.4154	16.2494	18.2525	13.0648	15.4809	14.778	20.1818	21.3156	16.5091	15.4184	19.6074	16.7598	15.7605	15.1716	29.9892	13.7554	14.0342	17.4076	17.7531
Chr01N_42834401_42834800	15.2493	14.2154	14.1021	13.1929	16.7419	14.201	15.4182	12.2924	14.8483	15.5183	15.4151	15.037	12.3576	15.3459	13.9918	14.8498	15.5397	18.7651	13.5628	17.0064	12.6501	12.7859	14.9727	13.5389	12.6773	12.4298	17.3206	14.3319	14.4446	16.3288	13.3827	10.9251	12.0086	11.1444	12.9685	13.3874	13.6845	14.977	14.2174	12.9681	16.7842	14.7739	13.1127	12.6406	18.4331	13.0159	14.476	14.2426	14.0148
Chr01N_43717601_43718100	1.04821	1.09581	1.55692	1.07233	1.51931	0.906094	0.968948	1.6327	0.941526	1.22886	0.711242	0.718141	0.722015	1.8812	1.20719	0.946185	1.76357	0.374703	1.42168	0.978453	1.08712	1.14783	1.71286	0.66151	1.14458	1.16302	1.25101	1.88182	1.57317	1.85893	0.94097	0.945581	1.42303	1.05135	1.32393	1.32957	1.09246	0.981637	1.0327	1.0747	1.43985	1.56464	1.31687	1.08268	0.460827	1.15368	0.913034	1.14696	1.38561
Chr01N_43755901_43756300	0.703593	0.915673	1.09284	0.877358	0.545772	0.971991	0.917951	0.944535	0.987831	0.535655	0.696727	0.425022	0.680361	1.2887	0.989026	0.827912	0.823964	0.764393	0.44072	0.442633	0.931814	0.639296	0.797365	1.14662	0.941739	1.36655	0.982939	1.61084	0.886696	1.39791	1.20982	0.858296	0.81316	0.911174	0.842499	1.11561	0.848096	0.729216	1.11758	0.931407	1.14341	0.962858	0.924614	1.16705	1.0989	0.857864	1.13393	0.84207	1.18354
Chr01N_43793101_43793600	1.70873	1.29095	1.22757	1.12107	0.97354	1.4827	1.58091	0.850081	1.6824	1.733	1.61118	1.5975	1.54123	1.24426	1.0472	1.7741	1.25763	1.72363	1.03782	1.46768	0.960051	1.17689	1.01885	1.10252	1.41985	1.07579	1.19144	1.08393	0.858093	1.13023	1.4488	1.16379	1.39399	1.17752	1.17348	1.14618	1.37995	1.45843	1.65516	0.759455	1.45397	1.39915	0.952632	1.1108	1.86103	1.4347	1.25174	1.26311	0.995906
Chr01N_43795501_43795900	0.804107	1.06578	1.01798	1.08857	0.899787	0.906094	0.543971	0.904055	0.818048	0.866501	1.04509	0.981948	1.20799	0.814693	1.52717	0.775346	1.0408	0.614512	1.15156	1.11823	1.08712	1.36577	1.10745	1.52882	1.44883	1.0031	0.476577	1.27964	0.872395	0.565114	1.10527	1.14924	1.04549	1.24761	1.60978	1.11561	1.19308	0.897497	1.11758	1.8055	1.69395	1.2788	1.62508	0.843647	0.850757	1.16847	1.19283	1.21955	1.40004
Chr01N_43806601_43807100	0.646157	0.480353	0.733547	0.909852	1.41606	0.428335	0.662964	2.19942	0.771743	0.740465	0.725758	0.527614	0.527627	1.8812	0.843581	0.841053	1.69129	0.164869	0.597104	0.302854	1.05888	0.566649	2.12631	0.779112	0.898274	0.770501	1.34037	2.21302	1.64468	1.41278	0.552633	0.931033	0.595349	0.616795	0.646919	1.71163	0.589355	0.588982	0.537572	0.673479	0.804625	0.601786	0.672446	0.801465	0.531723	0.665584	0.48597	1.07437	1.11137
Chr01N_44263401_44264300	2.3836	2.1766	2.20064	1.68973	1.41606	1.81219	2.39687	1.52475	1.65153	2.48922	2.06115	2.5941	2.16605	1.91083	1.94896	2.3786	1.24317	2.78779	1.64914	2.81888	1.97657	2.07771	1.50613	1.85223	1.89797	2.38419	2.05524	1.47535	1.63038	1.5615	2.50925	2.00754	2.13454	1.8644	1.9558	1.75747	2.2568	1.62671	1.79662	2.0491	2.15978	1.94076	1.94729	2.081	2.90675	2.36652	2.22368	2.00355	1.58768
Chr01N_44266301_44266800	1.8236	1.9064	1.19763	1.68973	1.23905	1.68039	1.71691	0.850081	1.52805	1.54395	1.56764	1.49491	1.13856	1.48126	1.36718	1.34043	1.15644	2.02339	1.02361	1.37449	1.31301	1.40936	1.24034	1.61702	1.55025	1.35201	1.41484	0.888218	1.05831	1.18971	2.15079	0.974675	1.33591	0.93921	1.51951	1.14618	1.29371	1.44441	1.01856	1.49025	1.49632	1.32393	1.3589	1.15298	2.21551	1.86364	1.64935	1.21955	1.31344
Chr01N_44270901_44271500	1.12001	1.21589	1.88626	1.36478	1.38656	1.33443	0.781958	1.60571	1.04957	1.27612	1.21927	0.952636	1.24964	1.91083	1.83261	1.43242	1.7202	0.854322	1.73445	1.42109	1.36948	2.1213	2.00818	1.91103	0.999692	1.38109	0.744651	1.40007	1.55887	1.18971	0.896162	1.1056	1.74249	1.13546	1.48942	1.49767	1.55245	1.30418	1.6976	2.02044	1.84922	1.4142	2.33955	1.32171	1.15207	1.55303	1.47264	1.90192	1.74644
Chr01N_44280901_44281300	1.09129	0.735541	1.01798	1.08857	1.15055	1.02141	0.543971	1.18742	0.648264	0.614428	0.682212	0.762109	0.79144	0.74063	1.49808	0.788487	0.41921	0.659477	1.03782	0.512523	0.974169	1.19141	1.13698	0.67621	1.23151	0.988567	0.6404	1.08393	1.11552	0.996385	0.672122	1.16379	1.2633	1.10743	1.50446	0.978071	1.25058	0.995661	0.862945	1.46159	1.18576	1.21862	1.52701	1.16705	0.655792	1.09452	0.706865	0.929181	1.14024
Chr01N_44312301_44312700	0.818466	0.795585	1.01798	1.34853	0.693278	1.05436	0.594968	0.647681	0.941526	0.913765	1.32088	1.26041	0.874749	1.06651	0.945392	1.19587	0.766142	1.06416	0.725055	0.675598	0.818867	0.900826	0.797365	1.17602	1.21702	1.0031	1.23612	0.978546	0.915299	1.17484	1.31437	0.829201	1.13262	1.13546	1.06817	0.626577	1.06371	1.13589	0.961971	1.00305	1.0446	1.09826	0.770511	0.89989	0.939378	1.2868	0.80995	0.754959	0.808271
Chr01N_44313701_44314200	1.16308	1.24592	0.703607	1.2023	1.2243	1.08731	1.07094	0.836588	1.14218	1.70149	1.50958	1.65612	1.11079	0.933194	1.309	1.01189	1.18535	1.22902	0.796139	1.3279	0.960051	1.10424	0.989323	1.01432	0.985204	1.09033	0.923367	0.948437	1.18703	1.02613	1.01565	0.858296	1.00193	0.785011	1.12835	0.794683	1.17871	1.02371	1.34393	0.788114	0.974019	0.962858	1.10673	0.984255	1.028	1.13889	1.32537	1.23407	1.11137
Chr01N_44780801_44781200	0.660516	0.960706	1.07787	1.03983	1.1358	0.906094	0.509973	1.33584	0.987831	0.803483	0.711242	0.747453	0.874749	1.30351	0.87267	1.06446	0.896241	0.614512	1.30794	0.652302	1.41184	0.915355	1.59473	1.08782	1.04316	1.20663	0.834009	1.18931	1.34435	1.01126	0.985779	0.872844	0.914805	1.26163	0.902678	1.23787	0.948718	0.925544	1.40052	1.01738	1.4822	1.35402	1.48499	1.33577	0.655792	1.33117	0.883581	1.27762	1.40004
Chr01N_44854301_44854900	1.09129	1.26093	2.021	2.04717	1.66682	1.82866	0.900951	1.87558	1.48175	0.850747	1.33539	1.01126	1.24964	1.67382	1.65807	1.26158	1.51783	0.464631	2.31733	1.23471	1.42596	2.32471	1.68333	1.57292	1.72411	1.80268	0.878688	1.62589	1.71619	1.54663	0.985779	1.39655	1.6844	1.80833	1.91067	1.75747	1.66744	1.57062	2.07955	1.94879	2.06097	1.77527	1.84923	2.01069	1.24069	1.24242	1.22229	2.25036	2.42481
Chr01N_45292401_45292800	12.2913	10.5227	11.1978	9.5697	8.17183	10.939	9.85947	7.46183	10.6346	9.84661	11.467	10.6988	9.51116	10.1614	10.4139	11.1308	10.5814	11.0912	9.0703	11.0891	10.0664	11.5364	9.45025	10.6577	9.51881	10.1619	10.9017	9.36393	10.0111	9.53258	11.0527	11.8561	10.7889	9.5463	10.6817	9.30696	11.1977	11.0504	9.97338	8.95584	10.5025	9.80912	8.06935	9.26606	11.4143	10.9895	10.9859	9.21922	9.43945
Chr01N_45530101_45530500	0.947697	1.09581	1.10781	1.13732	1.01779	1.23558	0.815956	1.16043	1.25022	0.850747	0.754788	0.644861	0.971944	1.25907	0.770858	1.18273	0.780597	1.31895	0.938306	1.07164	1.11535	1.01706	1.00409	0.837913	0.999692	0.988567	0.893581	1.41513	1.25854	0.996385	1.62803	0.887391	0.958367	1.23359	1.27879	1.14618	0.761849	0.967614	0.933678	1.43293	1.18576	1.12835	1.2048	1.30765	0.868482	0.739538	1.0603	0.987255	1.12581
Chr01N_45820901_45821300	0.933338	1.05077	0.748518	0.714884	1.03254	0.85667	1.15594	1.05248	0.848917	1.16584	0.783818	0.996604	0.70813	0.962819	0.567235	1.19587	1.02634	1.69366	0.781922	0.955156	0.804748	0.828179	0.812131	0.67621	0.76788	0.944953	0.878688	0.587127	0.843792	0.981513	1.03059	0.829201	0.81316	0.742957	0.752232	0.596012	0.704351	0.939567	0.778065	0.616162	0.776392	0.631876	0.868576	0.759282	1.08117	0.76912	0.839402	0.856589	0.620637
Chr01N_46133901_46134400	0.660516	0.720529	0.748518	0.698637	1.50456	0.527182	0.883952	1.65968	1.00327	0.945274	0.740273	0.483646	0.555396	1.70345	0.741769	0.696497	1.80694	0.674465	0.838789	0.792081	0.494144	0.79912	1.57996	0.67621	0.869298	0.610585	1.19144	1.21942	1.43016	1.21946	0.701994	0.610991	0.726035	0.588759	0.737187	1.299	0.876845	0.86945	0.679038	1.01738	0.776392	0.767278	0.784521	0.759282	0.567172	0.399351	0.589054	0.754959	0.909305
Chr01N_47555001_47555600	1.34975	1.56115	1.85632	1.55975	1.51931	1.08731	0.917951	1.87558	1.23479	1.3864	1.49506	1.11385	1.83281	1.58495	1.52717	1.53755	1.99486	0.989215	2.13251	0.745488	1.63773	2.32471	2.18537	2.16093	1.79655	1.74453	1.51909	1.67106	1.53027	1.39791	1.40399	1.6584	1.58276	1.57002	2.07616	1.72691	1.5237	1.79499	2.13614	1.93446	1.86334	1.94076	1.86324	1.88414	0.974826	2.11508	1.66408	1.81481	1.67428
Chr01N_47672801_47673400	1.30667	1.2309	1.30242	1.42977	2.28634	1.36738	1.05394	2.34784	1.35827	0.787729	1.32088	1.04057	1.02748	1.73307	1.71625	1.19587	2.21169	0.344726	2.2036	1.21142	1.82127	1.10424	2.12631	1.54352	1.59371	1.75907	1.38505	1.92698	2.15953	1.93328	0.79161	1.62931	1.81509	1.66815	1.76022	1.94086	1.92618	1.23406	1.4854	1.93446	1.75041	1.26375	1.61107	1.91227	1.25841	1.87843	1.6788	1.61155	2.23718
Chr01N_48412101_48412600	1.4359	0.795585	0.898221	1.02358	1.00304	1.13674	1.34293	0.958028	1.20392	1.30763	1.58215	1.5975	1.09691	1.27388	1.0472	0.854195	1.25763	1.94845	1.15156	1.88702	0.960051	1.01706	1.21081	0.720311	1.02867	0.625123	1.31059	0.722618	1.01541	1.041	1.25463	1.06196	0.60987	0.86912	0.932767	1.05448	1.06371	1.29015	1.07514	0.773785	0.861089	1.1133	0.896595	0.660857	1.24069	1.05014	1.3401	0.725923	0.880438
Chr01N_48935701_48936100	1.4359	1.02075	1.30242	0.958594	0.752281	1.05436	1.39392	0.944535	1.15761	1.37065	1.23379	1.31903	1.0136	0.829506	0.843581	0.998751	0.852875	1.33394	0.895656	1.42109	0.776512	0.421354	0.900727	1.38182	1.01418	0.843189	1.31059	0.858109	0.800887	0.981513	0.776674	0.741917	1.16166	0.742957	0.872589	1.14618	0.804973	1.12187	1.061	0.816773	0.846973	1.00799	0.574381	0.801465	1.66607	0.990981	1.23701	0.783996	0.909305
Chr01N_48972801_48973400	0.646157	0.855629	1.15272	0.942347	2.24209	0.741349	1.03694	1.92955	1.38914	1.32338	0.798333	0.498302	0.70813	2.02933	1.19265	0.854195	2.44298	0.449643	1.03782	1.04834	1.12947	1.19141	1.91958	1.17602	1.27497	1.22117	1.65312	2.19796	2.35976	1.85893	0.343529	1.06196	0.871243	1.34573	1.05312	1.95614	1.13559	0.95359	0.947824	0.87409	1.29869	0.992948	1.72314	1.09674	0.974826	0.872655	0.721591	0.914662	1.14024
Chr01N_49766701_49767100	0.201027	0.345254	0.449111	0.503668	1.09154	0.494233	0.543971	1.2279	0.447611	0.346601	0.435455	0.131903	0.638706	0.977632	0.71268	0.5388	1.40218	0.209833	0.497587	0.512523	0.776512	0.929885	1.4766	0.64681	0.536067	0.45067	0.729758	1.26458	0.900998	0.922028	0.582506	0.654633	0.638911	0.476614	0.601785	0.871095	0.618104	0.336561	0.792211	0.845431	0.719927	0.692054	0.658437	0.759282	0.38993	0.488095	0.530149	0.595257	0.808271
Chr01N_51021501_51022100	2.4554	1.38101	1.49704	1.38103	1.62257	1.40033	2.29488	4.50678	1.55892	1.3864	1.65473	0.879356	1.31907	1.08132	1.51263	4.27097	1.53228	0.584536	1.36481	3.3547	2.72485	2.31018	4.26738	5.01278	4.0857	6.22216	3.54454	2.70982	3.30366	5.65114	3.50997	4.05872	3.51401	5.46704	3.05406	2.1701	0.618104	1.52855	0.820505	0.687809	0.875206	1.05313	0.896595	6.41172	1.68379	1.21284	1.29592	0.972736	0.779404
Chr01N_51022201_51022800	2.95796	2.3117	3.11383	1.68973	1.97658	2.57001	4.57275	4.68219	2.6548	2.06385	2.19179	0.850044	1.76338	1.62939	2.03623	5.44056	1.48892	0.914274	1.00939	3.40129	3.86844	3.28366	4.76942	6.2917	5.63595	8.18475	5.58488	2.99586	5.20577	7.94134	3.28593	4.84428	4.51594	7.2193	3.70098	2.84252	0.776224	1.9773	1.0327	0.730797	0.762276	1.42924	0.728483	8.25368	1.73696	1.1241	1.23701	1.23407	0.519603
Chr01N_51023401_51024200	4.25028	2.43179	2.50005	1.80346	2.5666	2.80065	4.74274	5.6807	2.84001	2.14262	2.64176	1.64147	1.80504	1.9997	2.26894	6.51816	1.77803	0.944251	1.9477	5.59116	5.73207	1.43842	6.0393	8.12922	5.08539	6.39661	4.95937	3.79375	4.71951	7.92647	1.8222	4.50969	4.57402	4.86427	4.67888	3.75946	0.876845	1.27613	0.933678	1.18934	1.10107	1.26375	1.33088	7.07257	1.70151	1.4347	1.28119	1.14696	0.851571
Chr01N_51024401_51024900	3.00104	1.69625	1.6168	1.08857	1.90283	1.44975	3.55281	3.22491	2.09914	1.85904	1.48055	0.93798	1.23576	1.19982	1.01811	3.58762	1.37327	0.55456	1.09469	3.9837	3.3037	1.01706	3.70627	5.23328	2.7238	4.623	3.24668	2.06247	3.01763	5.23474	1.1202	2.54579	2.75893	3.1821	2.87352	1.97143	0.589355	1.10785	0.778065	0.788114	0.719927	0.541608	0.504335	3.9089	0.60262	0.76912	0.971939	0.725923	0.663937
Chr01N_51025001_51025700	6.73439	3.51258	3.69768	2.1284	3.92366	3.78912	6.66364	8.36588	3.33393	3.87562	4.28197	2.15442	3.13799	2.97733	2.73437	8.79163	2.68872	0.914274	2.68697	7.2918	7.751	2.48454	9.58314	11.966	7.57738	9.81298	7.32736	4.90778	6.03526	11.2874	2.85278	6.35721	6.60692	7.10716	6.74	5.11959	1.45183	2.01937	1.71174	1.23232	1.53867	2.16643	1.513	8.49271	2.02055	1.7601	1.56099	1.50992	1.25571
Chr01N_51265201_51265700	1.20616	1.03576	0.928162	1.02358	1.72582	0.939042	0.883952	1.68667	1.06501	1.2131	0.92897	0.835388	1.06914	1.61457	1.11993	1.11702	1.51783	0.854322	1.00939	0.768784	0.945932	0.813649	1.53567	1.16132	0.825833	0.828651	1.57866	1.94204	1.97361	1.41278	1.26956	0.974675	0.972888	1.30368	0.857544	1.22259	0.848096	0.939567	0.806358	0.87409	0.875206	0.90268	0.714474	0.843647	0.744413	1.09452	0.824676	1.11792	0.866005
Chr01N_51641501_51641900	0.60308	0.43532	0.763488	0.796121	1.12105	0.939042	0.679963	1.05248	0.663699	0.819238	0.406424	0.381054	0.458202	1.14057	0.974481	0.367961	1.54674	0.179857	1.13734	0.629005	1.10123	0.900826	1.35847	0.970215	0.724415	0.944953	0.729758	1.79149	1.47306	1.07074	0.537697	0.756464	0.943846	1.12144	0.677008	0.90166	0.776224	0.729216	0.990264	0.730797	1.27046	0.87259	1.33088	1.1108	0.478551	0.887446	0.515422	1.27762	0.952605
Chr01N_51646201_51646600	1.06257	1.24592	1.72159	1.47851	1.50456	1.3509	0.917951	1.8216	1.40457	0.976783	1.29185	1.12851	1.27741	1.46645	1.90533	0.998751	1.50337	0.55456	1.56384	1.44438	1.80715	1.77259	1.55043	1.70523	1.46332	1.94806	1.51909	1.95709	1.75909	1.60611	1.47867	1.55657	1.56824	1.54199	1.8204	1.52824	2.11305	1.45843	1.35808	1.86281	1.6516	1.26375	2.04536	1.7576	1.0989	1.50866	1.20756	1.50992	1.37117
Chr01N_51653001_51653500	1.7518	2.05651	2.94916	2.50209	3.56964	2.17462	2.20988	3.61622	1.45088	1.74876	2.23533	1.84665	2.22159	2.53296	3.02526	2.58887	3.13684	1.33394	3.38359	1.93361	3.00722	2.71701	3.60291	2.63134	2.65136	3.082	2.48713	3.38727	2.93182	2.26046	1.70271	2.26939	2.54112	2.78959	2.88857	2.79667	2.48679	2.46812	2.82933	3.18111	3.10557	2.91866	3.53034	3.34647	1.48883	2.48485	2.10587	3.10695	3.24752
Chr01N_52024401_52024900	0.617439	1.02075	1.16769	0.942347	1.53406	0.889619	0.832955	1.70016	1.04957	0.92952	0.943485	0.776765	0.958059	1.48126	1.33809	0.81477	0.910697	0.599524	1.30794	0.745488	0.988287	1.10424	1.25511	0.999615	0.999692	1.04672	1.02762	1.3248	1.21563	0.862542	0.657186	0.887391	1.14714	1.24761	1.2487	1.42126	1.16434	0.95359	1.16002	1.11769	1.05872	1.59473	1.3589	1.06862	0.69124	1.00577	0.986666	1.17599	1.15467
Chr01N_52109301_52109800	1.06257	1.7713	1.93118	1.59224	1.82907	1.36738	1.05394	2.48278	1.45088	1.15008	1.27733	0.703485	1.11079	1.91083	2.06532	1.65582	2.34179	1.12411	2.44528	1.84042	1.97657	1.99053	2.02294	2.26383	1.82553	2.41327	1.41484	2.1528	1.8878	1.69534	1.67284	1.84752	2.00386	1.61208	2.00094	1.74219	2.1418	1.71085	2.19273	2.22105	3.07734	1.71509	2.68978	2.17942	1.24069	1.78968	1.57572	1.93095	2.29491
Chr01N_52150001_52150400	1.7518	2.3117	2.51502	2.72956	1.68157	1.61449	1.13894	1.97003	1.96023	1.5597	1.82891	2.34495	2.4854	1.67382	2.47256	1.68211	1.76357	1.259	3.34094	2.09668	2.47072	3.05118	1.69809	2.77834	2.07183	2.16612	1.31059	2.18291	1.51596	1.21946	2.25534	2.12392	2.26523	2.69147	3.20451	1.6505	2.42929	2.29984	2.7303	2.30702	2.85148	1.91067	2.95596	3.02307	1.22296	2.52922	1.72298	2.71495	2.87225
Chr01N_52969401_52969900	62.548	52.5987	55.2556	52.7877	59.5334	54.1514	62.7436	60.1939	61.2301	69.8243	46.6807	49.3319	44.3206	81.7952	54.1346	48.6497	76.2672	46.3282	42.1101	52.4404	49.5556	54.4273	70.6258	50.8481	48.4633	41.0546	73.9587	69.6574	68.6618	81.2128	52.7392	58.9024	45.4498	40.0776	47.7216	78.0165	46.9184	56.2618	51.8333	44.5069	44.0426	51.6634	42.9525	41.9152	57.6565	51.1612	52.7204	50.2919	46.923
Chr01N_53291601_53292000	0.186668	0.330243	0.194615	0.324947	0.97354	0.230642	0.305984	1.26838	0.54022	0.441128	0.246758	0.366398	0.236043	0.888756	0.378157	0.354819	0.636042	0.104917	0.383853	0.139779	0.254131	0.217942	0.826897	0.279304	0.362207	0.276217	0.744651	0.9936	1.01541	1.20458	0.14936	0.465517	0.319456	0.350452	0.361071	0.871095	0.388112	0.364608	0.381959	0.143293	0.395254	0.346027	0.476316	0.36558	0.265862	0.133117	0.265074	0.450072	0.317535
Chr01N_53297801_53298200	0.402053	0.450331	0.164674	0.454926	0.944038	0.477758	0.594968	1.11995	0.324132	0.567165	0.420939	0.498302	0.222159	1.00726	0.378157	0.236546	0.968519	0.224822	0.52602	0.442633	0.720038	0.508531	1.07792	0.411606	0.550555	0.494283	0.625507	1.12909	0.886696	0.922028	0.119488	0.39278	0.508225	0.518668	0.406205	0.702989	0.416861	0.280468	0.353666	0.644821	0.536416	0.376117	0.322214	0.464006	0.372206	0.443723	0.382885	0.580738	0.67837
Chr01N_53565201_53565600	0.660516	0.750552	0.673666	0.86111	0.870285	0.626028	0.458975	0.904055	0.54022	0.598674	0.348364	0.381054	0.860865	1.03688	0.42179	0.525658	0.99743	0.929263	0.582887	0.489226	0.635328	0.508531	0.945025	0.602709	0.565044	0.843189	0.78933	1.02371	0.915299	0.877414	1.22476	0.625538	0.60987	0.897156	0.511518	0.84053	0.589355	0.701169	0.693185	0.730797	0.762276	0.782322	0.532353	0.590553	0.673516	0.502886	0.48597	0.943699	0.822705
Chr01N_53635601_53636300	25.2145	15.5815	26.6622	14.6551	19.4118	21.565	37.415	46.6735	25.6219	13.7222	23.4855	8.96943	17.9254	13.4498	19.3878	56.6528	13.3569	2.98263	13.5628	31.9395	44.2612	28.7538	51.6072	65.4013	53.3749	76.1487	48.6108	27.309	44.1918	71.6505	22.18	50.3049	41.4566	70.3426	34.5726	28.0279	5.63481	17.417	8.16261	6.14729	8.07448	12.126	4.91726	82.7055	14.4097	11.522	9.04198	9.30633	6.0909
Chr01N_53972601_53973000	1.01949	0.810596	0.613785	1.21855	1.50456	1.00494	1.18994	1.2279	1.12674	1.08707	0.856394	0.703485	0.874749	2.01451	0.669047	0.788487	1.95149	0.899286	0.710838	0.768784	0.677683	0.78459	1.81622	0.749712	0.956227	0.741425	1.42973	1.47535	1.50166	1.81431	1.16501	0.538254	0.667953	0.841084	1.14339	1.37541	0.819347	0.91152	0.834651	0.745126	0.804625	0.87259	0.448297	0.787404	0.38993	0.917027	0.721591	0.914662	0.909305
Chr01N_54501601_54502000	0.775389	0.960706	1.10781	0.9261	0.457269	1.20263	1.20693	0.256374	1.29653	1.22886	1.48055	1.48025	1.2913	0.533254	1.06175	0.919902	0.491487	1.48382	1.27951	1.16482	1.00241	1.20594	0.66447	1.14662	1.14458	0.959491	0.729758	0.632291	0.700776	0.535371	1.20982	1.1347	0.856722	0.883138	0.797366	0.672424	0.819347	1.00968	1.13173	0.988725	0.959903	1.18853	0.896595	0.871769	1.75469	1.05014	1.22229	0.871107	0.952605
Chr01N_54574801_54575200	0.847184	0.630463	0.538933	0.519916	1.47506	0.461284	0.594968	1.57872	1.00327	0.819238	0.493515	0.410366	0.569281	1.24426	0.509057	0.617648	1.02634	0.374703	0.653971	0.489226	0.578854	0.566649	1.13698	0.558609	0.50709	0.625123	1.22123	1.33986	1.12982	1.13023	0.388337	0.509159	0.81316	0.714921	0.541607	1.05448	0.416861	0.532889	0.735625	0.702138	0.649346	0.586742	0.560372	0.520249	0.584896	0.591631	0.574328	0.696886	0.793838
Chr01N_55381201_55381600	0.890261	0.885651	0.568873	0.471173	1.20955	0.807247	1.18994	0.877068	0.879787	0.819238	0.522546	0.630205	0.610936	1.6442	0.523602	1.01189	1.1709	0.404679	0.710838	0.46593	0.677683	0.624766	1.15175	0.66151	0.782368	0.697812	1.37016	1.20436	1.18703	1.26407	0.896162	0.698275	0.696994	0.714921	0.61683	1.26844	0.675602	0.687146	0.580012	0.530186	0.494068	0.571697	0.686456	0.590553	0.531723	0.946609	0.662686	0.537183	0.63507
Chr01N_56099201_56099600	17.4462	15.4163	17.5902	17.3684	12.0512	16.3097	16.2511	12.0496	14.8946	15.6128	15.4877	15.081	14.7041	16.0865	17.4679	16.164	15.1783	15.8724	13.3069	17.3792	14.7961	17.0866	15.6372	16.5084	15.6908	14.4214	15.6972	15.0997	14.4017	15.5109	16.2952	16.0021	15.784	14.6208	15.2703	16.0618	15.3376	16.8281	16.1413	13.1543	15.8666	15.6916	13.7851	13.5405	19.5674	16.5065	17.8336	15.5638	15.0396
Chr01N_56796501_56797000	0.545644	0.660485	1.03295	1.34853	1.50456	0.85667	0.815956	1.75414	0.771743	0.819238	0.754788	0.586238	0.624821	1.49607	1.16356	0.604507	1.09862	0.404679	1.19421	0.885267	1.073	1.10424	1.6095	1.16132	0.970716	1.39562	1.44462	1.61084	1.35865	1.2492	0.477953	1.06196	1.27782	1.33172	1.1133	1.52824	1.09246	1.09382	1.04685	1.00305	1.17165	1.18853	1.52701	1.13892	0.620344	1.24242	0.795223	0.856589	1.29901
Chr01N_56798501_56799000	0.330258	0.345254	0.643725	0.178721	1.06204	0.345963	0.305984	1.64619	0.725438	0.693201	0.333849	0.278463	0.444317	1.57014	0.407246	0.473092	1.69129	0.284774	0.810356	0.559116	0.465907	0.508531	1.40277	0.617409	0.608508	0.421595	0.878688	1.35491	1.40155	1.15997	0.268849	0.261853	0.450142	0.532686	0.737187	0.932224	0.402486	0.588982	0.353666	0.702138	0.917554	0.616831	0.560372	0.449945	0.283586	0.458514	0.382885	0.725923	0.519603
Chr01N_56948401_56949100	2.68514	2.49183	2.23058	2.25838	2.06508	2.33937	1.7679	1.65968	2.53132	2.58375	2.874	2.5941	2.51317	1.97008	2.34166	2.62829	1.93704	2.23323	2.44528	2.46943	1.80715	1.91789	1.71286	2.20503	2.24569	1.86083	2.20417	1.59578	1.8449	1.59124	2.31509	2.38577	2.49756	2.15878	1.98589	1.89501	2.1418	2.14558	1.99468	2.16373	2.11743	2.1213	1.69512	1.81384	2.30413	2.45527	2.51821	1.94547	1.90521
Chr01N_57479801_57480400	2.0677	1.6362	1.55692	2.01467	1.20955	1.77924	2.10789	0.958028	1.75957	1.44942	2.2063	2.13977	2.33267	0.977632	1.87624	1.97122	0.896241	1.84354	1.43589	2.16657	1.5389	1.94695	0.826897	1.77873	1.84001	1.75907	1.32548	0.903273	0.986807	1.27894	1.70271	1.39655	1.65536	1.99056	1.91067	1.17674	1.91181	1.5566	1.6693	1.99178	1.67983	1.60978	1.73715	1.70135	2.21551	2.42569	1.87025	1.78577	1.50108
Chr01N_57649901_57650300	1.66565	1.87638	2.1707	2.35587	2.69936	1.87808	1.49592	3.15745	1.7287	1.71725	1.7273	1.49491	1.76338	3.22915	2.37075	2.11577	3.32477	0.749405	3.25564	1.25801	2.20247	2.65889	3.20422	2.19033	2.07183	2.1952	1.68291	3.38727	2.68869	1.90354	1.50854	2.16756	2.71537	2.42512	1.92571	2.30764	2.68803	2.20167	2.40493	2.55062	2.75266	1.88058	3.06804	2.48876	1.27614	1.80447	1.69353	2.84562	3.34855
Chr01N_57974501_57975000	0.646157	1.06578	1.72159	1.38103	1.88808	1.36738	0.985947	1.80811	1.3274	0.945274	1.29185	0.8647	0.860865	1.7627	1.48354	0.762204	1.37327	0.479619	1.67758	1.11823	1.45419	2.22301	1.46184	1.14662	1.20253	1.75907	1.11698	1.70116	1.57317	1.27894	0.985779	1.382	1.6118	1.68217	1.9558	1.77275	1.43745	1.17796	1.85321	2.52196	2.03274	1.39915	2.18545	1.42014	0.974826	1.7601	1.36955	1.71318	2.39595
Chr01N_58058801_58059400	1.32103	1.09581	1.09284	1.41352	2.12409	0.922568	1.00295	2.50976	0.956961	0.945274	1.08864	0.820733	1.09691	1.91083	1.14902	1.32729	2.03823	0.464631	1.43589	1.11823	1.52479	1.14783	2.06724	1.51412	1.10111	0.930416	1.81695	2.18291	2.23104	1.48714	0.701994	0.931033	1.32138	1.66815	1.18853	1.19202	1.3512	1.19199	1.40052	1.13202	1.45397	1.20357	1.63909	1.49044	0.673516	1.18326	1.0603	1.24859	1.64541
Chr01N_58113401_58113800	0.588721	1.32097	1.27248	1.26729	1.81432	1.15321	1.25793	2.05099	0.972396	1.00829	1.01606	0.806077	1.23576	1.85158	1.36718	0.788487	1.73466	0.6295	2.01878	0.792081	1.42596	1.55465	1.59473	1.33772	1.27497	1.48285	1.47441	1.58073	1.71619	1.17484	0.851354	1.35291	1.91673	1.14948	1.33897	1.80332	1.39433	0.981637	1.41466	1.57623	1.72218	1.32393	1.61107	1.63105	0.833033	1.25721	0.913034	1.43733	1.28457
Chr01N_58420701_58421500	1.53642	1.09581	1.15272	1.00734	6.63777	1.05436	1.7679	6.54428	2.22262	3.2612	1.20476	0.630205	0.958059	6.60642	0.785403	1.06446	6.6929	0.614512	1.67758	0.768784	1.21418	1.24953	6.80713	1.07312	1.04316	0.857727	4.46791	6.39818	5.34878	4.93731	0.687058	1.25108	1.17618	1.23359	1.1133	4.7681	1.14996	0.771286	1.08929	1.34696	1.53867	1.44429	1.34489	1.19517	0.868482	0.931818	1.03084	1.14696	1.71758
Chr01N_58534101_58534500	1.24924	0.675496	0.808399	0.601152	1.1358	0.889619	0.696962	0.661174	0.879787	1.40216	1.13218	1.2311	0.958059	0.948007	1.00357	0.801629	0.838419	1.33394	0.980957	0.86197	0.762393	0.639296	0.959791	0.67621	0.782368	0.654199	0.93826	0.632291	0.815189	0.922028	1.1202	1.00377	0.711515	0.967246	0.842499	0.886377	0.790598	1.14992	0.933678	0.759455	0.959903	0.466384	1.0507	0.618674	0.815309	0.9614	0.913034	0.856589	0.909305
Chr01N_59247501_59247900	1.7518	1.57616	1.19763	1.28354	0.442518	1.15321	0.866953	0.782615	0.910657	0.519901	1.46603	1.20179	1.37461	0.859131	1.43991	1.51127	1.0408	0.989215	1.62071	1.16482	1.29889	1.36577	0.708769	1.05842	1.47781	1.59915	1.10208	0.843055	0.972506	0.684085	1.2845	0.989223	1.43755	1.28966	1.27879	0.641859	1.5237	1.41636	1.17417	1.36129	2.01862	1.66996	1.62508	1.32171	0.850757	1.27201	1.0603	1.62607	1.35674
Chr01N_59295801_59296200	0.344617	0.405298	0.553903	0.162474	1.1653	0.29654	0.577969	1.03899	0.617394	0.72471	0.246758	0.322431	0.333238	1.22945	0.378157	0.486234	0.795053	0.344726	0.398069	0.489226	0.423552	0.508531	0.812131	0.396906	0.333231	0.261679	0.804223	1.14415	1.08692	0.936899	0.448081	0.2764	0.392059	0.420542	0.451339	1.22259	0.416861	0.448748	0.183906	0.530186	0.268208	0.285849	0.210139	0.281216	0.248138	0.325397	0.471243	0.406517	0.433002
Chr01N_59655301_59655700	2.01027	1.29095	1.6168	1.57599	1.37181	1.36738	1.7679	1.29536	1.65153	2.20564	1.84342	2.34495	1.68007	1.83676	1.55626	1.73467	1.24317	2.41309	1.57806	2.07339	1.31301	1.52559	1.59473	1.29362	1.24599	1.3084	1.63823	1.36996	1.75909	1.20458	1.67284	1.17834	1.46659	0.981264	1.35402	1.72691	1.10684	1.44441	1.21661	1.06037	1.70806	1.33897	1.38692	1.25141	1.64834	1.98196	1.79662	1.37925	1.09694
Chr01N_59659001_59659500	1.37847	1.27594	0.943132	1.26729	1.1653	1.44975	1.54692	1.10646	1.06501	2.00083	1.29185	1.53887	1.30518	1.42201	1.20719	1.31415	1.34436	1.81356	1.03782	1.72394	0.804748	1.03159	1.01885	1.22012	0.985204	0.814114	1.60845	0.963491	1.08692	1.15997	1.2845	1.04741	1.07453	0.813047	1.15844	1.20731	1.26496	1.41636	0.749771	0.945737	1.25634	0.947814	0.980651	0.7171	1.89648	1.05014	1.07502	0.900144	0.880438
Chr01N_60514401_60514900	0.818466	1.05077	0.703607	0.828615	1.53406	0.527182	0.900951	1.34934	0.787178	1.0398	0.50803	0.586238	0.888634	1.68864	0.87267	0.735922	1.7202	0.359715	0.753488	0.39604	0.847103	0.682884	1.57996	0.896714	0.550555	0.755963	1.23612	1.47535	1.74479	1.57637	0.403273	0.698275	0.711515	0.630813	0.481428	1.74219	0.761849	0.715193	0.580012	0.773785	0.74816	0.661965	0.532353	0.773343	0.60262	0.428932	0.80995	0.682367	0.519603
Chr01N_61472301_61472800	0.646157	1.44106	1.57189	1.07233	1.07679	1.20263	0.628966	1.26838	0.941526	0.645937	1.03058	0.659517	0.694246	1.21463	1.01811	0.906761	1.27208	0.374703	1.42168	0.559116	1.58126	1.69995	1.6095	1.05842	0.941739	1.6573	0.908474	1.46029	1.71619	1.2492	1.09033	1.25108	1.39399	1.0093	1.59473	1.31428	1.36558	1.09382	1.00441	1.60489	1.52455	1.38411	1.28886	1.47638	0.886206	1.03535	0.839402	1.42281	1.31344
Chr01N_61716701_61717100	0.502567	0.450331	0.494022	0.519916	0.663777	0.609554	0.679963	1.09296	0.57109	0.661692	0.580606	0.498302	0.361008	1.08132	0.654502	0.617648	1.0408	0.434655	0.540237	0.39604	0.931814	0.595707	0.856429	0.529208	0.608508	0.857727	0.774437	1.12909	1.27284	1.48714	0.657186	0.567348	0.566308	0.532686	0.61683	0.657142	0.546232	0.462772	0.466839	0.673479	0.606997	0.616831	0.770511	0.703039	0.425379	0.724747	0.603781	0.798515	0.577337
Chr01N_62093101_62093500	1.16308	1.65121	1.43715	1.2023	0.722779	1.58155	1.08794	0.458774	1.20392	1.15008	1.39345	1.45094	0.999714	0.948007	1.27992	1.10388	0.650498	1.69366	0.838789	1.3046	1.29889	0.973473	0.871195	1.19072	1.18804	0.71235	0.699972	0.692509	0.757982	0.936899	1.47867	1.42564	1.08905	1.3177	0.977901	0.58073	1.10684	1.65476	0.862945	1.00305	1.03048	0.917724	1.12074	1.09674	1.36476	0.813492	1.1192	1.23407	1.37117
Chr01N_62444401_62444900	0.76103	1.00574	1.19763	1.03983	1.12105	0.44481	0.985947	1.8351	0.926092	0.771974	0.711242	0.674173	0.749785	1.54051	0.930848	0.762204	1.0408	0.464631	1.10891	0.39604	0.79063	0.958944	1.28464	0.764412	0.796856	1.11941	1.11698	1.74633	1.35865	1.33843	0.627314	0.654633	0.784118	0.672867	0.752232	1.34485	0.704351	0.74324	0.947824	0.788114	0.974019	0.827456	1.17678	1.09674	0.620344	0.739538	0.544875	0.84207	1.02477
Chr01N_64770001_64770400	1.23488	0.690507	0.778458	1.18606	1.00304	1.28501	0.832955	0.917548	1.58979	1.32338	0.870909	0.879356	1.02748	0.977632	0.974481	0.657073	0.809508	1.39389	0.96674	1.14153	0.70592	0.741002	0.634938	0.808512	0.666462	1.06126	0.953153	0.948437	0.715078	0.966642	1.06046	0.887391	0.900284	0.602777	0.857544	0.779401	0.819347	1.06578	0.834651	0.644821	0.719927	0.661965	0.644428	0.801465	0.797585	0.665584	0.677412	0.798515	0.793838
Chr01N_65439001_65439400	0.502567	0.300221	0.149704	0.194968	1.3128	0.494233	1.32593	0.944535	0.679134	0.898011	0.522546	0.644861	0.374893	1.31832	0.450879	0.459951	1.19981	0.449643	0.312769	0.256261	0.43767	0.552119	1.24034	0.396906	0.362207	0.407057	1.26591	1.14415	1.27284	1.2492	0.283785	0.421874	0.493704	0.420542	0.361071	1.0392	0.632479	0.434725	0.254639	0.458539	0.381138	0.556652	0.462307	0.520249	0.567172	0.428932	0.441791	0.508146	0.562903
Chr01N_65440801_65442500	2.26873	1.54614	2.08088	2.14465	4.69069	1.4168	3.04284	5.22193	2.19175	3.52902	1.74182	1.55353	1.97166	4.84372	1.61444	1.62954	4.85705	1.54377	1.97613	1.09494	1.90598	1.55465	4.5627	1.99923	1.79655	1.14848	4.34876	5.43469	5.16286	4.63988	1.4488	1.87661	1.80057	1.7102	1.50446	4.4166	1.63869	1.38832	2.20687	2.07775	1.87746	1.57969	2.38158	1.85602	1.32931	1.93759	1.48736	1.87288	1.78974
Chr01N_66441701_66442200	1.5795	1.20088	1.43715	1.16981	0.98829	1.33443	1.47892	0.715148	1.29653	1.49668	1.68376	1.68543	1.31907	0.799881	1.26537	1.35357	0.881786	2.02339	1.16577	1.95691	1.42596	1.49653	0.738301	1.13192	1.20253	0.857727	0.848902	0.617237	1.04401	0.832799	1.46373	1.48383	1.11809	0.967246	1.2487	1.06977	1.23621	1.5005	1.2449	0.974395	1.0446	1.12835	1.13475	0.970194	1.45338	1.40512	1.36955	1.1034	1.09694
Chr01N_67029901_67030300	0.531285	0.675496	0.988043	0.601152	1.00304	0.658977	0.645965	1.47078	0.632829	0.441128	0.769303	0.776765	0.624821	0.725818	0.756314	0.696497	0.607131	0.164869	1.20842	0.722191	1.01652	0.581178	1.00409	0.867313	0.956227	1.1921	0.417004	0.812946	0.786585	0.847671	0.477953	0.480064	0.871243	1.02332	1.06817	0.916942	0.718726	0.74324	0.763918	1.13202	1.28458	1.20357	1.2048	1.18111	0.38993	0.828283	0.574328	0.914662	1.11137
Chr01N_67044401_67044800	0.45949	1.14084	1.40721	1.03983	0.944038	1.15321	0.866953	1.17392	1.15761	0.693201	0.899939	0.806077	1.06914	1.14057	1.09084	1.05132	1.12753	0.689453	1.33638	1.3046	1.41184	0.929885	1.4766	1.02902	1.18804	1.1921	0.774437	1.21942	1.44446	1.08561	0.552633	0.916486	1.03097	0.911174	1.60978	1.31428	1.4662	1.14992	1.14588	1.13202	1.07283	0.947814	1.16277	1.78572	0.567172	1.06493	1.19283	1.27762	1.37117
Chr01N_67061401_67061800	0.60308	0.915673	0.85331	1.02358	1.09154	1.00494	0.543971	0.931041	0.818048	0.645937	0.711242	0.879356	0.958059	0.651755	0.916303	0.591366	1.12753	0.479619	0.597104	0.326151	0.607091	0.610237	0.694003	0.720311	1.08662	0.683274	0.595721	0.873164	0.843792	0.669214	0.806546	0.596443	0.667953	0.448578	1.03808	0.962789	0.862471	0.617029	0.976118	0.902749	0.846973	0.932769	0.518344	0.674918	0.673516	0.9614	0.456517	0.667849	0.606203
Chr01N_67978301_67978700	0.30154	0.690507	0.733547	0.454926	1.26855	0.44481	0.662964	1.2144	0.555655	0.472637	0.362879	0.483646	0.527627	0.903569	1.06175	0.5388	0.86733	0.404679	0.682405	0.512523	0.451789	0.857238	1.28464	0.617409	0.521579	0.726887	0.729758	1.1592	0.986807	0.966642	0.552633	0.698275	0.769598	0.57474	0.61683	0.886377	0.503108	0.603006	0.707332	0.759455	0.663462	0.767278	0.854567	0.928012	0.584896	0.724747	0.456517	1.03081	0.793838
Chr01N_67979501_67980100	1.45026	1.38101	0.988043	1.2023	2.52235	1.28501	1.71691	1.95654	1.62066	1.54395	1.01606	1.28972	0.7359	3.12546	1.26537	1.10388	2.5008	1.03418	1.43589	1.23471	1.2283	1.52559	2.14107	1.19072	1.27497	1.1921	2.15949	2.51411	2.24534	2.05226	2.01637	1.36745	1.66988	1.19154	1.36906	2.1701	1.49495	1.23406	1.35808	1.34696	1.42574	1.50447	1.3589	1.23735	1.04572	1.24242	1.08975	0.987255	0.894872
Chr01N_68584301_68584700	0.804107	0.645474	0.748518	0.828615	1.1653	0.510707	0.492973	1.44379	0.771743	0.582919	0.595121	0.571582	0.541512	0.933194	0.58178	0.749063	1.15644	0.509596	0.781922	0.279558	0.776512	0.639296	1.46184	0.999615	0.738903	0.988567	0.6404	1.36996	1.12982	1.13023	0.477953	0.712822	0.726035	0.714921	0.722142	0.809965	0.89122	0.476795	0.848798	0.644821	0.846973	0.797367	0.99466	1.18111	0.283586	0.591631	0.48597	0.769478	0.59177
Chr01N_69352101_69352600	1.76616	1.75629	1.43715	1.38103	0.619525	1.23558	1.13894	1.18742	1.31196	1.26037	1.77085	1.65612	1.94389	0.859131	0.959937	1.73467	0.852875	2.29318	1.03782	1.42109	1.44008	1.51106	0.959791	1.44062	1.47781	0.857727	0.93826	0.812946	0.729379	0.803056	1.8222	1.48383	1.1907	1.33172	1.14339	0.779401	1.53807	1.33222	1.44296	0.974395	1.24223	1.53456	1.16277	1.20923	1.68379	1.39033	1.64935	0.972736	1.21241
Chr01N_69746501_69746900	0.689234	1.18587	1.60183	1.34853	1.10629	0.922568	0.74796	1.97003	1.06501	0.740465	0.653182	0.688829	1.05525	1.33313	1.33809	1.13017	1.34436	0.614512	1.27951	0.93186	2.16011	1.26406	1.34371	1.24952	0.999692	2.12251	1.16166	2.37862	1.43016	0.817928	1.00071	1.16379	1.00193	1.57002	1.5496	1.05448	1.27933	1.00968	1.32978	1.71952	2.21625	1.45933	2.21347	1.79978	0.797585	1.10931	1.26647	2.07614	1.61654
Chr01N_69882401_69882800	0.60308	0.945695	0.958103	0.682389	0.855535	0.757824	0.322983	1.03899	0.463046	0.55141	0.711242	0.351743	0.610936	0.933194	1.09084	0.486234	0.70832	0.389691	1.50698	0.722191	0.691801	0.988003	0.900727	0.499808	0.695438	0.857727	0.461684	1.14415	0.800887	0.669214	0.71693	0.698275	0.914805	1.05135	0.962856	0.779401	0.848096	0.701169	1.04685	1.30397	0.988135	0.752233	1.24683	1.05456	0.38993	0.97619	0.618507	0.958218	0.822705
Chr01N_70514401_70514800	0.617439	0.465342	0.314377	0.454926	0.649026	0.362437	0.492973	0.728641	0.648264	0.267828	0.653182	0.586238	0.444317	0.68138	0.698136	0.604507	0.57822	0.359715	0.511804	0.605709	0.550617	0.944414	1.09268	0.970215	0.68095	0.697812	0.610614	0.797891	0.700776	0.4164	0.71693	0.72737	0.40658	0.813047	0.511518	0.596012	0.718726	0.560936	0.834651	0.759455	0.762276	0.496474	1.12074	0.801465	0.372206	0.562049	0.633233	0.609775	0.519603
Chr01N_71089201_71089600	1.01949	1.14084	0.883251	0.714884	0.944038	1.00494	1.27493	0.823095	1.52805	1.27612	1.26282	1.30438	1.20799	1.1702	0.727225	0.880478	1.09862	1.259	0.909873	1.46768	0.762393	1.03159	0.900727	0.67621	1.07213	0.71235	1.17655	0.888218	0.743681	0.907156	0.94097	0.829201	1.24878	0.93921	0.887633	1.10033	1.00622	1.03773	0.664892	0.816773	0.889322	0.752233	0.924614	0.759282	0.957102	1.1241	0.780497	0.856589	0.981472
Chr01N_71095301_71095700	1.04821	1.12583	1.00301	0.893605	1.50456	1.44975	0.968948	1.28187	1.04957	0.693201	0.943485	0.93798	1.06914	1.30351	1.35264	1.10388	1.87922	1.12411	1.42168	1.44438	1.14359	1.36577	1.25511	1.08782	1.07213	0.857727	1.29569	1.41513	1.44446	1.32356	1.38905	1.33836	1.1907	1.26163	1.17348	1.75747	0.876845	1.14992	1.061	0.988725	1.39751	1.17348	1.24683	0.843647	0.833033	1.25721	0.971939	0.900144	1.27014
Chr01N_71162301_71162800	0.588721	0.645474	0.164674	0.519916	1.1653	0.593079	1.17294	1.11995	0.57109	0.882256	0.609636	0.498302	0.610936	1.33313	0.479968	0.44681	1.32991	0.464631	0.597104	0.768784	0.720038	0.363236	1.32894	0.852613	0.405672	0.334368	1.4893	1.67106	1.25854	1.32356	0.79161	0.290948	0.62439	0.588759	0.270803	1.1309	0.373737	0.74324	0.580012	0.372563	0.5223	0.511518	0.434288	0.492127	0.372206	0.428932	0.397612	0.290369	0.54847
Chr01N_71371901_71372600	1.1918	2.5819	2.61981	2.61583	2.92062	1.86161	1.71691	3.81862	2.43871	1.62272	1.81439	1.80268	2.12439	2.69589	3.09798	2.08949	3.10793	1.48382	3.48311	1.70064	2.62602	2.7606	2.84984	2.04333	2.17324	2.58772	2.07013	3.17651	3.10344	2.12661	1.61309	2.25485	2.5266	2.67745	3.17442	2.58272	2.52991	1.69683	2.34834	3.31008	3.2185	3.17442	2.95596	2.95276	1.63062	2.18903	1.6199	2.9908	2.68462
Chr01N_71629001_71629400	0.660516	0.780574	0.898221	1.02358	1.1948	0.757824	0.815956	1.26838	0.617394	0.740465	0.638667	0.659517	0.902519	1.2887	0.727225	0.946185	1.12753	0.584536	1.30794	0.792081	1.11535	1.11877	0.959791	1.23482	0.985204	1.41016	0.834009	1.24953	1.31574	1.02613	0.687058	0.814654	0.740556	1.13546	0.692053	1.11561	0.761849	0.91152	0.976118	1.34696	1.1293	1.15844	1.07872	1.20923	0.496275	0.872655	0.544875	0.84207	1.41447
Chr01N_71646001_71646700	0.789748	0.705518	0.928162	0.893605	1.68157	0.626028	0.798957	2.21291	1.18848	1.00829	1.1467	0.512958	0.888634	1.39238	0.814492	0.867336	1.87922	0.194845	1.46433	0.698895	1.08712	1.16236	2.2149	1.08782	1.1156	0.988567	1.22123	2.13775	1.75909	1.7697	0.403273	0.931033	1.11809	0.785011	1.02304	1.60465	0.747475	0.925544	1.38637	1.46159	1.08695	0.947814	1.49899	1.01238	0.319034	1.15368	0.913034	1.32118	1.35674
Chr01N_71686701_71687400	1.04821	1.03576	0.943132	0.909852	5.05946	0.560131	1.63191	4.97905	1.54349	1.76451	0.682212	0.776765	0.7359	4.47341	1.49808	0.867336	4.42338	0.524584	1.35059	0.698895	1.44008	1.40936	4.82849	1.05842	0.695438	1.39562	3.27646	4.3056	3.87572	3.25684	0.761738	1.00377	1.01645	0.925192	0.902678	3.42325	1.30808	1.09382	1.21661	1.36129	1.0446	1.02304	1.56904	1.29359	0.30131	0.843073	0.913034	1.17599	1.22684
Chr01N_71741101_71741500	0.516926	0.675496	1.04792	0.779873	1.2833	0.494233	0.594968	1.05248	0.694569	0.693201	0.682212	0.410366	0.76367	1.1702	0.756314	0.604507	1.02634	0.479619	0.838789	0.605709	0.748275	0.595707	1.19605	0.64681	0.811345	0.697812	0.863795	1.40007	1.14412	1.07074	0.746802	0.581896	0.696994	0.785011	0.797366	1.25315	0.977467	0.771286	0.735625	0.773785	0.988135	0.767278	0.854567	0.731161	0.407655	0.78391	0.633233	0.885626	1.05364
Chr01N_71751401_71751900	0.789748	0.780574	0.793429	1.25105	1.59306	0.823721	0.441976	1.59222	0.787178	0.740465	0.783818	0.483646	0.680361	0.918382	0.989026	1.16959	1.43109	0.659477	1.08047	1.16482	1.01652	1.16236	1.32894	0.823213	0.869298	1.01764	1.10208	1.52051	1.37295	1.23433	0.955906	1.06196	1.27782	0.742957	1.38411	1.45182	0.819347	1.03773	1.18832	1.16068	1.25634	1.17348	1.2048	1.20923	0.69124	1.10931	0.780497	0.900144	1.73201
Chr01N_72040301_72040700	0.732311	0.525386	1.07787	0.877358	1.32755	0.823721	0.628966	1.47078	0.879787	0.488392	0.725758	0.498302	0.833095	1.1702	0.887214	0.617648	1.24317	0.674465	1.42168	0.535819	0.917695	1.235	1.41754	0.911414	0.941739	0.944953	0.78933	1.33986	1.25854	1.05587	0.657186	0.567348	0.871243	0.546704	0.677008	1.26844	0.761849	0.883474	1.17417	1.33263	1.22811	1.00799	1.21881	1.56075	0.460827	0.902237	0.64796	1.14696	1.31344
Chr01N_72063801_72064200	0.832825	1.05077	0.673666	0.731131	1.29805	0.873145	0.577969	0.877068	0.725438	0.803483	0.98703	0.571582	1.02748	0.948007	1.00357	0.762204	1.1709	0.539572	1.06626	0.838674	0.818867	0.79912	1.12222	0.764412	0.738903	0.421595	0.78933	1.18931	0.872395	1.02613	0.687058	0.494611	0.522746	0.742957	0.977901	0.978071	0.618104	0.771286	0.806358	0.730797	0.606997	0.737188	0.714474	0.857708	0.833033	0.931818	0.515422	1.00177	0.707237
Chr01N_72468701_72469100	1.10565	0.765563	1.13775	1.21855	1.15055	1.05436	0.764959	1.99702	0.818048	0.756219	0.914455	0.879356	1.16633	1.27388	1.03266	0.72278	1.28654	0.779382	1.70601	0.46593	1.35537	1.235	1.38801	0.984915	1.57922	1.48285	1.0723	1.41513	1.12982	1.07074	0.64225	0.640085	0.929325	1.0093	1.05312	1.19202	1.16434	0.82738	1.41466	1.6622	1.15753	1.09826	1.77918	1.19517	0.443103	0.857864	0.839402	1.3357	1.11137
Chr01N_72523301_72523800	0.789748	1.29095	1.19763	1.10482	1.66682	1.08731	0.713962	1.38982	1.03414	0.945274	1.03058	0.879356	1.20799	1.37757	1.309	0.801629	1.46001	0.539572	1.45011	0.955156	1.14359	1.36577	1.32894	0.852613	0.970716	1.17756	1.37016	1.77644	1.33004	1.59124	0.955906	0.698275	0.566308	1.20555	1.35402	1.42126	0.948718	1.10785	1.34393	0.945737	1.03048	0.977903	1.24683	1.33577	0.974826	0.917027	1.04557	1.1034	1.02477
Chr01N_72543701_72544100	0.933338	0.87064	0.808399	0.958594	1.07679	1.10379	0.985947	0.904055	1.09588	1.63848	1.26282	1.53887	0.652591	0.918382	0.916303	1.20901	1.08416	1.34893	0.980957	1.46768	0.832985	0.639296	1.16651	0.911414	0.898274	0.683274	1.31059	1.00865	0.958204	1.01126	0.821482	0.887391	0.711515	0.616795	0.932767	1.25315	0.833722	0.799333	0.834651	0.816773	0.945787	0.992948	0.546363	0.674918	0.921654	1.31638	1.1192	0.871107	1.12581
Chr01N_72940401_72940800	0.473849	0.675496	0.703607	0.991089	1.00304	0.494233	0.577969	1.4303	0.632829	0.740465	0.551576	0.54227	0.680361	1.37757	0.829036	0.407385	1.19981	0.179857	1.29373	0.232965	1.17183	0.988003	1.38801	0.808512	0.825833	0.741425	1.02762	1.4904	1.20133	0.951771	0.672122	0.974675	0.842201	0.827066	0.752232	0.90166	0.934343	0.588982	0.679038	0.788114	1.1293	0.752233	0.99466	1.12486	0.478551	0.813492	0.854129	0.914662	0.721671
Chr01N_73563501_73564200	4.89644	2.74702	3.45815	2.51834	2.92062	2.91597	5.26972	6.96257	2.82458	2.45771	3.25139	2.06649	2.27713	2.48852	2.5162	6.93869	2.52971	1.04917	2.67275	4.636	6.21209	2.22301	7.30918	9.76095	6.66462	8.44643	4.54237	3.43244	5.10565	7.52494	2.41964	5.26616	5.73568	6.42027	5.00986	3.74418	1.17871	1.90718	1.41466	1.24665	1.24223	2.15139	1.23282	7.98653	1.87876	1.73052	1.66408	1.59703	1.16911
Chr01N_74309701_74310100	1.30667	1.33598	1.01798	1.18606	1.23905	1.20263	0.883952	0.742135	0.956961	1.16584	1.82891	1.31903	1.34684	1.14057	1.20719	1.301	1.15644	1.16907	1.26529	1.74724	0.974169	0.900826	0.856429	1.17602	1.28946	0.944953	1.29569	1.12909	0.815189	0.922028	1.15007	1.25108	1.29234	1.42984	0.887633	1.299	1.14996	1.33222	0.990264	1.16068	0.945787	1.33897	1.24683	0.913951	1.27614	1.05014	1.41373	1.1034	0.967039
Chr01N_74587701_74588600	3.83387	2.37174	3.44318	2.50209	2.74361	2.7677	5.83069	6.58476	3.24132	2.0796	2.49661	1.5975	2.40209	1.97008	2.71982	6.63644	2.31288	1.1391	1.84818	4.40304	5.61912	3.73407	8.22467	8.65843	7.31659	10.6562	6.76143	3.83891	5.36308	11.4064	2.49432	6.47359	6.05514	9.63041	4.73906	3.79003	1.5812	2.98698	1.38637	1.37562	1.52455	1.86554	1.19079	9.54727	3.77524	1.95238	1.54627	1.74221	1.38561
Chr01N_74591701_74592200	2.92925	1.54614	1.81141	1.07233	1.57831	1.74629	3.33182	3.17094	1.52805	1.70149	2.01761	1.12851	1.7495	1.25907	1.74534	4.10013	1.32991	0.539572	1.49276	3.51777	2.90839	1.42389	4.01635	4.70407	2.82522	4.56485	2.90414	2.03236	2.68869	4.3722	1.06046	2.90948	3.02031	3.54657	2.00094	2.27707	0.718726	0.939567	0.806358	0.859761	0.776392	1.00799	0.868576	4.21824	0.850757	0.9614	1.26647	0.929181	0.63507
Chr01N_74592301_74593000	3.05848	1.71126	2.26052	2.03092	2.28634	2.24052	3.99478	4.56075	2.3924	2.52073	2.03212	1.39231	1.73561	1.91083	1.59989	4.67836	1.67684	1.06416	1.50698	3.68085	4.0661	1.71448	4.62176	5.42438	3.56412	6.9345	3.39561	3.35716	3.28936	6.70701	1.94169	3.79687	3.68826	3.99515	3.35495	2.98006	0.718726	1.58464	1.74004	1.13202	1.03048	1.30889	0.882586	4.87909	1.41793	1.36075	1.57572	1.64059	1.14024
Chr01N_74693101_74693600	0.674875	0.750552	0.733547	0.682389	1.18005	0.461284	0.526972	1.20091	0.802613	0.441128	0.479	0.337087	0.76367	1.48126	0.669047	0.683356	1.02634	0.164869	0.92409	0.722191	0.974169	1.07518	1.32894	0.64681	0.695438	0.71235	1.04251	1.23447	1.15843	1.27894	0.492889	0.625538	0.871243	0.602777	1.00799	1.06977	0.790598	0.729216	0.834651	0.630491	1.08695	0.977903	1.02268	0.590553	0.60262	0.872655	0.736318	0.65333	1.34231
Chr01N_74863201_74863700	0.660516	0.825607	0.973073	0.974842	1.26855	0.757824	0.492973	1.51126	0.910657	0.72471	0.943485	0.659517	0.79144	1.27388	0.829036	0.749063	1.37327	0.6295	1.08047	0.698895	1.17183	1.03159	1.21081	0.837913	0.753391	0.974029	0.923367	1.33986	1.41585	1.23433	1.1202	0.989223	1.01645	0.827066	0.767276	1.3907	0.790598	0.981637	0.806358	1.28964	1.0446	0.737188	1.30286	1.13892	0.513999	0.843073	0.692139	0.813033	0.736104
Chr01N_75113501_75113900	0.258463	0.645474	1.03295	1.00734	1.3128	0.691926	0.526972	1.48427	0.787178	0.441128	0.348364	0.39571	0.666476	0.903569	1.26537	0.315395	0.679409	0.224822	1.35059	0.885267	1.08712	1.68542	1.07792	0.64681	0.869298	0.90134	0.78933	1.21942	1.02971	0.981513	0.418209	0.843749	1.14714	0.799029	1.15844	1.22259	1.07809	0.757263	0.905384	1.34696	1.31281	0.992948	1.33088	0.913951	1.028	1.00577	0.92776	1.3357	1.16911
Chr01N_75413101_75413500	0.646157	1.02075	1.09284	0.974842	1.09154	0.823721	0.475974	1.2144	0.710004	0.598674	0.769303	0.644861	0.860865	1.00726	1.32355	0.696497	0.664953	0.524584	1.79131	0.93186	0.917695	1.30765	1.10745	1.10252	0.666462	1.0031	0.834009	1.11404	0.900998	0.788185	0.836418	0.741917	1.01645	1.10743	1.09826	1.10033	1.22183	0.883474	0.792211	1.33263	1.28458	1.17348	1.59706	1.51856	0.60262	1.41991	0.721591	1.32118	1.41447
Chr01N_75900401_75900800	0.674875	0.645474	0.673666	1.10482	0.914537	1.07084	1.01995	0.823095	0.771743	0.661692	0.92897	0.54227	0.652591	0.859131	0.901759	0.591366	0.823964	0.854322	0.838789	1.21142	0.734156	0.552119	0.531576	0.514508	0.753391	0.58151	1.02762	0.722618	0.657871	0.803056	0.746802	0.683727	0.566308	0.841084	0.451339	0.932224	0.991841	0.729216	0.480985	0.759455	0.508184	0.67701	0.784521	0.815525	0.584896	0.739538	0.92776	0.711404	0.750538
Chr01N_75905301_75905800	1.23488	1.06578	1.0629	0.877358	0.826034	1.10379	1.15594	0.823095	1.34283	1.35489	1.29185	1.39231	1.09691	0.651755	1.11993	0.880478	1.22872	1.73862	0.92409	1.70064	1.34125	1.01706	0.900727	0.926114	0.825833	1.01764	1.11698	0.767782	0.843792	0.936899	1.31437	1.33836	0.856722	0.911174	0.692053	0.779401	1.00622	0.939567	0.990264	0.644821	0.846973	1.00799	0.630418	0.576492	1.4002	0.9614	1.14866	1.05985	1.03921
Chr01N_76210001_76211100	1.73744	1.75629	1.51201	1.65723	2.96487	1.4168	1.68291	2.6447	1.88305	1.32338	1.32088	1.34835	1.52734	2.37002	1.14902	1.44556	3.38259	1.09413	1.84818	1.25801	1.25654	1.55465	2.43639	1.38182	1.30395	1.06126	2.26374	3.28189	2.60288	2.58763	1.59816	1.20743	1.37947	1.34573	1.70004	2.4299	1.66744	1.48648	1.40052	1.57623	1.55278	1.24871	1.52701	1.72948	0.90393	1.81926	1.31065	1.24859	1.28457
Chr01N_76212301_76212700	0.646157	0.43532	0.703607	0.6174	1.29805	0.593079	0.679963	1.40331	0.555655	0.771974	0.362879	0.498302	0.472087	1.30351	0.465424	0.670214	1.28654	0.449643	0.469153	0.46593	0.762393	0.508531	1.19605	0.66151	0.608508	0.566972	1.04251	1.41513	1.31574	1.13023	0.821482	0.640085	0.551787	0.532686	0.541607	0.962789	0.646853	0.504842	0.580012	0.558844	0.437603	0.67701	0.630418	0.632735	0.336758	0.680375	0.427064	0.348443	0.447436
Chr01N_76213601_76214200	1.5077	1.47108	1.24254	1.36478	5.02995	1.18616	1.8189	4.84411	1.75957	1.82753	1.20476	0.967292	1.27741	4.20678	1.64353	1.31415	4.062	0.659477	1.91926	1.02505	1.63773	1.6273	3.86869	1.48472	1.17355	1.91898	3.619	4.83251	4.09024	3.7476	1.03059	1.28017	1.24878	1.41582	1.51951	3.69833	1.26496	1.10785	2.16443	1.5619	1.38339	1.60978	1.89126	1.56075	0.69124	1.52345	1.10448	1.45185	1.61654
Chr01N_76663201_76664000	2.24001	2.20662	1.69165	2.17715	1.74057	2.20757	2.05689	1.13344	2.28436	2.61526	2.30791	2.75532	2.0272	1.9997	1.57081	2.47059	1.44555	2.86273	1.69179	2.44613	1.86363	1.80165	1.59473	2.02863	1.84001	1.81722	1.89141	1.41513	1.8449	1.54663	2.00143	1.80388	1.84413	1.85038	1.50446	1.43654	1.5812	2.13156	1.81077	1.64787	1.59513	1.59473	1.83522	1.29359	2.48138	2.11508	1.94388	2.39554	1.97738
Chr01N_76703401_76703800	2.59899	1.48609	3.03898	1.98218	2.43385	2.8336	4.92973	6.12598	3.0098	2.86733	2.91755	1.08454	1.7495	1.67382	2.00714	6.58387	1.47446	0.824346	1.43589	5.9872	4.48965	1.52559	5.62585	8.62903	6.30241	9.69668	5.15298	3.04102	4.80532	9.48796	0.567569	3.82596	4.70471	10.7659	2.07616	3.01063	0.819347	1.38832	0.848798	0.730797	1.22811	1.1133	0.812539	7.77561	2.09145	1.36075	1.04557	0.987255	0.577337
Chr01N_77001601_77002200	1.03385	1.06578	0.988043	1.00734	2.05033	1.00494	1.17294	2.52326	1.11131	0.945274	0.870909	1.01126	0.76367	2.29595	1.25083	0.775346	2.05268	0.509596	1.39324	0.535819	1.04476	1.3803	1.65379	0.63211	0.854809	1.41016	1.4893	2.30335	1.93071	1.48714	0.836418	0.858296	0.914805	0.953228	0.842499	2.20066	0.991841	1.02371	1.08929	1.21799	0.974019	1.09826	1.24683	1.22329	0.513999	1.16847	0.824676	1.30666	1.31344
Chr01N_77014801_77015400	0.861543	0.765563	1.0629	1.15356	2.40435	1.15321	1.15594	2.15894	1.42001	1.29187	0.798333	0.762109	1.06914	1.74789	1.41082	1.06446	2.21169	0.569548	1.63493	0.815377	1.01652	1.26406	1.69809	0.882014	1.14458	1.32293	1.45952	2.34851	2.04512	1.6656	0.731866	0.872844	1.20522	0.897156	1.03808	2.44518	1.04934	1.03773	1.42881	1.03171	1.5669	1.18853	1.47098	1.15298	0.531723	1.30159	0.971939	1.68414	1.50108
Chr01N_77127201_77127600	0.674875	1.18587	1.16769	0.942347	1.1358	0.85667	0.611967	1.4168	0.864352	0.567165	0.537061	0.688829	0.680361	1.02207	0.974481	1.10388	1.0408	0.569548	1.12312	0.86197	1.04476	1.01706	0.974557	0.837913	0.840321	1.39562	0.923367	1.24953	1.22993	1.08561	1.19488	0.843749	0.580828	1.17752	0.737187	0.886377	0.7331	0.757263	1.13173	1.11769	1.36927	1.15844	1.16277	0.942072	0.38993	0.843073	1.03084	0.769478	1.11137
Chr01N_77909101_77909700	0.775389	0.975717	1.19763	0.86111	2.19784	0.658977	0.951949	1.47078	1.0187	0.866501	0.856394	0.762109	1.20799	1.31832	1.22174	0.735922	1.69129	0.749405	1.16577	1.09494	1.04476	0.653825	1.74239	0.940814	0.811345	0.814114	1.0723	2.06247	1.60177	1.39791	0.896162	0.698275	0.943846	0.728939	0.827455	1.58937	0.977467	0.701169	0.933678	0.816773	1.08695	1.08322	1.09273	1.02644	0.38993	1.10931	0.795223	1.00177	0.837138
Chr01N_77942201_77942700	2.90053	1.74128	2.88928	1.59224	2.06508	2.09225	3.04284	4.72267	2.26892	1.60697	2.43855	1.14316	1.80504	1.95526	2.00714	4.77035	1.28654	0.79437	1.45011	4.40304	4.27787	2.49907	3.85393	5.52728	4.53484	7.98122	4.34876	2.54422	3.6612	6.05267	3.98792	3.98599	4.15292	5.97169	3.41513	2.41461	0.963092	1.89316	0.976118	1.14635	0.861089	1.00799	0.448297	7.2413	1.96738	1.37554	0.898308	1.01629	0.923739
Chr01N_77946201_77946600	0.918979	0.720529	1.87129	0.747379	0.855535	0.873145	1.7679	2.57723	1.3274	0.614428	0.682212	0.483646	0.76367	0.814693	1.00357	2.47059	0.838419	0.55456	0.611321	1.18812	1.90598	2.52812	2.51022	2.64604	2.3471	5.17544	1.90631	1.14415	1.78769	3.16761	2.38977	2.26939	2.22167	3.54657	1.48942	1.1309	0.948718	1.61269	0.834651	0.730797	0.875206	1.00799	0.322214	5.16031	1.27614	0.562049	0.721591	0.725923	0.606203
Chr01N_77975101_77975600	1.5077	1.30596	1.01798	1.21855	1.3128	1.21911	1.15594	0.958028	1.57436	1.27612	1.20476	1.2311	1.37461	1.74789	1.29446	1.2353	1.09862	1.18406	0.909873	1.16482	1.14359	0.871767	1.38801	1.10252	1.10111	1.01764	1.53398	1.20436	1.17273	0.892285	1.06046	1.09105	0.784118	0.827066	1.08321	1.34485	0.776224	1.12187	1.14588	0.673479	0.903438	0.947814	0.812539	0.745222	1.16979	0.946609	1.28119	0.929181	0.967039
Chr01N_78000901_78001300	0.789748	1.02075	1.48207	0.942347	0.826034	0.774298	0.492973	1.29536	0.956961	0.598674	0.682212	0.688829	1.11079	1.14057	1.06175	1.03818	1.05525	0.929263	0.895656	0.838674	0.931814	0.944414	0.885961	0.911414	1.18804	1.10487	1.01273	1.09898	1.18703	1.21946	0.672122	1.00377	0.769598	0.897156	1.05312	0.916942	1.09246	0.855427	1.07514	0.845431	0.988135	1.45933	0.868576	0.956133	0.797585	0.990981	1.08975	1.07437	1.11137
Chr01N_78349401_78350000	6.2749	5.46402	5.13483	4.95545	4.49893	5.51893	5.28671	3.48129	5.41764	6.19155	5.76252	6.22877	6.01217	5.61398	4.27608	4.99375	5.31962	8.16852	4.63467	6.19687	5.64736	4.95454	4.82849	4.79227	5.30272	4.40494	5.94231	4.57658	5.01984	4.32758	6.21339	5.33889	5.21293	4.99043	4.84437	5.07375	5.51981	5.81971	5.77183	4.04088	4.91244	4.72402	4.30085	3.68393	5.45903	5.42821	5.65492	4.37005	4.54653
Chr01N_78505401_78505800	0.545644	1.08079	0.943132	1.08857	0.885036	0.609554	0.543971	0.998508	0.740873	0.645937	0.783818	0.644861	0.930289	1.03688	0.799947	0.919902	1.41664	0.569548	1.33638	0.559116	1.08712	1.20594	0.915493	0.67621	0.622997	0.944953	0.908474	1.23447	0.958204	0.922028	0.851354	0.698275	0.726035	1.05135	1.32393	0.733554	0.89122	0.687146	1.2732	1.23232	1.28458	0.917724	1.07872	1.29359	0.584896	0.724747	0.603781	0.972736	1.09694
Chr01N_78804901_78805300	0.531285	0.810596	0.598814	0.86111	1.47506	0.939042	0.696962	1.60571	0.679134	0.740465	0.798333	0.586238	1.15245	1.31832	1.00357	0.551941	1.18535	0.344726	1.26529	0.39604	0.621209	0.813649	1.34371	0.617409	0.492602	0.697812	0.968046	1.05382	0.900998	0.966642	0.64225	0.698275	0.595349	0.799029	0.992946	1.3907	0.761849	0.799333	0.848798	1.06037	0.734043	0.887635	0.938623	1.09674	0.372206	0.754329	0.603781	0.929181	1.01034
Chr01N_79425301_79425700	0.445131	0.810596	0.733547	0.536163	1.53406	0.724875	0.56097	1.57872	0.632829	0.661692	0.464485	0.425022	0.666476	1.37757	0.945392	0.328536	1.61902	0.299762	0.867223	0.535819	0.762393	1.06065	1.75716	0.720311	0.622997	0.625123	0.93826	1.58073	1.11552	1.041	0.567569	0.785559	0.638911	0.742957	0.571696	1.63521	0.459984	0.462772	0.707332	0.65915	1.5669	0.812412	0.840558	0.745222	0.407655	0.636003	0.441791	0.813033	0.995906
Chr01N_79891001_79891400	0.574362	0.915673	1.57189	1.07233	1.2243	0.774298	0.866953	1.18742	0.802613	0.535655	0.812849	0.776765	0.958059	0.785068	1.19265	0.749063	1.34436	0.569548	1.52119	0.675598	1.27066	1.36577	1.21081	1.16132	0.854809	1.35201	1.14676	1.59578	1.24424	1.041	0.746802	1.1056	1.10357	1.21957	1.4142	1.31428	1.45183	0.995661	1.21661	1.6622	1.75041	1.38411	1.76517	1.53263	0.372206	1.30159	0.942487	1.30666	1.31344
Chr01N_80132701_80133100	0.947697	0.810596	0.868281	0.958594	0.781782	0.873145	0.951949	0.890561	1.03414	1.05556	0.885424	0.923324	0.958059	0.873944	0.698136	1.0776	1.301	1.28898	0.881439	0.792081	0.635328	0.711943	0.856429	0.808512	0.709926	0.639661	1.08719	0.752728	0.886696	1.07074	1.07539	1.1347	0.82768	0.770993	0.61683	0.825248	0.848096	0.82738	0.664892	0.730797	0.663462	0.767278	0.714474	0.604614	1.41793	1.06493	1.10448	0.813033	0.562903
Chr01N_80541001_80541400	0.90462	1.20088	1.2126	0.991089	1.62257	0.889619	0.679963	1.6192	1.15761	0.945274	0.841879	0.718141	0.930289	1.86639	1.42536	1.24844	1.38773	0.584536	1.17999	1.02505	1.14359	1.6273	1.04839	0.926114	1.02867	1.26478	0.997832	1.59578	1.41585	1.1451	1.22476	0.756464	1.43755	1.12144	0.947812	1.42126	1.16434	0.855427	1.14588	1.21799	1.32692	1.21862	1.45697	0.984255	0.957102	1.15368	1.00139	1.13244	1.45777
Chr01N_80750201_80750600	0.933338	1.51611	2.33538	1.86845	1.48981	1.4168	0.764959	1.51126	1.00327	0.645937	1.11767	0.908668	1.08302	1.67382	2.07986	0.880478	1.57565	0.464631	2.06143	0.908563	2.10364	2.04865	1.5209	1.49942	1.55025	1.86083	1.20633	1.79149	1.73049	1.11536	1.58322	1.61476	1.84413	1.44386	1.66995	1.54352	1.45183	1.17796	1.81077	2.42166	2.20213	1.9859	2.49365	2.10912	0.939378	1.56782	1.0603	1.87288	2.39595
Chr01N_81444601_81445000	1.90975	1.45607	1.01798	1.00734	1.10629	1.3509	1.51292	1.07947	1.42001	1.2131	1.46603	1.78802	1.66619	0.948007	1.46899	1.43242	0.910697	1.85853	1.17999	2.07339	1.10123	1.39483	1.28464	1.38182	1.08662	0.915878	1.0723	1.03876	0.872395	1.10048	0.881226	1.28017	0.798639	1.13546	1.12835	1.17674	0.919969	1.05175	1.01856	0.687809	1.03048	1.15844	1.2048	0.745222	1.27614	1.53824	1.14866	0.754959	0.808271
Chr01N_81722901_81723300	0.588721	0.915673	0.898221	0.779873	0.796532	1.31795	0.917951	0.418294	1.14218	1.27612	1.21927	1.14316	0.971944	0.474003	0.829036	0.841053	0.766142	1.58874	0.753488	0.792081	0.649446	0.581178	0.679236	1.10252	0.956227	0.785038	0.834009	0.617237	0.886696	0.862542	1.16501	0.756464	0.740556	0.686885	0.857544	0.657142	0.848096	0.799333	0.891238	1.10336	0.677579	0.842501	0.868576	0.618674	1.20524	1.27201	0.883581	0.943699	0.67837
Chr01N_81723701_81724100	0.933338	0.810596	0.85331	1.08857	0.693278	1.51565	0.679963	0.445281	0.725438	1.07131	1.08864	1.11385	1.04137	0.503629	0.87267	0.775346	0.664953	1.55876	0.938306	0.722191	0.804748	0.711943	0.738301	1.02902	1.10111	0.610585	0.431898	0.572073	0.729379	0.654342	1.04552	0.901938	0.696994	1.28966	0.887633	0.534883	1.00622	1.06578	0.877091	0.601832	0.649346	0.827456	0.700465	0.745222	0.815309	1.00577	0.80995	1.00177	0.851571
Chr01N_82165701_82166100	0.689234	0.885651	0.913192	0.568658	1.10629	0.840196	0.56097	1.36283	0.756308	0.519901	0.696727	0.615549	0.79144	1.06651	0.829036	0.735922	1.01189	0.79437	1.25108	0.745488	1.11535	1.1333	1.00409	0.720311	0.825833	1.03218	0.78933	1.35491	1.24424	1.01126	0.627314	0.858296	0.740556	0.546704	1.00799	1.20731	0.790598	0.74324	0.990264	0.960066	0.988135	0.661965	0.938623	0.829586	0.478551	0.754329	0.397612	0.667849	0.967039
Chr01N_82209001_82209500	1.27796	1.20088	0.973073	1.28354	0.781782	1.15321	1.12194	0.809601	1.20392	1.41791	1.56764	1.5975	1.2913	1.03688	1.07629	1.51127	0.910697	1.22902	1.15156	0.93186	1.073	1.29312	1.12222	1.33772	1.08662	1.23571	1.11698	1.00865	1.10122	1.01126	0.896162	1.22198	1.48111	1.42984	1.15844	1.17674	1.5237	1.14992	1.11758	1.26098	0.861089	0.722144	1.09273	1.29359	1.08117	1.46429	1.45791	1.19051	0.909305
Chr01N_82420801_82421200	1.27796	1.6362	1.13775	1.55975	1.23905	1.23558	0.968948	1.06598	1.3274	1.37065	1.50958	1.45094	1.51346	0.962819	1.65807	1.34043	1.11307	1.1391	2.18938	1.3046	1.52479	1.40936	1.03362	1.24952	1.24599	1.22117	1.08719	0.933382	1.21563	0.743571	1.76245	1.46929	1.49563	1.10743	1.59473	1.05448	1.19308	1.19199	1.51369	0.945737	1.05872	1.33897	1.75116	1.05456	1.0989	1.68615	1.32537	1.23407	1.08251
Chr01N_82549801_82550200	0.502567	1.42605	1.67668	1.16981	0.663777	0.906094	0.37398	1.20091	0.818048	0.409619	1.16121	0.615549	0.79144	1.12576	1.26537	0.709639	0.737231	0.284774	1.32216	0.419337	1.08712	1.729	0.989323	1.07312	1.10111	1.52646	0.506363	1.12909	0.800887	0.579985	0.522761	0.771012	1.13262	1.17752	1.44428	1.02392	1.19308	0.925544	1.14588	1.70519	1.39751	1.1133	1.55503	1.16705	0.921654	1.21284	0.706865	1.17599	1.68871
Chr01N_82623901_82624400	1.63693	1.47108	1.10781	1.46226	1.3128	1.64744	1.29193	1.02549	1.75957	2.01659	1.71279	2.12511	1.55511	1.39238	1.38173	1.26158	1.38773	1.97843	1.25108	2.77228	1.25654	1.36577	1.15175	1.05842	0.970716	1.07579	1.34037	1.44524	1.35865	1.30868	1.25463	1.29472	1.08905	1.23359	1.08321	1.48239	1.32246	1.22003	1.04685	0.931407	1.19988	1.05313	1.07872	0.913951	1.29386	1.31638	1.38428	1.1034	1.09694
Chr01N_82628201_82628600	1.24924	1.41104	1.94615	1.75472	1.40131	0.873145	0.985947	1.95654	1.31196	1.08707	0.92897	0.923324	1.2913	1.39238	1.309	1.40614	1.99486	0.944251	2.23203	1.3279	1.83539	1.96148	1.37324	1.44062	0.970716	0.944953	1.0723	1.61084	1.75909	1.32356	1.67284	1.62931	1.33591	1.14948	1.45933	1.63521	1.5812	1.59867	1.76833	1.50458	1.66571	1.29384	2.01734	1.91227	0.726689	1.33117	1.32537	1.26311	1.68871
Chr01N_82696501_82696900	1.07693	1.02075	0.958103	1.2348	0.678528	1.40033	1.07094	0.796108	0.987831	1.10282	1.29185	1.33369	1.43015	0.888756	0.829036	1.32729	0.852875	1.37891	1.00939	1.09494	1.24242	1.11877	0.945025	1.32302	1.08662	0.872265	0.848902	0.6624	0.986807	0.877414	1.17995	1.19289	1.30686	0.897156	0.962856	0.672424	1.00622	1.05175	0.877091	1.0747	1.11518	0.977903	0.854567	0.89989	1.028	1.13889	1.59045	1.26311	0.909305
Chr01N_83056001_83056400	0.976415	0.780574	0.973073	0.779873	0.929288	0.873145	0.883952	1.20091	0.710004	0.614428	0.696727	0.454334	0.541512	1.02207	0.669047	0.735922	0.86733	0.974227	0.881439	0.442633	0.578854	0.595707	0.782599	0.588009	0.637485	0.726887	1.14676	0.918328	1.14412	0.966642	1.46373	0.800107	0.696994	1.06537	0.646919	1.00864	0.905594	0.757263	0.905384	0.544515	0.959903	0.887635	0.79853	0.857708	0.69124	0.621212	0.898308	0.871107	0.822705
Chr01N_83793301_83793700	0.330258	0.510375	0.718577	0.731131	1.18005	0.807247	0.407978	1.18742	0.694569	0.362355	0.856394	0.600893	0.652591	0.696192	1.03266	0.591366	0.70832	0.149881	1.23686	0.46593	1.12947	0.682884	0.812131	0.808512	0.898274	0.944953	0.595721	0.767782	0.715078	0.758442	0.358465	0.756464	1.17618	1.14948	1.45933	0.978071	0.991841	0.78531	1.31564	1.24665	1.18576	1.05313	1.62508	1.15298	0.443103	0.9614	0.780497	1.1034	1.05364
Chr01N_83808701_83809100	1.34975	1.48609	1.91621	1.25105	1.41606	1.08731	1.05394	1.55174	1.20392	0.913765	1.64021	1.40697	1.61065	1.42201	1.54172	0.946185	1.35882	0.974227	1.47854	2.30635	1.44008	1.40936	1.34371	1.80813	1.33292	1.59915	1.17655	1.94204	1.41585	1.041	1.26956	1.42564	1.78605	1.79431	1.76022	1.57408	1.37995	1.52855	1.59857	1.30397	1.43985	1.71509	1.93328	1.53263	1.08117	1.61219	1.81134	2.10518	1.64541
Chr01N_83882201_83882900	0.574362	0.630463	0.688636	0.714884	3.00912	0.428335	0.764959	4.02102	0.926092	0.803483	0.319333	0.293119	0.541512	2.94771	0.770858	0.499375	3.52714	0.269786	0.92409	0.372744	0.748275	0.79912	2.86461	0.411606	0.579532	0.71235	2.18927	2.92058	2.21674	2.61737	0.433145	0.66918	0.696994	0.756975	0.767276	2.55216	0.776224	0.78531	0.848798	0.730797	0.705811	0.631876	0.868576	0.787404	0.496275	0.562049	0.500696	0.798515	0.793838
Chr01N_83930201_83930600	0.646157	1.03576	1.40721	0.86111	1.15055	0.790773	0.832955	1.32235	0.864352	0.976783	0.914455	0.762109	1.11079	1.48126	1.38173	0.670214	1.14198	0.854322	1.19421	0.698895	0.818867	1.26406	1.53567	1.30832	0.999692	1.14848	1.02762	1.18931	0.858093	0.996385	0.776674	0.771012	0.871243	0.770993	1.03808	1.23787	1.14996	0.855427	0.990264	1.03171	1.08695	0.857546	0.910604	1.13892	0.779861	1.18326	0.662686	1.07437	1.09694
Chr01N_84079501_84080000	0.962056	1.02075	0.988043	1.36478	1.71107	0.906094	0.900951	1.71366	1.31196	1.10282	0.841879	0.630205	1.30518	1.43682	1.25083	1.301	1.73466	0.854322	1.08047	0.93186	1.45419	1.3803	1.49137	0.940814	1.41985	0.944953	1.16166	1.77644	1.31574	1.62098	0.836418	1.14924	1.2633	1.27564	1.15844	1.89501	1.29371	0.86945	1.10344	0.988725	1.45397	0.887635	1.2048	0.871769	0.567172	1.02056	1.07502	0.900144	1.02477
Chr01N_84234501_84234900	1.30667	1.78631	1.94615	1.59224	1.87333	0.939042	1.52992	2.25339	1.60523	0.92952	1.1467	1.28972	1.77727	1.4072	1.81806	0.933043	1.70575	0.524584	2.2036	1.28131	1.49655	1.80165	1.63903	1.30832	1.34741	1.46831	1.35526	2.09258	1.8878	1.5615	0.806546	1.45474	1.75701	1.26163	1.33897	1.45182	2.05556	1.48648	2.29175	1.69086	1.62337	1.70005	1.91927	1.77166	1.04572	1.67136	1.84079	2.2068	1.83304
Chr01N_84236601_84237000	2.05334	2.80706	3.00904	2.76205	3.05337	2.47116	2.14188	3.46779	2.71654	2.52073	3.00464	2.60876	3.13799	3.54021	2.61801	1.9975	3.42595	1.37891	4.09443	2.35295	3.38841	2.8623	3.58814	2.32264	2.85419	2.68948	2.3531	3.49266	3.6469	2.57276	1.70271	2.53125	2.65729	2.99986	3.56558	3.36212	3.34926	2.84675	2.67371	3.52502	3.10557	3.62576	3.37624	3.44489	1.77241	2.10029	2.53293	2.68591	3.59392
Chr01N_84239901_84240300	1.63693	2.717	2.63478	2.1609	2.74361	2.22405	1.54692	2.75264	2.08371	1.44942	1.69827	1.62681	2.3882	2.84402	2.67619	1.59012	3.1513	1.04917	3.38359	1.51427	2.79544	2.8623	2.59882	2.26383	1.9849	2.06436	2.39778	3.01091	2.7602	1.91841	1.92675	1.97845	2.35235	2.13075	2.64786	2.6897	2.84615	2.60835	2.71615	2.92319	3.00675	2.60273	2.91393	2.82622	1.34703	2.20382	2.51821	2.93273	2.80008
Chr01N_84245801_84246200	1.80924	1.98146	1.75153	1.99843	2.09459	2.0593	1.32593	1.71366	1.91392	1.84328	1.78536	1.94924	2.41597	2.19227	2.42893	2.22091	2.6309	2.75781	1.81975	1.74724	1.52479	1.85977	2.06724	1.95513	2.18773	1.6573	2.15949	1.73127	2.01652	2.11174	2.12092	2.15301	1.64084	1.79431	1.38411	1.86445	1.89744	2.03339	1.65516	1.59056	1.58102	1.97085	1.8072	1.68729	1.70151	2.05592	1.6788	1.55347	1.54438
Chr01N_84545301_84545700	0.947697	0.825607	1.10781	1.2023	0.855535	1.05436	0.781958	0.904055	0.895222	0.898011	1.19024	1.01126	1.12468	1.09613	1.01811	0.551941	0.780597	0.659477	1.00939	1.00175	0.87534	0.755531	0.900727	1.35242	1.05765	1.06126	0.93826	1.03876	0.800887	1.33843	0.64225	0.960128	0.696994	1.14948	1.06817	1.02392	1.07809	1.14992	0.763918	1.13202	1.14341	1.21862	0.966641	0.984255	1.15207	0.931818	1.25174	0.798515	1.11137
Chr01N_84644301_84645800	2.01027	1.83135	2.33538	1.78721	4.9857	2.0593	1.7679	4.37185	1.91392	1.96932	1.77085	1.71474	1.91612	3.79203	2.26894	1.34043	4.77032	0.719429	2.9713	1.42109	2.06129	2.09224	4.40027	1.86693	2.21671	2.67495	3.11264	4.90778	3.97583	3.21223	1.22476	2.22575	2.20715	1.76628	2.25669	3.27043	2.47242	1.93523	2.24931	2.53629	2.86559	2.06112	3.012	2.98089	1.04572	2.07071	1.72298	2.49717	2.36708
Chr01N_84653501_84656400	4.62361	3.88786	4.49111	4.24056	13.423	3.37726	6.10267	13.3179	5.7572	6.86899	3.58524	3.5907	3.79058	11.4205	4.02883	3.95558	13.1111	2.56297	5.53032	2.51602	4.43317	4.15542	12.1672	3.63096	3.85389	4.18687	9.45707	12.8716	10.4258	10.2018	3.79375	3.28771	4.50142	4.54185	4.09214	10.3462	4.49922	3.08515	4.27228	4.37045	4.64424	3.82134	4.76316	4.07763	2.21551	4.1562	3.5196	4.07968	4.12796
Chr01N_84667101_84667500	0.674875	1.24592	0.898221	0.9261	1.44556	0.922568	0.815956	1.6327	0.956961	0.819238	0.841879	0.879356	1.1941	1.71826	1.1781	0.985609	1.40218	0.524584	2.04721	0.955156	1.10123	1.01706	1.46184	1.16132	0.666462	1.10487	0.982939	1.50546	1.30144	1.17484	0.731866	0.72737	1.40851	1.13546	1.20357	1.25315	1.23621	0.841403	1.08929	1.20366	1.4822	1.30889	1.58305	1.15298	0.38993	0.813492	0.736318	1.45185	1.18354
Chr01N_85351401_85352000	10.2236	9.78719	9.86546	10.0571	5.44297	9.71991	7.08862	5.00603	9.50787	6.41211	9.62355	8.73494	9.83052	6.56198	9.52665	10.6052	6.54834	10.132	8.23151	7.59466	9.50168	9.85097	5.96547	10.1873	9.01172	8.46097	6.64229	6.27775	6.60732	6.29061	12.6359	10.576	9.77244	8.99959	9.46307	6.60198	9.74592	10.798	9.91679	8.51163	11.9	9.89939	8.11138	10.2081	8.73799	9.90981	10.8533	9.30633	9.95906
Chr01N_85398701_85399200	1.27796	0.900662	0.85331	0.666142	1.1948	0.889619	1.54692	1.20091	1.31196	1.3864	0.914455	0.806077	0.958059	0.992445	0.741769	0.788487	0.86733	1.12411	0.739272	0.978453	0.87534	0.653825	1.06315	0.837913	0.782368	0.523359	0.982939	0.782837	0.82949	1.21946	0.687058	0.625538	0.784118	0.714921	0.842499	0.916942	0.704351	1.19199	0.933678	0.831102	0.352906	0.962858	0.658437	0.759282	1.16979	0.917027	1.14866	0.479109	0.837138
Chr01N_85497201_85497600	0.545644	0.555408	0.673666	0.487421	1.46031	0.576605	0.628966	2.06448	0.524785	0.834992	0.406424	0.644861	0.874749	1.12576	0.829036	0.5388	1.28654	0.254798	0.739272	0.442633	0.960051	0.581178	1.25511	0.764412	0.753391	0.726887	0.714865	1.27964	1.12982	1.13023	0.477953	0.552801	0.885763	0.714921	0.842499	0.886377	0.977467	0.504842	0.749771	0.917078	0.917554	0.67701	0.770511	0.688978	0.407655	0.739538	0.603781	0.900144	1.14024
Chr01N_85525201_85525700	1.12001	0.990728	1.27248	0.909852	1.66682	1.05436	0.849954	2.40182	0.740873	0.819238	0.696727	0.674173	0.985829	1.36276	1.14902	0.959326	1.95149	0.344726	1.17999	0.838674	1.39772	1.16236	2.03771	1.17602	0.956227	1.3084	1.02762	2.18291	1.48736	1.41278	0.71693	0.756464	0.943846	1.21957	1.44428	1.83388	0.991841	0.925544	1.35808	1.44726	1.84922	1.38411	1.52701	1.32171	0.708965	0.97619	0.898308	1.59703	1.41447
Chr01N_85624501_85624900	0.703593	0.960706	0.928162	0.747379	1.82907	0.675452	0.883952	1.24139	1.04957	0.961029	0.711242	0.46899	0.70813	1.57014	0.799947	0.735922	1.41664	0.584536	1.03782	0.768784	1.073	0.711943	1.5209	0.911414	0.637485	0.930416	1.41484	1.23447	1.60177	1.4574	0.79161	0.858296	0.798639	0.813047	0.917723	1.71163	0.747475	0.462772	1.00441	0.960066	0.606997	0.887635	0.966641	0.928012	0.319034	0.813492	0.706865	1.01629	0.837138
Chr01N_85907701_85908100	1.47898	0.645474	1.15272	0.893605	0.649026	0.85667	1.39392	1.70016	1.09588	0.582919	0.551576	0.630205	0.7359	0.607317	1.19265	2.12892	0.751686	0.599524	0.668188	1.3512	1.68009	0.770061	1.4323	1.96983	1.56474	2.74763	1.31059	0.9936	1.24424	1.93328	1.2845	1.74569	1.69892	1.96253	1.60978	0.733554	0.517482	0.841403	0.452692	0.65915	0.621114	0.917724	0.672446	2.27785	0.850757	0.443723	0.633233	0.65333	0.447436
Chr01N_85908801_85909700	10.6257	5.83929	6.79654	3.86687	5.20696	6.26028	13.5313	12.8052	6.23568	6.93201	7.12694	4.20625	4.8736	4.76966	4.65424	15.2704	4.43784	2.12831	5.44502	15.4456	14.189	3.82125	13.5995	19.7277	13.4596	17.518	11.0953	8.59615	9.98248	18.6934	4.37626	11.4343	11.2535	12.406	11.1481	8.37474	2.57304	3.87046	2.65957	2.46465	1.67983	2.88857	2.73181	15.3966	3.81068	3.3575	2.84219	3.00532	2.43925
Chr01N_85914501_85915100	6.04516	3.43753	4.29649	2.40461	3.23038	3.70675	8.02357	7.40785	3.45741	3.81261	4.18036	2.40357	3.24907	2.94771	2.48711	9.18588	2.61645	1.18406	2.98552	8.80607	8.42868	2.22301	7.35347	12.2306	8.11345	10.6126	6.01678	4.90778	5.29157	11.1684	2.34496	6.54633	7.04254	7.62582	5.98776	4.56943	1.4662	1.94925	1.6976	1.21799	1.51044	1.56464	1.33088	8.63332	1.80786	1.98196	1.63463	1.46636	1.06807
Chr01N_86187001_86187400	0.574362	0.705518	0.718577	0.9261	1.2243	0.576605	0.339982	1.4303	0.710004	0.598674	0.50803	0.600893	0.624821	0.903569	0.727225	0.433668	1.09862	0.224822	1.05204	0.302854	0.889459	0.886296	1.01885	0.543908	0.434649	0.610585	0.982939	1.05382	1.05831	0.981513	0.238977	0.640085	0.914805	0.742957	0.842499	1.02392	0.790598	0.883474	1.14588	0.974395	0.974019	0.887635	0.616409	0.913951	0.407655	0.724747	0.868855	1.30666	0.837138
Chr01N_86514801_86515200	0.545644	0.810596	0.748518	0.958594	0.929288	0.362437	0.509973	1.25488	0.50935	0.708956	0.551576	0.351743	0.76367	0.962819	0.683591	0.617648	0.881786	0.389691	0.710838	0.605709	0.536499	0.595707	0.856429	0.470407	0.695438	0.654199	1.02762	1.08393	0.958204	0.922028	0.657186	0.800107	0.421101	0.686885	0.586741	0.733554	0.704351	0.645076	0.862945	0.415551	0.903438	1.02304	0.896595	0.815525	0.230413	0.636003	0.500696	0.46459	0.59177
Chr01N_86648701_86649100	0.703593	1.08079	0.83834	0.893605	1.62257	0.774298	0.611967	1.47078	0.57109	0.740465	0.870909	0.630205	0.860865	1.24426	1.07629	0.985609	0.954063	0.419667	1.54963	0.489226	1.01652	0.944414	1.21081	0.896714	0.579532	1.10487	0.923367	1.24953	1.00111	0.817928	1.09033	0.640085	1.21974	1.48591	1.32393	1.34485	1.26496	0.841403	1.0327	1.16068	1.27046	0.812412	1.61107	1.0405	0.30131	0.78391	0.80995	1.04533	1.02477
Chr01N_87112901_87113400	10.5683	6.33466	10.9583	6.19024	8.18658	8.33606	15.8431	20.7528	8.99852	5.46684	10.088	3.53208	6.998	5.82135	8.39217	22.9844	5.44972	1.37891	7.40693	19.9651	17.8739	11.362	22.1195	27.7393	20.4575	29.3662	19.1524	11.035	15.5172	29.4603	7.34853	19.4499	16.9747	27.952	13.0136	12.6385	2.91803	6.74525	3.26787	2.60794	3.45847	5.37094	2.60573	35.9253	4.89186	4.62951	3.91721	4.07968	3.44959
Chr01N_87353701_87354200	1.59385	1.20088	1.01798	1.26729	1.04729	1.33443	1.44492	0.809601	1.29653	1.41791	1.81439	1.77337	1.49957	1.06651	1.45445	1.62954	1.27208	1.7686	1.15156	1.81713	1.55302	1.27859	1.06315	1.05842	1.46332	0.90134	1.41484	0.933382	0.886696	1.18971	1.67284	1.6584	1.59728	1.19154	0.962856	1.3907	1.16434	1.52855	1.01856	1.11769	1.38339	1.36906	0.966641	1.08268	1.63062	1.40512	1.16338	1.27762	1.06807
Chr01N_88061101_88061500	0.531285	0.510375	0.808399	0.55241	0.98829	0.7084	0.594968	1.2144	0.648264	0.315091	0.522546	0.425022	0.374893	1.46645	0.552691	0.657073	1.51783	0.479619	0.96674	0.442633	0.592972	0.566649	1.15175	0.63211	0.738903	0.392519	0.848902	1.14415	1.04401	0.966642	0.597442	0.552801	0.60987	0.672867	0.571696	0.978071	0.7331	0.504842	0.664892	0.759455	0.931671	0.346027	0.490325	0.548371	0.319034	0.606421	0.412338	0.391998	0.476303
Chr01N_88066401_88067000	0.789748	0.645474	1.03295	0.958594	1.60782	0.823721	0.866953	1.45728	1.52805	0.740465	0.827364	0.820733	1.23576	1.59976	1.03266	0.906761	2.00931	0.6295	0.796139	0.745488	1.01652	1.10424	1.65379	0.882014	0.927251	0.944953	1.68291	1.73127	1.802	1.32356	0.627314	0.887391	0.885763	0.995282	1.18853	1.36013	1.26496	0.91152	0.806358	0.515856	1.0446	1.02304	1.34489	0.885829	0.744413	1.21284	0.839402	0.900144	0.981472
Chr01N_88071001_88071400	0.516926	0.480353	0.43414	0.584905	0.708029	0.609554	0.74796	1.30886	0.416741	0.37811	0.667697	0.54227	0.81921	1.03688	0.567235	0.18398	0.881786	0.269786	1.15156	0.559116	0.52238	0.653825	0.782599	0.441007	0.68095	0.45067	0.78933	1.06887	0.915299	0.847671	0.358465	0.421874	0.479183	0.490632	0.631875	0.794683	0.646853	0.476795	0.537572	0.716467	0.423487	0.526563	0.742493	0.773343	0.407655	0.532467	0.530149	0.624293	0.764971
Chr01N_88081801_88082300	0.746671	0.660485	1.04792	0.519916	1.69632	0.807247	1.03694	1.38982	0.694569	0.976783	0.754788	0.820733	0.76367	1.55532	0.829036	0.591366	1.301	0.449643	0.52602	0.605709	0.79063	0.653825	1.49137	0.66151	0.68095	0.596048	0.759544	1.30975	1.55887	1.39791	0.687058	0.552801	0.392059	0.883138	0.631875	1.61993	0.618104	0.771286	0.594159	0.573174	0.677579	1.06817	0.784521	0.787404	0.460827	0.739538	0.544875	0.682367	0.707237
Chr01N_89781701_89783100	2.03898	2.23664	2.8294	2.4371	6.269	1.74629	3.29782	6.36886	2.45414	2.9146	1.71279	1.39231	2.12439	4.96222	2.67619	1.55069	6.08577	1.16907	3.04239	1.65405	2.38601	3.12383	6.17219	2.48434	2.33262	2.87847	4.63173	6.18742	5.10565	4.41681	1.2845	2.34213	2.72989	1.8644	2.27174	5.53222	2.58741	2.35593	2.33419	2.56495	2.79501	2.51246	2.67578	2.1513	1.89648	2.30736	1.98806	2.75851	3.27639
Chr01N_89982201_89982700	0.402053	0.180132	0.329348	0.276205	1.3423	0.313014	0.611967	1.38982	0.493916	0.614428	0.217727	0.249151	0.152734	1.0517	0.203623	0.249688	0.881786	0.0749405	0.412286	0.279558	0.268249	0.188883	1.19605	0.235204	0.202836	0.334368	0.982939	1.27964	1.31574	1.27894	0.268849	0.407327	0.232331	0.182235	0.330982	1.06977	0.172494	0.224374	0.452692	0.487198	0.211743	0.300893	0.336223	0.267155	0.372206	0.236652	0.32398	0.261332	0.346402
Chr01N_90343401_90343800	0.875902	1.02075	1.00301	0.958594	1.07679	0.658977	0.628966	0.985015	0.910657	0.787729	0.537061	0.615549	0.944174	1.22945	0.843581	1.20901	1.32991	0.719429	1.13734	0.698895	1.10123	1.29312	0.959791	0.558609	0.724415	1.23571	1.26591	1.50546	1.21563	1.01126	1.26956	0.960128	0.842201	0.841084	1.02304	0.978071	0.862471	0.74324	0.990264	1.40428	0.832857	1.18853	1.16277	1.0405	0.655792	0.843073	0.412338	1.00177	0.750538
Chr01N_91120001_91120400	0.430771	0.615452	0.703607	0.828615	1.15055	0.691926	0.781958	1.03899	0.740873	0.504146	0.595121	0.39571	0.610936	1.00726	0.596324	0.63079	1.0408	0.464631	0.710838	0.559116	0.945932	0.741002	1.38801	0.617409	0.796856	1.11941	0.6404	1.03876	0.958204	0.922028	0.672122	0.771012	0.929325	0.742957	0.857544	1.10033	0.7331	0.757263	0.580012	0.759455	0.663462	0.661965	1.09273	0.89989	0.38993	0.606421	0.662686	0.740441	0.952605
Chr01N_91277201_91277800	1.96719	1.71126	1.30242	1.91719	1.59306	2.257	2.05689	1.6327	1.57436	2.09536	2.30791	2.76997	1.76338	2.25152	1.20719	2.1552	2.00931	2.09833	1.84818	2.18987	1.89186	1.51106	1.72762	1.64643	1.53576	1.46831	1.86163	1.62589	1.68758	1.41278	1.79232	1.51293	1.35043	1.27564	1.48942	1.9103	1.79681	1.44441	1.34393	1.3183	1.28458	1.44429	1.72314	1.64511	1.79014	1.61219	1.48736	1.78577	1.45777
Chr01N_91330301_91330700	0.387694	1.06578	1.39224	1.42977	1.46031	0.823721	0.74796	1.92955	1.00327	0.645937	0.595121	0.483646	0.902519	0.829506	1.43991	0.63079	1.25763	0.464631	1.37903	0.722191	1.35537	1.16236	1.29941	1.14662	1.46332	1.16302	0.774437	1.59578	1.21563	1.08561	0.672122	0.843749	1.00193	1.0093	0.962856	1.26844	0.632479	0.925544	1.54198	1.38995	1.49632	1.09826	1.70913	1.20923	0.460827	1.07973	0.92776	1.53896	1.15467
Chr01N_91423001_91423700	0.875902	0.540397	0.464081	0.942347	1.50456	0.774298	1.25793	1.57872	0.818048	1.43367	0.856394	0.688829	0.777555	1.59976	0.639958	0.906761	1.63347	0.839334	0.44072	0.605709	0.607091	0.682884	1.62426	0.66151	0.521579	0.45067	1.60845	1.74633	1.75909	2.26046	0.896162	0.756464	0.508225	0.476614	0.496473	1.40598	0.531857	0.771286	0.707332	0.573174	0.479951	0.556652	0.812539	0.562431	0.531723	0.724747	0.780497	0.783996	0.649504
Chr01N_91436601_91437000	0.531285	0.600441	0.688636	0.9261	1.2243	0.790773	0.764959	1.6192	0.586525	0.582919	0.624152	0.776765	1.11079	0.933194	1.01811	1.06446	1.21426	0.599524	1.37903	0.535819	0.87534	1.03159	1.01885	0.66151	0.59402	0.843189	0.714865	1.43018	0.943902	1.10048	0.537697	0.640085	0.929325	0.911174	1.50446	1.14618	0.848096	0.729216	0.622452	1.20366	1.1293	1.08322	1.23282	1.02644	0.372206	0.562049	1.01612	0.65333	1.05364
Chr01N_91466501_91466900	0.60308	0.720529	0.673666	0.714884	1.20955	0.675452	0.475974	1.02549	0.926092	0.598674	0.493515	0.512958	0.81921	0.548066	0.887214	0.696497	0.925152	0.389691	1.19421	0.442633	0.960051	1.14783	0.915493	0.617409	0.362207	0.872265	1.01273	1.18931	1.15843	0.803056	0.567569	0.465517	0.493704	0.700903	0.631875	1.06977	0.991841	0.532889	0.707332	0.917078	0.776392	0.752233	0.924614	0.928012	0.549448	0.754329	0.603781	0.740441	0.793838
Chr01N_91574901_91575400	0.947697	1.27594	1.51201	1.68973	1.74057	0.939042	1.10494	1.95654	1.14218	0.693201	1.19024	0.981948	1.06914	1.68864	1.27992	1.28786	1.99486	0.884298	2.27468	1.23471	1.44008	1.85977	1.75716	1.38182	1.01418	1.43924	1.42973	1.52051	2.10233	1.50201	1.04552	1.39655	1.55372	1.69619	1.35402	1.58937	1.37995	1.47246	1.17417	1.76251	1.87746	1.74518	2.18545	1.65917	0.638068	1.16847	1.0603	1.71318	1.64541
Chr01N_91709401_91711100	6.05952	4.36821	4.50608	5.2479	4.49893	4.64579	6.64664	3.8591	5.10894	7.2471	6.98179	6.60983	5.48454	4.50303	5.2942	4.78349	4.33665	9.00785	4.22238	8.643	4.39082	4.53319	4.20831	4.54237	3.8394	4.09964	5.79338	4.23033	4.73381	4.98192	3.79375	4.59698	4.99512	4.20542	4.25763	5.04318	4.54235	5.30084	4.45619	3.85459	4.57366	4.12224	4.27284	3.83859	7.40868	5.75361	5.43402	4.74753	3.86816
Chr01N_91738401_91739000	2.49847	2.07152	1.75153	1.511	1.91758	1.89456	1.8189	1.24139	1.89849	2.61526	2.16276	2.63807	2.49928	1.6442	1.87624	1.97122	1.95149	2.48803	1.84818	2.16657	2.21659	1.8743	1.57996	1.63173	2.17324	1.39562	2.18927	1.59578	1.90211	1.44253	1.8222	1.84752	1.58276	1.96253	1.74518	2.03255	1.3512	1.71085	1.9098	1.54757	1.83511	1.48942	1.83522	1.71542	1.96738	2.11508	2.44457	1.35022	1.37117
Chr01N_92013901_92014500	1.1918	1.11082	1.24254	1.16981	1.71107	0.922568	1.41092	1.59222	0.910657	1.49668	1.13218	1.24575	1.63842	1.61457	1.33809	1.31415	1.41664	0.959239	1.36481	0.838674	1.18594	1.06065	1.35847	0.984915	1.18804	1.06126	1.25101	1.23447	1.50166	1.17484	1.01565	0.960128	1.06001	1.33172	1.2487	1.61993	1.43745	1.09382	0.820505	1.16068	0.974019	1.02304	1.06471	1.01238	1.04572	1.15368	1.22229	0.914662	1.34231
Chr01N_92019101_92019500	0.588721	1.09581	0.658696	1.21855	1.82907	0.527182	1.01995	1.4303	0.802613	0.598674	0.566091	0.762109	1.02748	1.21463	0.989026	1.03818	1.67684	0.584536	1.43589	0.792081	1.41184	1.24953	1.24034	0.720311	0.970716	1.13394	1.29569	1.44524	1.33004	1.10048	0.911098	0.785559	0.682473	0.883138	0.842499	1.28372	0.977467	0.841403	1.10344	1.23232	0.988135	0.737188	0.99466	1.15298	0.336758	0.739538	0.957213	1.03081	1.08251
Chr01N_92327301_92327700	1.32103	0.87064	0.958103	1.16981	0.97354	1.10379	0.985947	0.715148	0.833482	1.24461	1.10315	1.08454	0.888634	1.06651	0.959937	0.841053	0.679409	1.19905	0.952523	1.56087	0.70592	0.857238	0.826897	0.67621	0.76788	0.610585	1.23612	0.737673	0.715078	0.639471	0.926034	0.931033	0.696994	0.813047	0.661964	1.08505	1.37995	0.841403	0.834651	0.974395	0.578765	0.707099	0.854567	0.646796	1.08117	0.754329	1.03084	0.958218	0.750538
Chr01N_92435801_92436300	0.445131	1.02075	0.83834	0.731131	1.32755	0.807247	0.543971	1.68667	0.771743	0.882256	0.682212	0.674173	0.722015	1.62939	1.06175	0.735922	1.44555	0.6295	1.06626	0.39604	0.635328	0.929885	1.28464	0.808512	0.738903	0.843189	1.0574	1.56567	1.27284	1.33843	0.776674	0.465517	0.784118	0.644831	0.872589	1.57408	0.804973	0.729216	0.763918	1.03171	0.959903	0.782322	1.19079	0.942072	0.655792	0.562049	0.64796	1.20503	0.808271
Chr01N_92705901_92706300	2.11078	0.825607	1.10781	1.07233	5.91499	1.13674	4.01178	5.01953	2.33066	4.14345	0.682212	0.93798	1.22187	6.76936	1.03266	1.28786	6.33151	1.01919	0.639754	1.3046	0.691801	1.17689	6.6447	0.823213	1.21702	1.09033	6.58271	4.8024	5.39169	7.06392	1.40399	1.23653	0.798639	0.967246	0.857544	5.8073	0.905594	0.799333	0.820505	0.859761	0.5223	0.992948	0.714474	0.703039	1.38248	1.1241	0.706865	0.696886	0.851571
Chr01N_92773101_92773700	1.29231	1.5011	1.25751	1.5435	2.46335	1.46622	1.32593	3.02251	1.51262	1.11857	1.33539	0.923324	1.55511	1.95526	1.57081	1.64268	2.28397	0.989215	2.40263	1.23471	1.9201	2.07771	1.89005	1.42592	1.49229	1.72999	1.90631	2.19796	2.08803	1.93328	0.881226	1.16379	1.58276	1.69619	1.44428	1.86445	1.79681	1.36027	1.82492	2.03477	1.94804	1.59473	2.19946	2.44658	0.744413	1.70094	1.01612	2.11969	1.93408
Chr01N_93565601_93566000	0.416412	0.630463	0.299407	0.796121	1.01779	0.7084	0.968948	1.05248	0.493916	0.661692	0.551576	0.556926	0.722015	1.12576	0.363612	0.367961	1.19981	0.449643	0.611321	0.372744	0.494144	0.78459	1.26988	0.470407	0.521579	0.523359	0.78933	1.17425	1.27284	1.02613	0.687058	0.814654	0.319456	0.406524	0.661964	0.962789	0.488733	0.462772	0.594159	0.472868	0.324673	0.541608	0.364242	0.562431	0.531723	0.473304	0.397612	0.479109	0.750538
Chr01N_93938801_93939200	1.09129	1.41104	1.28745	1.78721	1.96183	1.72982	0.900951	2.37483	1.74414	1.13433	1.45152	0.93798	1.15245	2.05895	2.18167	1.14331	2.12496	0.79437	2.24625	1.3279	1.82127	2.1213	1.78669	1.96983	1.47781	1.70092	1.53398	2.06247	1.8449	1.85893	0.926034	1.48383	1.80057	1.75226	1.62482	1.45182	1.68182	1.94925	1.62686	1.5619	1.52455	1.71509	2.03135	2.16536	1.22296	1.15368	1.07502	1.66962	1.97738
Chr01N_94202201_94202600	0.545644	0.495364	0.568873	0.584905	1.26855	0.345963	0.37398	1.57872	0.771743	0.330846	0.609636	0.293119	0.569281	0.785068	0.799947	0.683356	1.24317	0.31475	0.710838	0.419337	0.649446	0.726472	1.10745	0.455707	0.651973	0.537897	0.78933	1.27964	0.958204	0.981513	0.776674	0.465517	0.755077	0.616795	0.451339	0.764118	0.718726	0.420702	0.721478	0.673479	0.945787	0.571697	0.79853	0.913951	0.283586	0.428932	0.427064	0.479109	0.50517
Chr01N_94257101_94257700	1.29231	1.12583	1.43715	1.31604	0.767031	1.44975	1.56392	0.742135	1.23479	1.65423	1.71279	1.65612	1.37461	1.14057	1.22174	1.301	1.1709	2.06836	1.06626	1.3279	1.10123	1.1333	0.915493	1.01432	1.04316	0.988567	1.47441	1.11404	0.929601	0.892285	1.07539	1.54202	0.885763	1.02332	0.692053	1.54352	1.12121	1.14992	1.13173	1.03171	1.01637	1.32393	0.784521	1.22329	1.52427	1.25721	0.898308	1.29214	0.894872
Chr01N_95374401_95374800	1.16308	0.945695	0.988043	0.584905	0.693278	0.955517	1.51292	1.60571	0.771743	0.472637	0.885424	0.54227	0.666476	0.39994	0.959937	1.53755	0.404754	0.344726	0.881439	0.978453	1.58126	0.668355	2.2149	2.42554	2.20222	2.54411	1.22123	0.948437	1.35865	1.78457	0.328593	1.64386	1.94578	1.94851	1.80536	0.871095	0.416861	0.687146	0.339519	0.487198	0.578765	0.992948	0.490325	2.26379	0.496275	0.38456	0.500696	0.65333	0.490736
Chr01N_95568101_95568500	1.4359	1.6362	1.39224	1.72222	2.16834	1.26853	1.8699	2.2399	1.7287	2.18989	1.437	1.2311	1.56899	2.84402	1.51263	1.44556	2.71763	1.67867	1.12312	1.79383	1.08712	1.35124	1.97865	0.970215	1.20253	0.988567	2.30842	2.51411	2.7173	2.33481	1.25463	1.44019	1.1907	1.35975	1.18853	2.90365	0.991841	1.3182	0.792211	1.04604	1.10107	1.39915	1.09273	1.13892	1.22296	1.30159	1.03084	1.07437	1.40004
Chr01N_96093901_96094500	0.674875	1.03576	1.0629	1.44602	1.99133	0.7084	0.849954	2.21291	0.833482	1.02405	0.870909	0.894012	0.985829	1.70345	1.43991	1.41928	2.13941	0.719429	1.40746	0.722191	1.24242	0.581178	1.86052	0.882014	1.08662	1.0031	1.50419	1.97215	1.8163	1.62098	0.970843	0.974675	1.04549	1.19154	1.12835	1.89501	1.14996	0.855427	0.933678	1.20366	0.818741	1.1133	1.513	1.33577	0.531723	0.754329	0.589054	1.03081	1.21241
Chr01N_96306601_96307000	0.933338	1.02075	1.03295	1.2023	0.767031	0.724875	0.730961	0.971522	0.833482	0.72471	0.958	0.996604	1.52734	0.755443	1.26537	1.02503	1.09862	0.974227	1.17999	0.885267	1.00241	0.886296	0.649704	1.10252	1.43434	1.67184	1.08719	0.767782	0.958204	0.728699	1.55335	1.29472	1.43755	1.19154	1.05312	1.11561	0.934343	1.24808	1.4571	1.10336	1.14341	1.44429	1.19079	1.5045	0.90393	1.09452	1.03084	1.23407	0.779404
Chr01N_96664401_96664800	0.445131	0.375276	0.553903	0.633647	1.03254	0.280065	0.509973	0.836588	0.54022	0.299337	0.377394	0.322431	0.249928	1.11095	0.538146	0.473092	1.15644	0.224822	0.824572	0.326151	0.691801	0.494001	0.930259	0.573309	0.536067	0.494283	0.372325	1.23447	1.00111	1.21946	0.463017	0.509159	0.479183	0.546704	0.511518	1.02392	0.431235	0.476795	0.551719	0.673479	0.479951	0.782322	0.672446	0.576492	0.141793	0.502886	0.353433	0.46459	0.346402
Chr01N_96673501_96673900	0.373335	0.540397	0.628755	0.389937	0.944038	0.247116	0.594968	0.931041	0.493916	0.72471	0.319333	0.483646	0.527627	0.859131	0.479968	0.302254	1.06971	0.23981	0.412286	0.302854	0.423552	0.421354	0.856429	0.338105	0.50709	0.363444	0.863795	1.11404	0.986807	1.08561	0.164296	0.421874	0.377538	0.630813	0.677008	1.0392	0.373737	0.588982	0.452692	0.458539	0.395254	0.571697	0.294195	0.393702	0.159517	0.547258	0.441791	0.319406	0.433002
Chr01N_96741201_96741600	0.344617	0.855629	0.85331	0.86111	1.04729	0.329489	0.577969	0.985015	0.694569	0.567165	0.783818	0.703485	0.624821	1.14057	0.639958	0.499375	1.06971	0.539572	0.995173	0.629005	0.931814	0.697414	1.01885	0.64681	0.912763	0.799576	0.610614	1.30975	0.958204	1.15997	0.687058	0.567348	1.20522	0.925192	0.707098	0.871095	0.718726	0.631053	0.848798	1.13202	0.734043	0.631876	1.31687	0.801465	0.69124	0.917027	0.706865	0.813033	0.880438
Chr02K_244701_245800	3.71899	4.99867	4.58093	5.10167	1.01779	4.82701	3.11083	1.09296	4.32176	2.61526	5.03676	4.48472	3.88778	1.34795	5.01785	4.37611	1.38773	5.48565	3.61106	4.86897	4.13669	5.36137	1.46184	3.66036	4.50586	3.98334	1.98077	1.35491	1.43016	1.54663	4.15222	4.2042	4.44334	4.17738	3.97178	1.17674	4.78671	5.59533	4.4279	4.55673	5.36416	5.00987	4.24482	3.69799	4.27151	4.91053	5.56656	5.18309	4.83519
Chr02K_419801_420800	3.40309	3.61766	4.01205	3.23322	1.40131	3.45963	2.22688	0.917548	2.63936	2.44196	4.18036	3.25362	3.30461	1.22945	3.4325	3.14081	1.48892	4.04679	3.51154	2.79558	3.19076	3.29818	1.59473	2.96945	3.28884	3.76528	1.47441	0.9936	0.986807	1.17484	3.03202	3.49137	3.47045	3.51853	3.83638	1.48239	3.93862	3.9546	3.5791	3.73996	3.8255	3.95675	3.48831	3.41677	4.07655	3.90476	4.3001	3.74576	4.15682
Chr02K_422101_422600	1.72309	1.6362	1.91621	2.01467	1.66682	2.10873	1.49592	1.14694	1.86762	1.44942	2.45306	1.56819	2.06885	1.98489	1.8617	1.89237	1.46001	3.41729	1.43589	1.79383	1.86363	1.6273	1.69809	1.19072	1.49229	1.72999	1.6978	1.00865	1.18703	1.15997	1.83713	1.99299	1.81509	1.83637	1.79031	1.02392	2.3143	1.93523	2.00882	1.99178	1.84922	2.15139	1.40093	1.71542	2.4991	2.17424	2.47403	2.2068	1.91964
Chr02K_428901_429400	2.32617	2.62693	2.93419	2.68081	1.03254	2.8995	1.51292	1.09296	1.91392	0.961029	2.36597	1.8613	2.36043	0.503629	2.61801	2.78599	1.02634	1.84354	3.24142	1.86372	2.38601	3.26913	1.04839	2.77834	2.60789	3.28553	0.774437	0.978546	0.800887	0.728699	2.82291	2.83674	3.06387	2.66343	3.06911	1.11561	2.73116	2.93089	3.02738	3.82594	3.48671	2.70804	3.08205	2.91058	1.68379	2.76587	2.31204	3.00532	3.20422
Chr02K_456701_457200	1.62257	2.34172	1.87129	1.73847	0.604775	1.81219	1.22393	0.593708	1.57436	1.18159	2.1047	1.80268	2.05497	0.651755	1.94896	1.52441	0.737231	1.46883	1.97613	1.81713	1.83539	1.91789	0.871195	1.52882	1.79655	1.7736	0.759544	0.843055	1.04401	0.371785	1.71764	2.29849	2.0329	1.64011	2.06111	0.489036	1.96931	2.49616	2.19273	1.49025	1.90569	2.49741	1.79319	1.57481	1.63062	2.11508	1.98806	1.77125	2.07841
Chr02K_465801_466700	2.95796	4.95364	5.19471	4.79297	2.07983	4.61284	2.31188	2.32086	3.42654	2.14262	4.00618	4.49937	3.99885	2.2367	5.86143	3.7716	2.18278	2.62292	6.42598	4.26326	5.32263	5.84084	2.2149	4.48357	4.76665	4.78292	1.65312	2.07753	2.24534	1.63586	3.22618	4.85883	5.66308	4.42971	4.82933	2.21594	6.15229	4.54358	6.38013	7.13601	7.4816	6.18336	6.66843	5.75086	2.95993	5.17677	4.44736	5.47346	5.98987
Chr02K_505301_505800	1.39283	2.61192	2.021	1.80346	0.516271	1.96046	1.71691	0.431787	1.57436	1.70149	1.90149	2.60876	2.47151	0.68138	1.87624	1.91865	0.881786	2.02339	2.24625	2.37624	1.93422	1.61277	0.634938	2.17563	2.12978	1.39562	0.729758	0.526909	0.872395	0.743571	1.8222	1.99299	1.80057	1.48591	2.22661	0.565448	2.42929	2.13156	2.26346	2.55062	2.07508	2.5275	2.31153	1.67323	2.19779	2.21861	2.1795	1.6551	2.20831
Chr02K_953201_953700	1.5077	1.18587	1.0629	1.28354	0.914537	1.4827	1.35993	0.958028	1.42001	1.85904	1.71279	1.93458	1.34684	1.25907	1.26537	1.60326	1.01189	1.48382	1.49276	2.0035	1.35537	1.51106	1.01885	1.30832	1.37639	0.90134	1.0574	1.23447	1.12982	1.11536	1.20982	1.60021	1.35043	1.28966	1.1133	1.46711	1.20746	1.22003	1.08929	1.01738	1.18576	1.62482	1.09273	0.843647	1.32931	1.49387	1.31065	0.943699	1.22684
Chr02K_1021101_1021600	1.42155	1.53113	1.09284	1.25105	1.23905	1.15321	1.10494	1.86208	1.12674	1.00829	0.943485	0.674173	1.26353	1.43682	1.29446	1.24844	1.8503	0.86931	1.40746	1.02505	1.04476	1.52559	1.55043	1.05842	1.02867	0.944953	1.0723	1.73127	1.21563	1.44253	1.15007	0.858296	1.00193	0.86912	1.35402	1.68106	1.50932	1.10785	1.28734	1.04604	1.77864	1.39915	1.37291	1.20923	0.69124	1.2868	1.14866	1.26311	0.967039
Chr02K_1055201_1055900	1.70873	1.53113	1.52698	1.94968	2.30109	1.26853	1.10494	2.11846	1.21935	1.18159	1.29185	0.894012	1.18022	1.48126	1.57081	1.01189	2.44298	0.524584	2.47372	1.07164	2.00481	1.40936	2.59882	1.79343	1.28946	1.78814	1.44462	2.07753	1.78769	1.81431	0.970843	1.44019	1.46659	1.78029	1.38411	2.0784	1.83994	1.5005	1.4571	2.07775	2.15978	2.22661	2.28352	1.95445	0.886206	2.07071	1.31065	2.10518	1.60211
Chr02K_1082301_1082800	1.60821	1.33598	1.27248	1.59224	1.2833	1.44975	2.24388	1.18742	1.58979	2.00083	1.437	1.91993	1.05525	1.06651	0.989026	0.933043	1.73466	1.34893	1.08047	1.46768	1.24242	1.43842	1.65379	0.867313	1.37639	1.16302	1.42973	1.41513	1.01541	1.2492	1.15007	1.03286	1.2633	0.86912	1.23366	1.61993	1.19308	1.41636	1.07514	0.988725	0.959903	0.827456	1.00867	0.998316	1.542	1.47908	1.28119	0.725923	1.29901
Chr02K_1086901_1087300	0.818466	1.366	1.94615	1.55975	2.5371	1.28501	1.03694	2.50976	1.03414	1.02405	1.26282	0.556926	0.999714	1.61457	1.75988	1.24844	1.82139	0.404679	1.96191	0.908563	1.75068	2.17942	1.99341	1.13192	1.41985	1.46831	1.08719	1.71622	1.68758	1.51688	0.985779	1.90571	1.52467	1.68217	1.83545	1.61993	1.66744	1.03773	1.59857	1.5619	1.77864	1.5496	1.48499	1.53263	0.584896	1.64177	1.19283	1.66962	2.10728
Chr02K_1095501_1095900	1.20616	1.87638	2.21561	2.1609	2.06508	1.94398	0.985947	2.4423	1.38914	1.33914	1.40797	0.981948	1.4718	1.89601	1.83261	1.24844	2.48635	1.15408	2.70119	1.04834	1.97657	2.15036	2.06724	1.73463	1.69513	1.91898	1.47441	1.95709	2.10233	1.91841	2.06117	1.67295	2.04742	2.11673	1.79031	2.03255	1.68182	1.51453	1.85321	2.33568	2.10332	1.86554	2.49365	2.17942	0.850757	2.02633	1.57572	1.7277	2.04954
Chr02K_1665001_1665500	0.617439	1.2309	0.808399	0.942347	1.93233	0.873145	0.832955	1.99702	0.60196	0.866501	1.00155	0.879356	0.777555	1.55532	1.1781	0.972468	2.12496	0.614512	1.40746	0.768784	1.44008	1.11877	1.68333	1.05842	0.985204	1.0031	1.02762	1.79149	1.94501	1.41278	0.79161	0.960128	1.04549	1.57002	0.932767	1.40598	1.10684	0.841403	0.976118	1.08903	1.21399	1.03808	1.37291	1.37796	0.319034	1.02056	0.898308	1.50992	1.05364
Chr02K_2149301_2149900	0.732311	0.720529	0.673666	0.503668	1.32755	0.593079	0.832955	0.985015	0.617394	1.15008	0.624152	0.425022	0.555396	1.33313	0.42179	0.433668	1.19981	0.55456	0.341202	0.349447	0.720038	0.450413	1.19605	0.514508	0.550555	0.508821	1.29569	1.43018	1.63038	1.54663	0.597442	0.523706	0.435621	0.57474	0.481428	1.10033	0.474359	0.659099	0.551719	0.42988	0.790508	0.586742	0.462307	0.520249	0.69124	0.458514	0.618507	0.56622	0.447436
Chr02K_2153601_2154000	0.229745	0.555408	0.359288	0.194968	1.15055	0.461284	0.951949	0.661174	0.50935	0.693201	0.406424	0.219839	0.430432	1.00726	0.552691	0.367961	0.968519	0.479619	0.341202	0.535819	0.296486	0.203412	0.841663	0.396906	0.449137	0.290755	0.759544	1.11404	1.02971	1.07074	0.507825	0.2764	0.174249	0.294379	0.270803	0.978071	0.244367	0.462772	0.367812	0.415551	0.5223	0.240715	0.546363	0.224973	0.248138	0.369769	0.530149	0.290369	0.274235
Chr02K_2181101_2181500	0.90462	1.69625	1.94615	1.62474	1.46031	1.15321	0.900951	1.60571	0.771743	0.756219	1.05961	1.0992	1.34684	1.00726	1.90533	1.22216	0.968519	0.644489	2.30312	0.978453	1.90598	2.19395	1.12222	1.23482	1.89797	1.64277	0.536149	1.27964	0.886696	0.922028	1.47867	1.74569	2.74441	1.94851	1.8204	1.06977	2.48679	1.17796	1.75418	2.00611	2.58327	1.685	2.61974	2.51688	0.939378	1.89322	1.44318	2.22132	2.13615
Chr02K_2523701_2524100	0.617439	0.930684	0.973073	0.877358	1.15055	0.823721	0.764959	1.30886	1.0187	0.661692	0.479	0.586238	0.930289	1.36276	0.71268	0.933043	1.25763	0.6295	0.52602	0.489226	0.621209	0.726472	1.16651	0.735011	0.521579	1.10487	0.893581	1.09898	1.34435	1.07074	0.836418	0.712822	0.653432	0.93921	0.872589	1.31428	0.661228	0.603006	1.25905	1.00305	1.08695	1.05313	0.826549	1.16705	0.655792	0.813492	0.898308	1.00177	1.02477
Chr02K_3127901_3128800	0.918979	0.495364	0.913192	0.958594	2.4781	0.840196	1.22393	3.02251	0.926092	1.40216	0.885424	0.674173	0.79144	2.13302	0.639958	0.696497	2.94892	0.464631	0.980957	0.302854	1.27066	0.973473	2.76124	0.911414	0.825833	1.07579	2.02545	2.61949	2.28825	2.48353	0.701994	0.814654	0.82768	0.770993	0.692053	2.30764	0.574981	0.645076	0.862945	1.57623	1.10107	0.947814	1.13475	0.984255	0.638068	0.798701	0.677412	1.24859	1.02477
Chr02K_3992801_3993900	1.85232	1.02075	1.31739	0.9261	6.99178	0.939042	3.92679	8.51431	2.88632	4.41128	0.856394	1.06988	0.930289	8.38393	1.65807	0.998751	9.02023	0.809358	1.53541	1.51427	1.31301	1.08971	8.84484	1.08782	1.02867	0.915878	5.7487	9.12306	7.16508	6.79624	1.03059	0.829201	1.35043	0.616795	1.2487	7.35082	1.48057	1.17796	1.18832	1.30397	1.43985	1.26375	1.26084	0.984255	0.939378	1.15368	0.898308	1.16148	1.32787
Chr02K_4005701_4006400	1.12001	0.660485	0.83834	0.747379	2.75836	0.807247	1.9039	2.56374	1.23479	2.66252	0.841879	0.8647	0.70813	3.71796	0.610869	0.775346	2.8911	1.12411	0.611321	0.93186	0.70592	0.78459	3.0861	0.720311	0.724415	0.566972	2.50203	3.34211	3.10344	3.04864	0.731866	0.901938	0.667953	0.616795	0.767276	3.16345	0.776224	0.981637	0.763918	0.845431	0.790508	0.616831	0.854567	0.913951	0.673516	0.76912	0.854129	0.856589	0.808271
Chr02K_4065101_4065500	1.29231	1.17086	0.913192	1.12107	0.722779	1.02141	0.526972	0.580214	0.926092	0.945274	1.29185	1.21644	1.11079	0.888756	1.06175	0.985609	0.679409	1.12411	1.32216	1.39779	1.01652	1.01706	0.66447	0.749712	1.10111	0.639661	0.506363	0.722618	0.743681	0.550242	0.821482	0.698275	1.07453	0.658849	0.857544	0.611295	1.07809	1.16394	1.25905	1.33263	1.15753	0.917724	0.966641	0.7171	0.762137	1.07973	0.883581	0.943699	0.909305
Chr02K_4201601_4202000	0.689234	1.18587	1.25751	0.991089	0.575273	0.971991	1.01995	0.728641	1.12674	1.00829	1.23379	1.42163	0.985829	0.548066	1.07629	0.81477	0.592676	1.06416	1.09469	1.21142	0.988287	1.04612	0.546342	1.04372	1.08662	1.14848	0.804223	0.632291	0.786585	0.550242	0.911098	0.741917	1.35043	0.770993	0.992946	0.58073	1.17871	1.22003	0.693185	1.04604	0.846973	0.797367	1.12074	0.998316	1.15207	1.00577	1.03084	1.01629	1.08251
Chr02K_4247201_4247700	1.16308	1.2309	1.10781	0.893605	0.73753	1.4827	0.815956	0.728641	1.14218	1.16584	1.61118	1.34835	1.09691	0.518441	1.22174	1.05132	0.491487	1.1391	0.909873	0.978453	0.974169	0.900826	0.694003	0.911414	1.04316	0.974029	0.565935	0.707564	0.82949	0.684085	0.821482	1.52748	0.958367	0.770993	1.14339	0.84053	0.977467	0.995661	1.32978	1.03171	1.28458	1.21862	0.826549	0.801465	1.22296	1.09452	1.42846	1.04533	1.16911
Chr02K_4512501_4512900	2.03898	2.94216	2.87431	3.26572	3.33364	2.20757	1.47892	2.86059	2.09914	1.74876	1.85794	1.74406	2.24936	2.51814	2.74891	1.76096	3.23803	1.27399	4.33611	2.21317	3.76961	3.61783	2.86461	2.82244	2.28915	2.39873	2.01056	3.50771	2.67439	2.21584	1.07539	2.06573	2.83154	2.15878	3.05406	2.62857	3.27739	2.8187	3.02738	3.86892	4.24898	2.88857	4.14675	3.12149	1.55972	2.95815	2.35622	3.25213	3.52175
Chr02K_5382401_5382800	0.588721	0.795585	0.913192	0.86111	1.69632	0.724875	0.441976	1.17392	0.493916	0.567165	0.740273	0.659517	0.666476	1.14057	1.00357	0.565083	1.0408	0.404679	1.15156	0.675598	1.03064	1.07518	1.09268	0.705611	0.854809	0.755963	0.78933	1.33986	1.33004	0.936899	0.522761	0.712822	1.13262	0.995282	1.12835	0.978071	1.10684	0.855427	1.13173	1.11769	1.5669	0.827456	1.45697	1.02644	0.230413	0.931818	0.64796	1.29214	1.63098
Chr02K_5434201_5434900	1.01949	0.960706	1.28745	0.828615	1.84382	1.13674	0.968948	1.6192	1.17305	0.803483	0.841879	0.762109	0.833095	1.61457	1.41082	1.02503	1.73466	0.944251	1.35059	0.792081	1.08712	0.900826	1.44707	1.04372	0.753391	1.0031	1.26591	1.76138	1.75909	1.82918	1.2845	0.931033	0.81316	1.13546	1.26375	1.69634	1.14996	1.09382	0.976118	1.18934	1.19988	1.18853	1.34489	1.23735	0.513999	0.931818	1.01612	1.08888	1.35674
Chr02K_5437901_5438400	0.832825	0.690507	0.733547	0.731131	1.06204	0.576605	0.713962	0.985015	0.632829	0.72471	0.50803	0.571582	0.499857	1.27388	0.596324	0.578224	1.31545	0.659477	0.48337	0.745488	0.536499	0.581178	1.16651	0.411606	0.651973	0.71235	1.32548	1.29469	1.28714	1.33843	0.627314	0.523706	0.421101	0.490632	0.692053	0.962789	0.517482	0.701169	0.466839	0.65915	0.677579	0.496474	0.58839	0.646796	0.513999	0.458514	0.76577	0.508146	0.822705
Chr02K_5439301_5439700	0.60308	0.840618	0.41917	0.682389	1.2833	0.395386	0.900951	1.40331	0.586525	0.834992	0.580606	0.439678	0.652591	1.19982	0.756314	0.893619	1.18535	0.584536	0.96674	0.442633	0.480025	0.871767	1.25511	0.367506	0.550555	0.770501	0.93826	1.18931	1.22993	1.01126	0.64225	0.494611	0.653432	0.560722	0.496473	1.05448	0.661228	0.504842	0.636598	0.759455	0.649346	0.842501	0.714474	1.06862	0.460827	0.414141	0.544875	0.740441	0.606203
Chr02K_5849901_5850600	1.1918	0.885651	1.34733	1.21855	1.41606	0.757824	1.13894	1.55174	0.710004	0.866501	0.870909	0.644861	1.08302	1.59976	1.26537	1.05132	1.54674	0.6295	1.17999	0.372744	0.917695	1.20594	2.00818	1.19072	1.1156	1.32293	1.08719	1.77644	1.75909	1.44253	0.806546	1.01832	1.39399	0.953228	1.08321	1.34485	0.991841	1.0798	1.38637	1.47592	1.42574	1.2788	1.26084	1.74354	0.779861	1.19805	1.04557	1.52444	1.21241
Chr02K_5932701_5933200	0.689234	1.06578	1.27248	1.2023	1.74057	0.971991	0.883952	1.75414	0.802613	0.756219	0.798333	0.644861	0.999714	1.51089	1.70171	1.0776	2.02377	0.179857	1.69179	0.978453	1.03064	1.27859	1.59473	1.48472	0.970716	1.16302	1.13187	1.97215	1.53027	1.07074	0.776674	1.14924	1.35043	1.54199	1.53455	1.89501	1.50932	1.30418	1.0327	1.67653	1.80688	1.08322	1.69512	1.72948	0.567172	1.06493	0.751044	1.6551	1.73201
Chr02K_6893001_6893400	0.617439	0.600441	1.00301	0.763626	1.35706	0.626028	0.832955	1.70016	0.802613	0.693201	0.783818	0.762109	0.694246	1.30351	0.799947	0.643931	1.38773	0.344726	0.92409	0.372744	1.08712	0.915355	1.12222	0.911414	0.811345	0.930416	0.521256	1.58073	1.24424	1.21946	0.612378	0.756464	0.900284	0.995282	0.81241	1.0392	0.977467	0.490819	0.947824	1.06037	1.14341	0.87259	1.2048	0.871769	0.513999	0.606421	0.427064	1.17599	1.24127
Chr02K_6896101_6896600	0.90462	1.03576	0.988043	0.909852	1.54881	0.840196	0.968948	1.32235	1.06501	0.945274	0.98703	0.806077	0.999714	1.24426	1.309	0.906761	1.92258	0.479619	1.47854	0.582412	1.15771	1.235	1.44707	0.984915	0.608508	1.33747	0.923367	1.50546	1.53027	1.59124	0.86629	0.72737	1.03097	1.20555	0.857544	1.17674	1.20746	0.91152	0.976118	1.38995	1.07283	1.12835	1.13475	1.15298	0.567172	0.946609	0.883581	1.16148	1.29901
Chr02K_7519301_7519700	0.890261	0.630463	0.479051	0.958594	1.88808	0.313014	0.917951	1.52475	0.679134	0.803483	0.566091	0.483646	0.458202	1.95526	0.959937	0.5388	1.7202	0.434655	1.05204	0.302854	0.748275	0.682884	2.03771	0.779112	0.941739	0.523359	1.59355	1.8216	1.38725	1.33843	0.388337	0.596443	0.784118	0.532686	0.511518	1.98671	0.718726	0.757263	0.664892	0.859761	0.818741	0.87259	0.952632	0.548371	0.567172	0.650794	0.618507	0.798515	0.67837
Chr02K_7675401_7675800	0.531285	0.615452	0.643725	0.6174	1.56356	0.626028	0.594968	1.55174	1.06501	0.425373	0.566091	0.454334	0.485972	1.03688	0.669047	0.5388	1.19981	0.539572	0.881439	0.605709	0.607091	0.755531	1.03362	0.617409	0.637485	0.508821	1.13187	1.20436	1.12982	0.832799	0.612378	0.683727	0.798639	0.799029	0.707098	0.916942	0.661228	0.336561	0.891238	0.745126	0.804625	0.887635	0.882586	0.928012	0.567172	0.636003	0.751044	0.754959	0.59177
Chr02K_7721701_7722200	1.04821	1.44106	1.54195	1.33228	1.50456	1.33443	0.93495	0.985015	1.17305	0.913765	1.2483	1.30438	1.97166	1.14057	1.309	0.841053	1.08416	0.599524	1.96191	1.09494	1.48243	1.6273	1.32894	1.30832	1.31843	1.67184	0.834009	1.27964	1.17273	0.698957	0.746802	1.54202	1.85865	1.556	1.47437	1.26844	2.0843	1.57062	1.89565	1.79117	1.94804	1.23366	2.14342	1.78572	0.815309	1.40512	1.23701	1.94547	1.44334
Chr02K_7915601_7916100	0.732311	1.15585	0.748518	0.877358	1.18005	0.626028	0.866953	1.6192	0.740873	0.409619	0.92897	0.498302	0.84698	1.0517	0.756314	0.486234	1.08416	0.404679	1.42168	0.792081	0.79063	1.26406	1.25511	0.66151	1.1156	0.90134	0.729758	1.30975	1.40155	1.10048	0.79161	0.698275	0.696994	0.644831	0.917723	1.19202	0.991841	0.771286	1.0327	1.14635	1.25634	0.737188	1.14876	0.89989	0.567172	0.532467	0.692139	1.21955	1.14024
Chr02K_7919301_7919800	2.26873	3.18234	4.02703	3.3957	5.05946	2.91597	2.56686	5.84262	3.62719	2.58375	3.0627	2.62341	3.13799	3.1699	3.94156	1.91865	4.38002	1.57375	6.65345	2.25976	4.89908	3.95201	4.29691	3.63096	3.54963	4.01242	2.69564	5.60029	4.00443	3.70298	2.00143	3.11314	3.9932	3.91104	4.37799	3.68305	4.67172	2.95894	4.6401	5.24454	4.79951	4.36295	5.5757	5.52589	2.07372	3.49062	3.59323	4.61687	4.97953
Chr02K_7920401_7920800	1.63693	2.28168	2.26052	2.35587	2.96487	1.21911	1.7849	3.54875	1.77501	1.733	2.1047	1.83199	2.22159	2.28114	2.42893	1.43242	2.68872	0.689453	3.21299	1.67735	2.8378	2.3683	2.74648	2.21973	2.04285	2.09344	1.83184	2.72487	2.21674	2.36456	1.40399	2.18211	2.61373	2.08869	2.76821	2.61328	2.94678	2.55226	2.48981	2.89453	2.71031	2.67795	3.18011	2.51688	1.25841	2.36652	1.91443	2.87465	2.48255
Chr02K_7947501_7948100	1.29231	1.18587	1.57189	1.18606	1.78482	1.58155	1.61491	1.44379	1.62066	2.45771	1.74182	2.28633	1.34684	1.48126	1.20719	1.4587	1.43109	2.20325	1.47854	1.51427	1.49655	1.59824	1.55043	1.36712	1.66615	1.75907	1.56377	1.06887	1.57317	1.53176	1.00071	1.92026	1.59728	1.556	1.32393	1.20731	1.55245	1.43039	1.58442	1.41861	1.39751	1.26375	1.59706	1.27953	2.00282	1.61219	1.45791	1.11792	1.32787
Chr02K_8109201_8109600	0.861543	1.20088	1.28745	1.2023	1.51931	0.955517	1.22393	1.25488	1.12674	1.30763	1.36442	1.45094	1.33295	1.12576	1.1781	0.893619	0.925152	0.644489	1.7771	1.04834	1.35537	1.55465	1.03362	1.26422	1.17355	1.51193	0.997832	1.67106	1.00111	1.13023	0.926034	1.32381	1.51015	1.57002	1.42924	1.28372	1.25058	1.13589	1.61272	1.53324	1.42574	1.47438	1.52701	1.26547	0.815309	1.46429	1.28119	1.82932	1.48664
Chr02K_8188101_8188600	1.59385	1.9064	1.78147	1.59224	0.840784	1.40033	2.03989	0.607201	1.96023	1.65423	1.75633	2.13977	1.98554	1.11095	1.39627	1.62954	1.301	3.32736	1.47854	2.05009	1.51067	1.482	1.16651	1.73463	1.21702	1.84629	1.31059	1.27964	1.24424	1.10048	2.13585	1.80388	1.37947	1.68217	1.63986	1.23787	1.73932	1.82304	1.86736	1.84849	2.01862	1.53456	1.37291	1.60293	2.83586	1.81926	1.79662	1.36473	1.52994
Chr02K_8611001_8624400	259.942	143.235	166.53	101.611	151.031	152.685	294.628	365.778	152.635	139.507	168.114	89.3719	119.688	120.871	124.195	399.553	108.85	31.6699	138.159	285.079	369.549	105.368	375.692	511.127	336.433	460.178	296.952	216.379	256.884	504.468	125.015	292.243	297.152	366.11	267.764	205.853	47.2778	93.5781	60.6183	51.2561	54.2204	82.7607	50.9798	439.357	77.738	70.7442	68.7721	65.1298	48.5251
Chr02K_8992401_8992800	1.65129	2.07152	1.30242	1.68973	1.59306	1.38385	1.22393	1.25488	1.40457	1.43367	1.74182	1.55353	1.31907	1.6442	1.16356	1.39299	0.896241	1.60373	1.23686	1.63075	1.11535	1.58371	1.35847	1.58762	1.08662	1.52646	1.47441	1.40007	0.972506	1.041	1.79232	1.74569	1.23426	1.69619	1.32393	1.43654	1.4087	1.41636	1.38637	1.41861	2.0892	1.35402	1.84923	1.44826	1.38248	1.19805	1.47264	1.27762	1.70314
Chr02K_9010301_9011000	2.6995	1.56115	1.45212	1.64098	6.41651	1.69687	3.26382	4.18294	2.94806	4.74213	1.71279	1.53887	1.63842	6.16204	1.39627	2.14206	5.66656	1.73862	1.46433	1.11823	1.5389	1.06065	5.75874	1.47002	1.70962	1.32293	6.21039	5.54007	5.40599	6.37984	1.6579	1.20743	1.29234	1.49993	1.48942	6.05182	1.5812	1.61269	1.42881	1.3183	2.0045	1.86554	1.40093	1.33577	1.82558	1.36075	1.85552	1.7277	1.63098
Chr02K_9011301_9011700	0.746671	0.765563	0.883251	1.15356	0.0147506	0.955517	0.37398	0.0134934	0.740873	0.472637	1.1467	0.762109	0.805325	0	0.669047	0.919902	0.057822	1.09413	0.838789	0.768784	0.79063	0.857238	0	0.852613	0.695438	0.668736	0.029786	0.0602182	0.100111	0.0148714	1.29944	1.01832	0.958367	0.785011	0.962856	0.0764118	1.03496	1.19199	0.664892	0.702138	1.22811	0.631876	0.868576	0.590553	0.708965	1.09452	0.854129	0.769478	0.707237
Chr02K_9068601_9069200	0.90462	1.38101	1.31739	1.15356	1.77007	1.25206	0.883952	2.68518	1.14218	0.92952	0.711242	1.05523	1.20799	2.02933	1.59989	1.6164	2.02377	0.779382	1.99035	0.722191	1.39772	1.19141	2.39209	1.32302	0.883786	1.74453	1.34037	2.28829	2.11663	1.48714	0.836418	1.25108	1.49563	1.52797	1.21862	1.69634	1.5237	1.0798	1.35808	1.10336	1.4822	1.33897	1.93328	1.20923	0.957102	1.1241	1.22229	1.71318	1.34231
Chr02K_9266001_9266700	1.4359	0.960706	0.808399	0.9261	4.08592	1.15321	2.77085	3.27889	2.14545	2.64677	0.885424	0.571582	0.833095	4.50303	1.13447	0.854195	4.01863	0.944251	0.668188	0.722191	0.776512	0.973473	4.34121	1.07312	1.20253	0.755963	4.06579	4.24538	3.54679	4.35733	0.836418	0.771012	1.16166	0.93921	0.81241	3.79003	0.560606	0.855427	0.679038	0.845431	0.875206	0.707099	0.6024	0.815525	0.708965	1.2868	0.64796	0.769478	0.54847
Chr02K_9267201_9267600	0.746671	0.600441	0.314377	0.601152	1.62257	0.543656	1.8019	1.33584	0.740873	1.63848	0.333849	0.425022	0.458202	2.34039	0.392701	0.735922	1.87922	0.86931	0.511804	0.978453	0.494144	0.464942	1.63903	0.514508	0.333231	0.566972	1.77227	2.04742	1.8306	2.24558	0.448081	0.610991	0.363018	0.518668	0.39116	1.5588	0.503108	0.631053	0.381959	0.65915	0.550533	0.496474	0.39226	0.323398	0.762137	0.502886	0.368159	0.304887	0.274235
Chr02K_9349401_9349800	0.717952	0.87064	0.883251	0.682389	0.383516	1.02141	0.815956	0.296854	0.725438	1.08707	1.16121	1.17248	1.11079	0.548066	0.945392	0.617648	0.57822	1.18406	0.909873	1.09494	0.762393	1.00253	0.708769	0.970215	0.825833	0.959491	0.551042	0.421527	0.343237	0.431271	0.926034	0.960128	0.726035	0.756975	0.692053	0.550165	0.991841	0.925544	0.877091	0.888419	0.875206	0.962858	0.756502	1.01238	1.01027	0.680375	0.751044	0.682367	0.779404
Chr02K_10525901_10526300	0.502567	0.765563	0.508992	0.584905	0.575273	0.741349	0.713962	0.701654	0.57109	0.441128	0.50803	0.54227	0.444317	0.533254	0.494513	0.551941	0.693864	1.06416	0.44072	0.629005	0.508262	0.479472	0.487278	0.573309	0.50709	0.421595	0.729758	0.903273	0.986807	0.862542	0.343529	0.480064	0.580828	0.406524	0.661964	0.718271	0.316239	0.560936	0.608305	0.616162	0.437603	0.45134	0.574381	0.548371	0.478551	0.458514	0.662686	0.435554	0.331969
Chr02K_10668601_10669000	1.53642	0.900662	1.0629	0.698637	1.20955	1.03789	1.9039	2.57723	0.910657	1.05556	0.972515	0.586238	0.541512	0.607317	1.01811	2.94369	0.809508	0.374703	1.09469	1.79383	2.10364	0.79912	2.43639	2.85184	2.01387	3.38729	1.89141	1.3248	1.77339	3.4353	0.477953	1.61476	2.01838	2.07467	1.685	1.06977	0.373737	0.729216	0.311226	0.558844	0.465835	0.511518	0.308205	2.71373	0.833033	0.517677	0.382885	0.493627	0.259801
Chr02K_11135001_11135500	0.473849	0.705518	0.913192	0.682389	1.10629	0.543656	0.441976	1.34934	0.895222	0.456883	0.479	0.776765	0.472087	0.873944	1.10538	0.459951	1.41664	0.23981	0.853006	0.442633	0.903577	1.32218	1.15175	0.67621	0.536067	0.552434	0.565935	1.27964	1.08692	1.15997	0.328593	0.538254	0.784118	0.728939	0.631875	1.11561	0.747475	0.813357	0.650745	1.17501	0.945787	0.917724	1.23282	0.928012	0.354482	0.636003	0.471243	0.914662	0.923739
Chr02K_11141401_11141800	0.962056	1.03576	1.01798	0.649894	1.01779	0.642503	0.594968	1.16043	0.787178	0.945274	0.943485	0.703485	0.985829	0.977632	0.945392	0.985609	0.99743	0.644489	1.00939	1.39779	1.08712	1.06065	1.09268	0.823213	1.27497	0.799576	0.804223	1.11404	0.858093	1.10048	1.1202	0.945581	1.06001	1.35975	1.29384	1.34485	1.10684	0.757263	0.834651	0.745126	0.959903	0.962858	1.513	1.1108	0.779861	0.828283	0.780497	1.03081	1.01034
Chr02K_11416201_11416700	9.69236	10.1475	9.44629	10.3333	9.27813	10.1318	9.87647	8.44684	10.0944	9.37397	9.59452	9.93673	10.6914	10.1763	9.86117	10.9074	9.80083	10.5516	9.35463	9.80782	10.6735	11.333	10.3067	9.48165	9.37393	8.73718	8.98049	9.24349	8.89557	9.23515	10.5598	9.92132	9.52559	9.56032	9.13209	10.7894	10.8671	10.5736	9.44995	8.79822	9.69784	9.2976	8.67175	8.07089	9.12792	9.46609	9.17452	7.83996	8.50128
Chr02K_11518901_11519300	1.93847	1.02075	1.73656	1.02358	1.1653	1.26853	2.51586	2.86059	1.62066	1.22886	1.61118	0.850044	0.749785	1.08132	1.06175	3.54819	0.896241	0.449643	1.15156	3.23821	2.88015	1.40936	2.83507	4.32187	2.92664	4.30317	3.29136	1.73127	2.58858	5.47268	1.43386	3.36045	2.27975	3.96711	2.24165	2.06312	0.704351	1.10785	0.806358	0.415551	0.451719	0.782322	0.350232	4.72442	0.974826	0.828283	0.692139	0.783996	0.577337
Chr02K_11542601_11543100	0.574362	0.900662	1.13775	0.471173	0.944038	0.609554	0.713962	1.4168	0.941526	0.850747	0.827364	0.644861	0.485972	1.02207	0.858125	0.578224	1.11307	0.344726	1.23686	0.39604	0.762393	1.01706	1.5652	0.573309	0.753391	1.01764	1.25101	1.56567	1.38725	1.30868	0.94097	0.901938	0.711515	1.1635	0.977901	0.794683	0.905594	0.659099	0.650745	0.730797	1.10107	0.722144	1.47098	1.16705	0.460827	0.946609	0.76577	1.03081	1.05364
Chr02K_11664701_11665100	1.33539	0.87064	0.928162	1.00734	0.590024	1.30148	1.29193	0.769121	1.38914	1.41791	1.04509	1.0992	1.06914	0.948007	1.11993	0.998751	0.852875	1.84354	0.52602	1.28131	0.917695	1.11877	0.930259	1.17602	0.782368	0.944953	0.804223	0.647346	0.82949	0.773314	1.09033	1.20743	0.784118	1.03734	0.902678	0.748836	1.03496	1.0798	1.18832	1.27531	1.07283	0.917724	0.812539	0.928012	1.70151	0.9614	1.1192	0.871107	0.995906
Chr02K_12066101_12066500	0.45949	0.750552	0.793429	1.10482	1.09154	0.691926	0.577969	1.14694	0.864352	0.598674	0.740273	0.512958	1.02748	1.7627	1.01811	0.643931	1.28654	0.524584	0.909873	0.489226	0.79063	0.711943	1.37324	0.779112	0.738903	0.828651	0.93826	1.55062	0.915299	1.2492	0.657186	0.931033	0.580828	0.785011	0.872589	1.74219	0.862471	0.631053	0.622452	0.960066	0.846973	0.64692	1.38692	0.885829	0.90393	1.2868	0.942487	0.929181	0.620637
Chr02K_12264501_12264900	1.07693	1.2309	1.09284	1.34853	1.37181	1.33443	1.41092	0.782615	1.18848	1.08707	1.45152	1.06988	0.916404	1.70345	1.43991	1.32729	1.25763	1.73862	1.22264	0.675598	0.79063	1.24953	1.00409	0.896714	0.927251	0.959491	1.20633	1.09898	0.929601	0.922028	1.71764	0.858296	1.17618	0.827066	0.962856	0.947507	1.07809	1.34625	1.28734	1.08903	1.31281	1.62482	0.966641	0.731161	1.16979	1.18326	1.23701	1.26311	1.42891
Chr02K_12318701_12319300	0.746671	0.945695	0.688636	0.909852	1.74057	0.658977	0.662964	2.37483	0.710004	0.913765	0.580606	0.747453	0.7359	2.07376	0.814492	0.762204	2.00931	0.584536	1.17999	0.605709	0.762393	0.988003	1.35847	0.852613	0.840321	1.01764	0.968046	2.25818	1.802	1.57637	0.746802	0.683727	0.885763	0.883138	0.737187	1.14618	1.13559	0.631053	0.820505	1.08903	0.988135	0.842501	1.21881	1.06862	0.336758	0.843073	0.603781	0.813033	1.48664
Chr02K_12764401_12765100	0.861543	0.795585	0.808399	0.519916	2.84687	0.560131	0.93495	2.52326	0.956961	1.15008	0.246758	0.454334	0.472087	2.82921	0.683591	0.617648	2.94892	0.299762	0.796139	0.39604	0.663564	0.871767	3.32235	0.588009	0.333231	0.71235	1.83184	2.89047	2.20244	1.69534	0.268849	0.33459	0.363018	0.813047	0.631875	2.00199	0.704351	0.546912	0.537572	0.773785	0.818741	0.661965	1.12074	0.89989	0.30131	0.502886	0.530149	0.783996	0.793838
Chr02K_12767001_12767400	0.890261	0.840618	0.85331	0.731131	2.37485	0.658977	0.985947	1.60571	0.771743	1.08707	0.609636	0.732797	0.70813	1.36276	0.814492	0.709639	1.89367	0.404679	0.995173	0.46593	0.988287	0.988003	1.5209	0.926114	0.565044	0.814114	1.53398	1.23447	1.57317	1.6656	0.582506	0.596443	0.798639	0.57474	0.887633	1.8186	1.00622	0.78531	0.763918	1.13202	0.875206	1.12835	0.826549	0.885829	0.726689	0.38456	0.427064	0.871107	0.663937
Chr02K_12767501_12767900	0.502567	0.855629	0.763488	0.844863	1.12105	0.642503	0.815956	0.904055	0.648264	0.645937	0.682212	0.659517	0.319353	0.918382	1.11993	0.565083	0.99743	0.329738	1.10891	0.559116	1.01652	0.857238	1.18128	0.808512	0.579532	0.741425	0.521256	0.9936	1.24424	0.936899	0.283785	0.872844	0.871243	0.462596	0.827455	0.718271	1.09246	0.673123	0.778065	0.745126	1.27046	1.02304	0.756502	0.970194	0.513999	0.872655	0.633233	0.754959	0.952605
Chr02K_12769301_12770900	3.0872	2.35673	2.20064	2.14465	7.33105	2.09225	3.97779	6.62524	4.04393	4.9942	2.36597	1.55353	2.37432	8.39875	2.18167	2.19462	7.77706	2.05337	2.41685	2.0268	2.71073	2.22301	7.16152	2.24913	2.49199	2.04982	7.26779	6.80466	6.85044	6.73675	2.06117	1.81842	2.06194	2.45316	2.36201	6.81594	2.47242	2.66444	2.23517	2.00611	2.39976	2.54255	2.29752	1.77166	1.4002	2.48485	2.23841	2.41006	2.48255
Chr02K_12771101_12771700	0.646157	0.750552	0.688636	0.519916	1.77007	0.543656	1.37693	2.11846	0.710004	1.48093	0.653182	0.923324	0.485972	2.19227	0.770858	1.06446	2.00931	0.644489	0.568671	0.675598	0.762393	0.726472	1.87528	0.543908	0.695438	0.71235	1.51909	1.92698	2.04512	2.05226	0.477953	0.901938	0.711515	0.714921	0.797366	1.49767	1.06371	0.771286	0.919531	0.759455	1.05872	0.541608	0.882586	0.618674	0.30131	0.754329	0.515422	0.827552	0.721671
Chr02K_12774901_12775800	1.49334	1.41104	1.2126	1.13732	3.37789	1.28501	1.59791	3.13046	1.45088	1.54395	1.2483	1.45094	0.902519	3.09583	1.14902	1.05132	3.25249	0.959239	1.59228	0.885267	1.10123	1.46747	3.07133	0.984915	0.970716	0.872265	2.26374	2.55927	3.06053	3.49478	0.911098	1.46929	1.45207	0.967246	1.05312	2.98006	1.63869	0.981637	1.34393	1.00305	1.46809	0.90268	1.63909	1.0405	1.41793	1.13889	1.42846	1.03081	1.24127
Chr02K_12778301_12779300	1.89539	1.93642	2.021	2.09591	6.19525	1.4827	2.39687	6.04502	2.31523	2.96186	1.52409	1.37766	1.62453	5.27329	1.42536	1.6164	6.86636	1.03418	2.48793	1.07164	2.20247	2.51359	5.38959	2.33734	1.75308	1.71545	4.24451	5.34437	4.79102	5.14551	1.07539	1.90571	2.06194	1.54199	2.03103	5.0279	2.01243	2.17363	1.9098	2.46465	2.54092	1.86554	2.82988	2.545	0.99255	1.99675	1.54627	2.06162	2.88668
Chr02K_12809501_12809900	0.76103	0.495364	0.344318	0.633647	1.56356	0.428335	1.05394	1.55174	0.833482	1.00829	0.653182	0.425022	0.610936	1.62939	0.698136	0.486234	1.61902	0.389691	0.639754	0.605709	0.536499	0.682884	1.63903	0.470407	0.550555	0.334368	1.32548	1.44524	1.48736	1.30868	0.582506	0.349137	0.493704	0.392506	0.631875	1.95614	0.718726	0.687146	0.381959	0.558844	0.63523	0.661965	0.504335	0.35152	0.354482	0.473304	0.751044	0.537183	0.63507
Chr02K_12811101_12811600	0.947697	0.960706	1.03295	1.18606	2.16834	1.18616	1.29193	2.13195	0.910657	1.57546	0.638667	0.615549	0.971944	2.57739	1.46899	0.827912	2.58753	0.584536	1.15156	0.629005	1.14359	1.42389	2.18537	0.940814	0.622997	0.988567	1.74248	2.36356	2.21674	1.93328	0.86629	0.974675	0.82768	1.07939	0.917723	1.72691	0.977467	0.925544	1.04685	0.917078	1.27046	0.887635	1.09273	1.02644	0.407655	1.02056	0.64796	0.972736	0.909305
Chr02K_12818201_12819000	2.02463	1.81633	2.38029	2.22589	3.7614	1.61449	2.39687	4.49329	1.96023	1.82753	1.42248	1.93458	1.68007	4.04384	2.37075	1.301	4.71249	0.914274	3.71058	1.39779	2.38601	2.29565	4.50363	1.79343	1.39088	2.04982	3.11264	4.21527	3.50388	3.7476	1.16501	2.06573	2.93318	2.13075	2.0912	4.12624	2.3143	1.96327	2.57469	2.66526	2.83736	2.48237	2.98398	2.34815	0.90393	2.11508	1.66408	2.70043	2.43925
Chr02K_13183501_13184000	2.98668	2.46181	1.97609	1.77096	1.75532	2.17462	2.97484	1.52475	2.14545	2.9146	2.61273	2.62341	2.33267	1.9997	2.39984	2.35232	1.73466	3.38731	2.13251	3.70414	2.00481	2.17942	1.81622	2.35204	2.28915	1.6573	2.45735	1.8216	1.93071	1.88867	2.62874	2.7931	2.39592	1.30368	2.31687	2.03255	2.24242	2.14558	2.26346	1.3183	1.99039	1.79031	1.82121	1.47638	2.95993	2.63276	2.66547	1.46636	1.70314
Chr02K_13185201_13185800	3.80515	3.10728	3.11383	3.18448	2.92062	3.03129	4.11378	2.28038	2.71654	4.26949	3.67233	3.76658	3.36015	2.85883	2.55983	3.02254	3.12239	2.99762	2.7154	4.82237	2.66838	3.09477	2.56929	2.49904	2.82522	2.52957	3.39561	2.24313	2.33115	3.25684	2.59887	3.02586	3.20908	2.7195	3.06911	3.10232	3.13364	3.36561	2.43322	2.69392	2.87971	2.3921	2.68978	2.4747	3.36758	3.57936	3.28398	2.90369	2.62688
Chr02K_13186801_13187500	4.2072	2.25165	2.30543	2.61583	2.05033	3.19604	3.19583	1.71366	2.62393	3.2612	3.12076	3.35621	3.36015	1.8812	2.41439	2.77285	2.19724	3.70206	2.10408	3.75074	2.17423	1.69995	1.96388	2.01393	2.5934	2.02075	2.54671	1.80655	1.8878	2.24558	2.52419	2.42941	2.55564	1.48591	1.74518	2.0784	2.67366	2.49616	2.10785	2.10641	1.93392	2.01598	1.54102	1.98257	4.00565	2.45527	2.56239	2.07614	2.13615
Chr02K_13188201_13188900	3.15899	2.40176	2.3204	2.89203	2.4781	2.22405	2.70285	2.25339	2.29979	3.0879	2.5837	3.01912	3.23518	2.44408	2.83618	2.87798	2.35625	3.22244	2.7154	3.93711	2.34365	2.71701	2.15584	2.85184	2.88317	2.16612	2.5616	2.10764	1.98792	1.84406	2.91253	3.3459	2.33783	2.08869	2.3921	2.09368	2.50117	2.398	2.34834	2.24971	2.41387	2.48237	2.12941	1.68729	2.95993	2.21861	3.2398	2.26488	2.48255
Chr02K_13189501_13191100	7.25132	6.16953	5.53903	6.15775	4.48418	7.42997	7.27561	4.11547	5.58742	8.27115	7.05436	8.03145	6.58145	6.14723	6.41412	5.84795	4.77032	10.4767	5.03273	11.6715	4.57436	5.02719	4.81372	6.5563	6.11406	4.87014	6.07635	4.68197	5.46319	5.17525	6.03416	6.50268	5.85185	5.06052	4.91959	5.24185	5.9798	7.29216	5.61621	5.00094	6.21114	5.3559	5.47763	4.31666	8.72026	6.09379	7.0392	5.9816	5.3548
Chr02K_13280001_13280400	0.818466	0.915673	0.613785	0.9261	1.20955	0.724875	0.390979	1.44379	0.956961	0.614428	0.551576	0.688829	0.666476	1.11095	0.87267	0.525658	1.22872	0.539572	1.13734	0.86197	0.988287	1.14783	1.26988	0.970215	0.753391	0.741425	0.863795	1.24953	1.00111	1.01126	0.896162	0.610991	0.958367	0.560722	0.887633	1.20731	0.819347	0.82738	0.707332	1.06037	0.832857	0.722144	0.896595	1.33577	0.336758	0.97619	0.530149	0.769478	1.05364
Chr02K_13467501_13468100	1.59385	1.27594	1.64674	1.60849	1.71107	1.51565	1.68291	0.958028	1.83675	2.01659	1.69827	1.80268	1.68007	1.31832	1.11993	2.24719	1.69129	2.2632	1.63493	2.32965	1.5389	1.482	1.21081	1.71993	1.34741	1.23571	1.35526	1.02371	1.01541	1.041	1.70271	1.36745	1.58276	1.51395	1.53455	1.16146	1.45183	1.57062	1.6693	1.24665	1.11518	1.35402	1.513	1.15298	1.08117	1.77489	1.82607	1.30666	1.60211
Chr02K_13941801_13942300	0.574362	0.930684	1.00301	0.909852	1.18005	0.971991	0.492973	1.06598	0.864352	0.425373	0.725758	0.659517	0.902519	0.755443	1.00357	0.775346	1.40218	0.464631	1.57806	0.86197	1.14359	1.55465	0.753067	1.13192	0.912763	0.988567	0.848902	1.27964	1.28714	1.23433	0.612378	0.872844	0.987408	1.17752	1.12835	0.993354	1.5812	0.78531	1.23076	1.13202	1.39751	0.90268	1.3589	1.19517	0.513999	0.76912	0.942487	1.00177	1.14024
Chr02K_14023001_14023400	0.574362	0.690507	0.598814	0.438679	1.18005	0.543656	0.951949	1.06598	0.910657	0.819238	0.391909	0.600893	0.472087	1.4072	0.29089	0.775346	1.32991	0.404679	0.48337	0.535819	0.423552	0.494001	1.4323	0.573309	0.536067	0.479746	1.31059	1.21942	1.18703	1.2492	0.552633	0.509159	0.595349	0.378488	0.61683	1.74219	0.560606	0.546912	0.466839	0.716467	0.592881	0.496474	0.574381	0.506188	0.478551	0.354978	0.412338	0.290369	0.476303
Chr02K_14043401_14043800	0.717952	0.915673	0.718577	0.796121	0.98829	0.675452	0.458975	1.16043	0.524785	0.661692	0.682212	0.439678	0.430432	0.785068	0.799947	0.998751	0.766142	0.599524	1.35059	0.582412	0.87534	1.29312	0.841663	0.720311	0.651973	0.915878	0.551042	1.05382	0.900998	1.07074	0.881226	0.72737	0.987408	1.06537	0.707098	1.14618	0.790598	0.967614	0.749771	0.888419	1.18576	1.00799	1.14876	1.33577	0.673516	0.813492	0.48597	0.943699	0.837138
Chr02K_14197701_14198100	0.660516	0.780574	0.85331	0.828615	1.1358	0.626028	0.93495	1.45728	1.11131	0.92952	0.696727	0.527614	1.15245	1.6442	0.887214	1.01189	1.28654	0.479619	0.824572	0.349447	0.917695	0.770061	0.945025	0.735011	0.825833	1.36655	1.29569	1.3248	1.34435	1.11536	1.06046	0.72737	0.537266	0.686885	1.09826	1.25315	1.04934	0.757263	1.14588	1.08903	1.07283	1.15844	1.06471	0.942072	0.620344	1.10931	0.736318	0.885626	0.981472
Chr02K_14483101_14483500	0.875902	0.990728	1.33236	1.03983	0.781782	1.38385	0.900951	0.526241	0.802613	0.882256	1.37894	1.12851	1.06914	1.08132	1.20719	1.16959	0.795053	1.04917	0.995173	1.3279	0.945932	1.01706	0.694003	1.16132	0.985204	1.09033	0.997832	0.466691	0.772284	0.475885	0.970843	1.382	1.32138	1.06537	0.842499	0.825248	1.16434	1.26211	1.08929	1.14635	1.14341	1.12835	1.00867	0.913951	0.974826	1.06493	0.971939	0.914662	1.11137
Chr02K_14700201_14700800	0.962056	1.69625	1.85632	1.8197	1.81432	1.38385	1.15594	2.28038	1.3737	0.771974	1.08864	0.776765	0.958059	1.80714	1.62898	0.985609	2.58753	0.434655	2.1183	1.56087	1.90598	2.09224	2.03771	1.33772	1.14458	1.9626	1.38505	2.07753	1.74479	1.50201	1.38905	1.51293	1.65536	1.556	1.76022	1.63521	2.06993	1.36027	1.92394	1.79117	2.23036	2.18148	2.03135	2.17942	0.815309	1.47908	1.10448	1.84384	2.75678
Chr02K_14729501_14729900	1.95283	1.74128	1.96112	1.88469	0.472019	1.99341	1.30893	0.431787	1.20392	1.19735	1.68376	1.93458	1.70784	0.592504	1.36718	1.66897	0.563765	2.7728	1.39324	2.32965	1.80715	1.67089	0.472512	1.70523	1.79655	1.75907	0.714865	0.466691	0.429047	0.594857	2.06117	1.64386	1.80057	1.80833	1.38411	0.809965	1.96931	1.83706	1.71174	1.69086	1.05872	1.53456	1.58305	1.23735	2.21551	1.77489	1.94388	1.7277	1.94851
Chr02K_15086701_15087100	0.847184	0.975717	0.913192	0.747379	1.04729	0.741349	1.18994	0.877068	0.771743	0.693201	0.682212	0.806077	1.11079	1.12576	0.698136	1.05132	1.0408	1.259	0.625538	0.745488	0.748275	0.682884	0.679236	0.911414	0.782368	0.872265	1.17655	0.933382	0.958204	1.38304	0.985779	0.771012	0.82768	0.770993	0.692053	1.0392	0.991841	0.729216	0.707332	0.816773	0.790508	0.752233	0.6024	0.590553	1.028	0.695166	0.574328	0.711404	0.851571
Chr02K_15351801_15352800	1.20616	1.00574	1.16769	1.05608	3.23038	1.08731	1.8699	3.44081	1.35827	1.81178	1.08864	1.06988	0.944174	3.95497	1.29446	0.841053	3.98972	0.86931	1.39324	1.18812	1.20006	1.54012	3.7358	1.41122	1.20253	1.27932	2.74032	3.44749	3.03193	2.82557	1.4936	0.785559	1.27782	1.12144	1.42924	2.91893	1.25058	1.62671	1.34393	1.27531	1.77864	1.59473	1.513	1.47638	1.01027	1.05014	1.14866	1.29214	1.50108
Chr02K_15353401_15353800	0.775389	0.660485	0.553903	0.584905	1.51931	0.510707	1.12194	1.84859	1.11131	1.54395	0.420939	0.527614	0.472087	1.54051	0.479968	0.525658	1.46001	0.6295	0.412286	0.885267	0.635328	0.53759	1.71286	0.367506	0.550555	0.363444	1.23612	1.64095	1.8735	1.72508	0.627314	0.610991	0.60987	0.420542	0.556651	1.72691	0.474359	0.617029	0.594159	0.315246	0.663462	0.481429	0.672446	0.520249	0.779861	0.562049	0.368159	0.508146	0.476303
Chr02K_15609301_15609700	0.890261	1.44106	1.31739	1.08857	0.132755	1.3509	0.781958	0.12144	1.14218	0.441128	1.11767	0.820733	1.12468	0.103688	1.06175	1.4587	0.202377	1.70864	0.824572	1.18812	1.14359	1.26406	0.103362	0.926114	1.14458	0.90134	0.193609	0.135491	0.143016	0.223071	1.80726	1.55657	1.35043	1.13546	0.962856	0.290365	1.32246	1.22003	1.07514	0.931407	1.17165	1.44429	1.26084	1.58887	1.24069	0.931818	1.14866	1.11792	1.37117
Chr02K_15615701_15616300	1.73744	1.69625	1.67668	1.511	3.08288	1.38385	2.05689	2.30736	1.66696	1.9063	1.49506	1.26041	1.16633	3.2884	1.68716	1.55069	3.49823	1.81356	1.57806	1.53757	1.86363	1.65636	3.35188	1.69053	1.72411	1.80268	3.03818	2.70982	2.97472	2.88505	1.59816	1.26562	1.71344	1.44386	1.56464	3.3774	1.69619	1.62671	1.52784	1.73385	1.86334	1.89563	1.513	1.42014	1.45338	1.33117	1.54627	1.58251	1.84748
Chr02K_15630201_15630600	1.16308	0.87064	0.808399	1.02358	1.35706	1.03789	1.42792	1.32235	1.0187	1.08707	1.03058	0.981948	1.08302	1.65901	0.596324	0.959326	1.06971	0.944251	0.682405	0.722191	0.734156	1.19141	1.24034	0.823213	0.796856	0.944953	1.78716	1.30975	1.73049	1.85893	0.896162	0.931033	1.06001	0.841084	0.767276	1.37541	1.13559	1.05175	0.693185	1.04604	0.875206	0.601786	0.79853	0.942072	0.744413	0.917027	0.751044	0.813033	0.938172
Chr02K_15643901_15644400	0.789748	0.930684	1.0629	0.828615	1.78482	0.724875	0.93495	1.91606	1.12674	0.787729	0.98703	0.747453	0.7359	1.77751	1.13447	0.972468	1.77803	0.989215	0.952523	0.908563	0.931814	0.988003	1.86052	0.882014	0.999692	0.857727	1.38505	1.656	1.70188	1.85893	1.03059	0.829201	0.972888	0.855102	0.902678	1.60465	1.04934	1.03773	0.976118	0.859761	0.875206	0.827456	0.840558	0.913951	0.850757	0.724747	0.795223	1.00177	1.16911
Chr02K_15645001_15645400	0.646157	0.750552	0.643725	0.454926	1.23905	0.411861	1.07094	1.17392	0.57109	0.819238	0.464485	0.512958	0.485972	1.49607	0.58178	0.788487	1.7202	0.374703	0.383853	0.419337	0.635328	0.900826	1.53567	0.63211	0.651973	0.610585	0.848902	1.85171	0.986807	1.13023	0.627314	0.887391	0.421101	0.602777	0.646919	1.1309	0.546232	0.448748	0.707332	0.601832	0.649346	0.797367	0.672446	0.548371	0.779861	0.591631	0.427064	0.696886	0.59177
Chr02K_15663901_15664300	0.875902	0.675496	0.449111	0.763626	0.97354	0.477758	0.594968	1.05248	0.941526	0.708956	0.682212	0.659517	0.555396	0.933194	0.610869	0.512517	1.06971	0.614512	0.469153	0.768784	0.663564	0.668355	0.782599	0.470407	0.405672	0.508821	1.0723	1.24953	1.20133	0.966642	0.537697	0.698275	0.62439	0.406524	0.42125	1.05448	0.675602	0.603006	0.721478	0.644821	0.663462	0.631876	0.6024	0.674918	0.407655	0.547258	0.589054	0.813033	0.793838
Chr02K_15683201_15683700	0.847184	1.00574	0.973073	0.86111	1.10629	0.922568	0.832955	1.33584	0.833482	0.976783	0.740273	0.747453	0.70813	1.85158	0.974481	1.19587	1.27208	0.734417	0.867223	1.04834	0.945932	1.07518	1.4323	1.01432	1.14458	0.71235	1.11698	1.56567	1.45876	1.50201	0.806546	0.931033	0.987408	0.841084	1.09826	1.22259	1.06371	1.23406	0.848798	0.960066	0.931671	1.08322	1.03669	0.885829	0.726689	1.25721	0.898308	0.914662	1.22684
Chr02K_15689701_15690100	0.473849	0.405298	0.523962	0.373689	1.15055	0.477758	0.424977	0.904055	0.663699	0.614428	0.406424	0.205183	0.513742	1.00726	0.610869	0.499375	1.41664	0.404679	0.383853	0.512523	0.395315	0.392295	0.974557	0.323405	0.376696	0.479746	1.0723	1.11404	1.20133	1.20458	0.358465	0.290948	0.421101	0.336433	0.406205	1.08505	0.60373	0.434725	0.353666	0.343904	0.395254	0.285849	0.448297	0.267155	0.30131	0.354978	0.338706	0.595257	0.389702
Chr02K_15700001_15700700	1.99591	1.59117	1.3623	1.29979	2.61086	1.44975	2.73685	2.75264	2.16088	2.44196	1.65473	1.58284	1.70784	3.34765	1.45445	1.66897	2.60199	2.03838	1.39324	1.23471	1.34125	1.1333	2.55452	1.13192	1.70962	1.41016	2.75521	2.83026	3.07483	3.34607	1.22476	1.19289	1.55372	1.07939	1.33897	3.53023	1.5812	1.62671	1.79662	1.53324	1.53867	1.35402	1.27485	1.20923	1.63062	1.61219	1.399	1.74221	1.47221
Chr02K_15700801_15701200	0.574362	0.795585	0.523962	0.682389	1.47506	0.329489	0.93495	1.49776	0.848917	1.19735	0.420939	0.278463	0.430432	1.54051	0.596324	0.578224	2.00931	0.599524	0.568671	0.419337	0.663564	0.53759	1.37324	0.558609	0.492602	0.45067	1.7127	1.18931	1.64468	1.48714	0.701994	0.72737	0.493704	0.43456	0.466384	1.6505	0.574981	0.560936	0.537572	0.65915	0.564649	0.361072	0.546363	0.520249	0.407655	0.354978	0.721591	0.769478	0.534036
Chr02K_15712701_15713500	1.17744	0.780574	0.85331	0.796121	3.02387	1.00494	2.05689	2.8471	1.25022	2.03234	0.841879	0.718141	0.944174	3.42171	0.654502	0.63079	3.10793	1.01919	0.739272	0.535819	0.536499	0.639296	2.87937	0.602709	0.709926	0.523359	3.18711	2.484	2.88891	3.40555	0.597442	1.00377	0.769598	0.476614	0.842499	3.19401	0.905594	0.813357	0.848798	0.587503	0.818741	0.661965	0.672446	0.53431	0.744413	0.621212	1.00139	0.827552	0.721671
Chr02K_15713701_15714300	1.80924	1.21589	1.66171	1.60849	2.74361	1.56507	1.68291	2.60422	1.49718	1.82753	1.82891	1.27507	1.52734	3.21434	1.309	1.24844	3.6717	1.60373	1.39324	1.02505	1.3836	1.56918	2.89414	1.55822	1.27497	1.32293	2.96371	3.20662	2.83171	2.76608	1.70271	1.49838	1.36495	1.28966	1.20357	3.65249	1.22183	1.47246	1.18832	1.06037	1.77864	1.76023	1.513	1.32171	1.66607	1.07973	1.28119	1.30666	1.65984
Chr02K_15719801_15720300	0.818466	1.366	1.72159	1.59224	2.00608	1.28501	0.866953	2.28038	1.34283	0.92952	0.856394	0.981948	1.08302	2.14783	1.65807	1.15645	1.73466	0.854322	2.21782	1.02505	1.52479	1.729	1.5209	1.36712	1.41985	1.55554	1.44462	1.95709	1.77339	1.44253	1.4488	1.1347	1.72796	1.94851	1.26375	1.71163	1.42308	1.61269	1.57028	2.22105	3.1338	1.80536	2.39559	1.87008	0.974826	1.68615	1.03084	1.94547	1.91964
Chr02K_15734901_15735400	1.5795	1.60618	1.27248	1.2348	2.92062	1.25206	1.66591	2.13195	1.23479	1.19735	1.36442	1.52422	1.41626	1.89601	1.55626	1.78724	2.77546	1.01919	1.50698	1.18812	1.41184	1.61277	2.43639	1.35242	1.69513	1.88991	2.30842	2.73993	2.57428	2.46866	1.52348	1.01832	1.81509	1.68217	1.45933	2.10897	1.63869	1.71085	1.83906	1.53324	2.0892	1.53456	1.91927	1.68729	0.921654	1.44949	1.28119	1.52444	1.89078
Chr02K_16217801_16218900	1.4359	1.18587	0.973073	1.49476	3.65815	1.58155	3.6888	2.86059	2.28436	2.80431	1.19024	1.33369	1.08302	4.29566	1.13447	1.57697	3.5416	1.64869	0.938306	1.84042	1.08712	0.668355	2.9089	1.11722	1.46332	1.67184	3.76793	3.22167	3.54679	4.07477	1.23969	1.03286	1.51015	1.1635	1.1133	3.19401	1.37995	1.13589	1.04685	1.26098	1.49632	1.12835	0.966641	1.09674	1.04572	1.33117	1.48736	1.29214	1.05364
Chr02K_16219101_16219600	0.560003	0.375276	0.374259	0.536163	2.28634	0.395386	1.17294	1.87558	0.987831	1.19735	0.653182	0.762109	0.416547	1.61457	0.683591	0.512517	1.64793	0.689453	0.469153	0.489226	0.564736	0.508531	1.5652	0.485107	0.50709	0.494283	1.7127	1.62589	1.8592	2.00764	0.507825	0.203664	0.929325	0.532686	0.556651	1.75747	0.560606	0.518865	0.636598	0.802443	0.917554	0.586742	0.616409	1.01238	0.69124	0.665584	0.64796	0.580738	0.447436
Chr02K_16220001_16221700	3.24514	1.87638	2.36532	1.75472	8.27509	2.09225	5.38871	7.65073	3.78154	5.82919	2.35145	1.67078	2.0272	7.36187	1.78897	2.39175	7.06874	2.38311	1.91926	1.86372	2.10364	1.77259	8.44616	2.19033	1.79655	1.86083	7.92309	7.09069	7.22228	8.03056	2.00143	1.51293	2.29427	1.69619	2.13634	8.1455	2.17055	1.59867	2.03711	2.06343	1.89157	2.09121	2.00333	2.20754	2.19779	2.0855	1.51681	2.33747	1.93408
Chr02K_16225901_16227000	2.35488	1.42605	1.48207	1.64098	4.38093	1.82866	3.6208	3.77814	2.36153	2.67828	1.07412	1.50956	1.56899	3.56984	1.74534	2.06321	4.72695	1.82855	1.49276	1.25801	1.70833	1.482	4.20831	1.74933	1.59371	2.0789	4.45301	3.86902	4.27616	4.53578	2.37483	1.71659	1.85865	1.54199	1.62482	4.12624	1.76807	1.45843	1.86736	1.60489	1.77864	1.56464	1.54102	1.20923	1.4711	1.41991	1.28119	1.29214	1.74644
Chr02K_16227201_16227800	1.30667	1.00574	1.00301	0.796121	2.99437	0.906094	1.71691	2.34784	1.29653	1.44942	1.11767	1.08454	0.694246	2.29595	0.916303	1.24844	1.90813	0.659477	1.19421	0.978453	0.804748	0.886296	1.97865	0.867313	1.01418	1.16302	2.60628	2.30335	1.77339	2.52814	0.926034	0.887391	1.2633	1.0093	0.887633	2.78139	0.876845	0.855427	1.17417	0.974395	0.875206	0.661965	1.2048	0.928012	1.01027	1.1241	0.942487	1.08888	0.808271
Chr02K_16228001_16228700	1.23488	1.47108	1.31739	1.42977	2.61086	1.13674	1.63191	2.37483	1.38914	1.63848	1.20476	1.04057	0.902519	2.56258	1.7308	1.28786	2.1105	1.31895	2.00456	1.14153	1.36948	1.67089	2.46592	1.10252	1.30395	1.72999	2.30842	2.49906	2.60288	2.14148	1.47867	0.989223	1.32138	1.64011	1.50446	3.10232	1.65307	1.26211	1.54198	1.93446	1.46809	1.12835	1.73715	1.84196	0.797585	1.47908	0.986666	1.7277	1.19797
Chr02K_16229001_16229700	1.55078	1.29095	1.25751	1.13732	4.04166	1.36738	2.24388	3.69718	2.23805	2.53649	1.19024	0.996604	1.56899	4.10309	1.11993	1.41928	4.36556	1.09413	1.29373	1.16482	1.75068	1.33671	3.26329	1.35242	1.43434	1.48285	3.45518	3.55287	3.34656	3.79221	1.1202	1.29472	1.20522	1.72422	1.47437	3.42325	1.36558	1.23406	1.92394	1.16068	1.17165	1.29384	1.44296	1.51856	1.06345	1.24242	1.01612	1.19051	1.64541
Chr02K_16229801_16230500	1.42155	1.38101	1.27248	1.36478	4.18917	1.25206	2.43087	3.48129	1.97566	2.66252	1.23379	0.791421	1.1941	3.6439	0.887214	2.06321	3.45487	1.01919	1.47854	1.11823	1.35537	1.91789	3.76533	1.47002	1.23151	1.27932	3.00839	3.19156	3.56109	3.47991	1.4936	1.29472	1.39399	1.62609	1.30888	3.36212	1.14996	1.5566	1.51369	1.69086	1.53867	1.39915	1.38692	1.19517	0.886206	1.36075	1.19283	1.27762	1.50108
Chr02K_16232401_16233600	2.74258	1.44106	1.63177	1.93344	5.75273	1.91103	4.45376	5.39734	3.02523	3.79685	1.74182	1.91993	2.04108	5.74729	1.90533	2.64143	4.98715	2.1433	1.79131	1.3046	2.3013	1.58371	5.46342	1.89633	1.47781	1.88991	5.18277	5.01317	5.06275	5.1009	1.50854	1.76023	1.62632	2.07467	1.83545	5.18072	1.78244	1.51453	2.15029	1.84849	1.7363	1.65491	1.98932	1.58887	1.70151	1.7601	1.78189	2.0471	1.60211
Chr02K_16233901_16234400	1.22052	0.930684	0.928162	0.747379	1.56356	0.658977	1.7849	1.91606	1.26566	1.78027	0.972515	0.674173	0.666476	2.29595	0.829036	1.02503	1.93704	1.07914	0.881439	0.535819	0.79063	0.435883	1.59473	1.07312	0.782368	0.872265	2.23395	2.3184	1.8878	1.88867	0.926034	0.596443	0.595349	0.728939	0.842499	1.89501	0.776224	1.03773	0.721478	0.573174	0.592881	0.767278	0.616409	0.7171	0.921654	0.709957	0.854129	0.813033	0.707237
Chr02K_17361501_17362200	40.5356	27.7854	44.5069	22.1289	32.3628	37.1828	55.213	91.5929	40.8098	20.607	44.1406	15.1396	28.4502	23.478	34.645	95.223	22.7963	5.71047	29.6562	59.9652	80.6301	46.8575	91.7265	116.132	87.6976	119.718	76.1778	47.467	63.742	119.388	30.8429	81.9891	73.2279	124.158	58.2829	51.1195	10.8096	30.1643	14.3022	11.7931	13.7068	19.9492	9.72245	136.91	19.2484	22.3488	18.1134	16.6672	11.0993
Chr02K_17618301_17618800	0.933338	1.18587	1.0629	1.44602	1.09154	0.922568	1.24093	0.998508	0.972396	1.40216	1.46603	1.37766	1.44403	0.755443	0.727225	1.301	0.70832	1.94845	0.881439	1.3512	1.11535	0.842708	0.679236	0.882014	1.21702	1.03218	1.29569	0.843055	0.572062	1.041	1.4936	0.800107	0.537266	1.05135	1.03808	0.932224	1.03496	1.23406	0.919531	1.01738	0.959903	1.09826	0.910604	0.773343	1.25841	1.1241	0.957213	0.871107	1.08251
Chr02K_18474001_18474400	0.890261	0.990728	1.30242	1.25105	2.02083	1.38385	1.18994	1.95654	1.3737	1.08707	0.972515	0.93798	1.18022	1.8812	1.27992	1.15645	2.2406	0.689453	1.27951	1.02505	0.974169	1.33671	1.78669	1.20542	1.20253	0.974029	1.62334	1.50546	1.44446	1.88867	1.43386	0.945581	0.696994	0.728939	0.887633	1.84917	1.17871	1.06578	1.21661	1.23232	1.11518	1.2788	0.812539	1.22329	0.620344	0.843073	1.17811	1.16148	1.48664
Chr02K_19642401_19642800	1.20616	1.08079	0.778458	0.991089	1.35706	0.807247	0.985947	1.4303	0.956961	0.756219	0.769303	0.806077	0.84698	1.45164	1.13447	1.03818	1.37327	1.04917	0.92409	0.838674	0.889459	0.915355	1.28464	0.970215	0.999692	0.697812	1.19144	1.12909	1.45876	1.17484	0.71693	1.28017	0.842201	1.17752	0.827455	1.46711	0.948718	1.13589	1.23076	0.960066	0.988135	0.90268	0.910604	0.998316	0.779861	0.931818	1.16338	1.01629	0.981472
Chr02K_20796201_20796600	0.90462	1.17086	1.15272	0.991089	1.06204	1.31795	0.713962	0.728641	0.972396	0.92952	1.21927	1.17248	1.18022	0.948007	1.42536	0.933043	0.954063	0.86931	1.87661	1.00175	1.32713	1.59824	0.767833	0.999615	1.14458	1.23571	0.357432	0.963491	0.700776	0.550242	1.15007	1.16379	1.27782	0.897156	1.38411	1.1309	1.33683	0.95359	1.35808	1.41861	1.31281	1.18853	1.84923	0.928012	0.90393	1.09452	1.31065	1.4954	1.11137
Chr02K_21360601_21361000	0.631798	0.600441	0.628755	0.55241	0.899787	0.345963	0.883952	0.917548	0.432176	0.456883	0.377394	0.410366	0.70813	1.09613	0.639958	0.5388	0.954063	0.344726	0.44072	0.629005	0.381197	0.668355	0.767833	0.690911	0.492602	0.465208	0.759544	0.978546	0.886696	0.981513	0.507825	0.480064	0.493704	0.462596	0.496473	0.718271	0.531857	0.631053	0.594159	0.601832	0.564649	0.571697	0.532353	0.520249	0.336758	0.458514	0.471243	0.479109	0.519603
Chr02K_21361901_21362400	0.746671	0.765563	0.658696	0.519916	0.958789	0.642503	0.815956	0.809601	1.04957	0.771974	0.435455	0.54227	0.485972	1.58495	0.756314	0.72278	0.968519	0.899286	0.255902	0.559116	0.691801	0.508531	0.989323	0.588009	0.811345	0.552434	1.20633	1.14415	1.43016	1.36817	0.836418	0.800107	0.363018	0.546704	0.376116	1.51295	0.646853	0.729216	0.608305	0.702138	0.705811	0.376117	0.350232	0.703039	0.726689	0.754329	0.898308	0.595257	0.649504
Chr02K_21669701_21670200	1.40719	1.15585	1.22757	1.33228	0.870285	1.36738	1.20693	0.904055	1.18848	1.18159	1.29185	1.56819	1.51346	0.829506	1.43991	1.60326	0.780597	1.84354	1.13734	1.44438	1.15771	1.03159	1.07792	1.23482	1.66615	0.857727	0.774437	0.692509	0.843792	0.892285	2.07611	1.55657	0.972888	1.09341	1.27879	0.90166	0.977467	1.40234	1.01856	1.11769	1.07283	1.51951	0.854567	1.05456	1.84331	1.19805	1.35482	1.03081	1.44334
Chr02K_21670701_21671400	1.65129	1.72627	1.69165	1.75472	1.68157	2.24052	1.71691	1.51126	1.79044	1.9063	2.09018	1.97855	1.83281	1.61457	1.71625	2.24719	1.63347	1.79857	1.8624	2.56261	1.90598	1.69995	1.24034	2.02863	1.92694	1.57008	1.37016	1.17425	1.33004	1.51688	1.91181	2.06573	1.75701	1.80833	1.86553	1.10033	1.63869	1.64074	2.32005	1.54757	1.87746	1.63987	1.91927	1.30765	2.19779	2.07071	1.23701	1.71318	1.63098
Chr02K_22174201_22174600	0.674875	0.58543	0.703607	0.779873	1.29805	0.889619	0.475974	1.13344	0.648264	0.519901	0.682212	0.644861	0.624821	1.22945	0.87267	0.683356	1.50337	0.524584	0.92409	0.46593	0.818867	0.886296	1.28464	0.690911	0.391184	0.523359	0.93826	1.21942	1.35865	1.50201	0.657186	0.654633	0.81316	0.448578	0.556651	1.32957	0.632479	0.729216	0.594159	0.845431	0.931671	0.601786	0.868576	0.520249	0.407655	0.606421	0.427064	0.609775	0.851571
Chr02K_22405501_22406000	0.933338	0.765563	1.10781	1.52725	1.74057	0.807247	0.883952	1.64619	1.04957	1.08707	0.725758	0.879356	1.02748	0.711005	1.20719	0.5388	1.05525	0.31475	2.21782	0.279558	2.03305	1.22047	1.44707	0.926114	0.941739	1.26478	0.714865	1.33986	1.64468	1.50201	0.552633	1.12015	1.55372	1.10743	1.63986	1.34485	1.33683	0.939567	1.61272	2.09208	1.93392	1.08322	2.05937	1.61699	0.638068	0.843073	1.10448	1.53896	1.65984
Chr02K_22861701_22862100	1.79488	2.34172	2.15573	2.35587	1.56356	2.00988	1.75091	1.4303	1.49718	1.46518	1.97406	2.34495	2.16605	1.67382	2.41439	2.11577	1.56119	1.39389	3.45467	1.81713	2.35777	2.13583	1.68333	2.46964	1.92694	2.55864	1.04251	1.09898	1.37295	1.17484	2.0313	1.73114	2.30879	2.41111	2.45228	1.17674	2.65929	1.93523	2.34834	2.80855	2.35741	2.22661	2.80186	2.68561	1.64834	2.12987	2.35622	2.29392	2.97328
Chr02K_22871901_22872400	1.37847	1.18587	0.988043	1.02358	0.811283	1.03789	1.13894	0.931041	1.23479	1.37065	1.65473	1.53887	1.1941	1.12576	0.930848	1.2353	0.809508	1.259	0.739272	1.11823	1.15771	0.900826	1.07792	0.896714	1.20253	1.41016	1.29569	0.9936	0.729379	1.08561	1.37412	1.1347	1.1907	1.4719	0.917723	1.10033	0.89122	1.12187	1.57028	1.08903	1.32692	1.12835	1.19079	0.998316	0.921654	1.15368	1.50209	0.943699	1.12581
Chr02K_23003801_23004400	0.775389	0.945695	1.2126	1.10482	1.72582	1.00494	0.74796	1.65968	0.956961	1.07131	0.682212	0.674173	0.541512	2.01451	1.00357	0.749063	1.87922	0.344726	1.09469	0.675598	1.2283	1.52559	2.40686	1.02902	1.21702	1.01764	1.45952	2.27324	2.08803	1.41278	1.01565	1.07651	0.82768	0.700903	0.962856	1.6505	1.16434	0.813357	1.11758	1.3183	1.34104	1.32393	1.19079	1.19517	0.567172	1.37554	1.01612	1.39377	1.60211
Chr02K_23072601_23073000	1.14872	0.840618	0.988043	1.02358	0.781782	1.12026	0.849954	0.607201	0.910657	1.29187	1.04509	1.15782	0.860865	0.785068	1.16356	0.473092	0.563765	1.04917	0.838789	0.908563	0.903577	0.639296	0.413448	0.617409	0.76788	0.726887	0.655293	0.632291	0.672173	0.788185	0.926034	0.785559	0.769598	0.883138	0.872589	1.11561	0.977467	0.813357	0.636598	0.745126	0.564649	0.87259	0.79853	0.688978	1.13434	1.1241	0.824676	0.624293	0.736104
Chr02K_23099801_23100400	2.02463	2.65695	2.73957	3.18448	3.28938	2.257	1.41092	3.95355	1.88305	1.51244	2.09018	1.62681	2.19382	2.88846	2.98162	2.93054	3.32477	1.21404	4.53515	2.14328	2.97898	3.28366	3.32235	2.48434	2.91215	2.98024	1.87652	3.70342	2.48847	2.3943	2.30015	2.4876	2.41044	3.63068	2.84344	2.47574	3.39239	1.9773	3.06982	3.41038	3.28908	2.67795	3.81053	3.12149	1.15207	2.48485	2.23841	2.75851	3.40629
Chr02K_23151601_23152100	1.90975	1.75629	2.27549	2.53459	3.12713	2.257	2.22688	3.37334	1.79044	2.20564	1.85794	1.7294	1.94389	2.87365	1.83261	2.07635	3.12239	1.64869	1.73445	1.3046	2.16011	2.45548	3.10086	1.49942	2.02836	1.94806	2.75521	3.52276	2.94612	2.75121	2.35989	1.94935	1.78605	2.27093	2.01598	2.82724	2.09868	1.99132	2.23517	1.9058	2.06097	1.95581	2.31153	1.78572	1.63062	2.02633	1.92915	2.09066	2.09285
Chr02K_23153901_23154500	0.947697	1.18587	0.628755	0.991089	1.51931	0.609554	1.44492	1.4303	1.3274	1.32338	0.870909	0.644861	0.985829	1.48126	0.887214	1.14331	1.80694	1.30397	1.12312	1.00175	1.073	1.10424	1.99341	0.823213	0.970716	1.1921	1.51909	2.19796	2.03082	1.59124	1.03059	1.28017	1.04549	1.37377	1.35402	1.49767	1.12121	1.00968	1.20246	1.08903	0.903438	1.45933	1.23282	1.5045	0.69124	1.2868	1.01612	0.885626	1.22684
Chr02K_23499401_23499800	0.244104	0.420309	0.464081	0.568658	0.811283	0.560131	0.441976	1.02549	0.679134	0.346601	0.50803	0.219839	0.347123	0.918382	0.392701	0.696497	1.19981	0.254798	0.867223	0.442633	0.592972	0.726472	0.930259	0.720311	0.550555	0.726887	0.714865	1.05382	1.20133	1.08561	0.448081	0.654633	0.551787	0.644831	0.962856	0.58073	0.517482	0.518865	0.749771	0.644821	0.621114	0.496474	0.910604	0.731161	0.460827	0.857864	0.382885	0.493627	0.67837
Chr02K_23542701_23543100	0.574362	0.600441	0.4042	0.503668	0.678528	0.691926	0.645965	0.863575	0.632829	0.441128	0.609636	0.39571	0.638706	0.68138	0.756314	0.670214	0.795053	0.599524	0.568671	0.349447	0.70592	0.581178	1.04839	0.64681	0.724415	0.494283	0.670186	1.03876	0.929601	0.817928	0.283785	0.465517	0.450142	0.406524	0.361071	0.641859	0.574981	0.350585	0.693185	0.515856	0.734043	0.466384	0.896595	0.53431	0.38993	0.57684	0.618507	0.754959	0.59177
Chr02K_23625101_23625500	0.775389	1.35099	1.22757	1.10482	1.01779	1.23558	0.305984	1.47078	0.756308	0.693201	0.682212	0.659517	0.638706	1.21463	0.974481	0.880478	1.41664	0.419667	1.90505	0.792081	1.42596	1.49653	1.19605	1.02902	1.05765	1.23571	0.551042	1.30975	1.20133	1.11536	1.16501	0.974675	1.55372	1.13546	1.23366	1.19202	1.5237	1.05175	1.00441	1.46159	1.89157	1.59473	1.91927	1.70135	0.726689	1.05014	1.08975	1.43733	1.74644
Chr02K_23963801_23964300	3.13027	1.93642	1.84135	1.62474	1.78482	2.43822	3.56981	3.57574	1.82131	2.06385	2.14824	1.81734	1.2913	1.68864	1.43991	5.09889	0.99743	1.09413	1.40746	3.89051	2.8378	1.64183	3.58814	5.26268	3.12947	4.94283	3.15732	1.9872	2.86031	4.93731	1.70271	2.77855	2.75893	3.86898	2.22661	2.0784	0.618104	1.30418	0.877091	0.745126	1.17165	1.05313	0.812539	3.86672	1.31158	1.53824	0.986666	1.16148	0.736104
Chr02K_23989501_23990000	5.28413	3.15232	6.57199	3.52568	4.01216	4.94233	8.58454	11.0106	5.54111	3.73383	6.82212	2.65272	3.52677	3.0514	4.58152	13.378	2.78991	1.55876	3.21299	13.1625	8.73928	4.83831	11.3551	15.0677	9.30149	16.8783	10.4847	5.9616	8.76685	16.8344	4.82434	9.49945	9.42394	15.7142	7.0108	5.24185	1.4662	4.27713	1.82492	1.36129	1.70806	2.34697	1.03669	19.1508	3.29669	2.82504	2.51821	1.98903	1.18354
Chr02K_24332301_24332800	0.947697	0.615452	0.494022	0.487421	1.35706	0.494233	1.29193	1.29536	0.818048	0.882256	0.50803	0.527614	0.638706	1.5257	0.552691	0.381102	1.69129	0.704441	0.639754	0.46593	0.663564	0.52306	1.38801	0.617409	0.434649	0.45067	1.34037	1.61084	1.25854	1.53176	0.507825	0.596443	0.261373	0.392506	0.631875	1.48239	0.531857	0.617029	0.495132	0.487198	0.423487	0.436295	0.490325	0.506188	0.60262	0.369769	0.544875	0.37748	0.562903
Chr02K_24333001_24333500	1.2636	0.795585	0.748518	1.00734	1.90283	0.790773	1.30893	1.4303	1.09588	1.59121	0.92897	0.688829	0.79144	1.94045	1.0472	0.775346	1.90813	0.899286	0.781922	0.582412	0.889459	0.668355	1.74239	0.896714	0.927251	0.596048	1.74248	2.13775	1.65898	1.99277	0.806546	1.17834	0.885763	0.827066	0.541607	1.92558	0.761849	0.701169	0.792211	0.673479	0.889322	0.87259	0.58839	0.646796	0.673516	0.857864	0.883581	0.754959	0.938172
Chr02K_24333801_24334200	0.732311	0.645474	0.733547	0.747379	1.96183	0.971991	1.05394	1.72715	0.987831	0.961029	0.696727	0.674173	0.76367	1.95526	0.916303	1.0776	1.40218	0.884298	0.96674	0.559116	0.917695	0.915355	1.59473	0.926114	0.76788	0.814114	1.4893	1.9872	1.74479	1.51688	0.86629	0.610991	0.667953	0.742957	0.857544	1.52824	0.574981	0.771286	1.08929	0.773785	0.832857	0.842501	0.504335	0.674918	0.797585	0.813492	0.751044	0.769478	0.894872
Chr02K_25413301_25413700	1.04821	1.02075	0.793429	1.10482	0.885036	1.31795	1.17294	0.634188	1.18848	1.3864	1.13218	1.01126	0.874749	0.785068	1.0472	0.933043	0.636042	1.48382	1.23686	1.72394	0.832985	0.915355	0.561108	0.984915	1.08662	0.668736	1.04251	0.361309	0.672173	0.594857	1.1202	0.872844	0.987408	0.827066	1.00799	0.794683	1.17871	0.995661	1.37222	1.00305	0.903438	0.556652	1.03669	0.829586	1.52427	0.990981	1.10448	0.769478	0.866005
Chr02K_25855501_25855900	0.358976	0.705518	0.688636	0.747379	1.29805	0.593079	0.526972	1.38982	0.679134	0.598674	0.464485	0.293119	0.555396	1.27388	0.785403	0.591366	1.01189	0.149881	1.08047	0.442633	1.11535	1.03159	0.930259	0.808512	0.637485	1.01764	0.759544	1.3248	1.11552	0.892285	0.701994	0.538254	0.842201	0.855102	0.782321	1.1309	0.618104	0.673123	0.806358	1.30397	1.03048	0.571697	1.31687	0.773343	0.443103	0.813492	0.530149	1.01629	0.981472
Chr02K_26951601_26952000	0.875902	0.540397	0.733547	0.24371	1.1653	0.658977	0.543971	1.52475	0.617394	0.661692	0.638667	0.54227	0.569281	0.844319	0.567235	0.643931	1.09862	0.689453	0.725055	0.279558	0.691801	0.52306	1.59473	0.588009	0.68095	0.726887	1.13187	1.26458	0.900998	1.02613	0.612378	0.552801	0.62439	0.630813	0.541607	0.90166	0.7331	0.645076	0.480985	0.87409	0.606997	0.767278	0.644428	0.928012	0.230413	0.606421	0.574328	0.84207	0.649504
Chr02K_28357101_28357600	0.933338	0.975717	0.943132	1.03983	2.33059	0.939042	1.15594	2.50976	1.25022	1.2131	1.00155	1.2311	0.902519	1.46645	0.87267	0.854195	1.73466	0.404679	2.1183	0.675598	1.55302	0.973473	1.90482	1.04372	0.927251	1.17756	1.59355	1.9872	1.61608	2.00764	0.657186	1.1347	1.39399	1.02332	1.23366	1.95614	1.32246	0.967614	1.2732	1.51891	1.43985	1.20357	1.49899	1.09674	0.460827	1.4347	0.795223	1.39377	1.21241
Chr02K_28503701_28504600	1.32103	1.05077	1.46709	1.33228	2.58135	1.40033	1.61491	1.88907	2.3461	1.87479	1.33539	1.04057	1.52734	2.39964	1.35264	1.41928	3.23803	1.21404	1.32216	1.58416	1.11535	1.07518	2.31826	1.13192	1.15906	1.23571	2.30842	2.49906	2.40266	2.87018	1.41892	1.1347	1.2633	0.827066	1.50446	2.64385	1.16434	1.51453	1.31564	1.11769	1.45397	0.782322	1.68112	1.19517	1.27614	1.24242	1.45791	1.3357	1.15467
Chr02K_28504901_28505300	0.703593	0.570419	0.673666	1.12107	1.68157	0.691926	0.849954	1.2279	0.864352	1.0398	0.769303	0.806077	0.555396	1.25907	0.683591	0.854195	1.31545	0.674465	0.625538	0.768784	0.861222	0.653825	0.930259	0.690911	0.68095	0.479746	1.02762	1.24953	1.34435	1.51688	0.672122	0.683727	0.726035	0.714921	0.646919	1.11561	0.89122	0.617029	0.580012	0.702138	0.719927	0.842501	0.826549	0.998316	0.443103	0.650794	0.456517	0.537183	0.620637
Chr02K_28632101_28632800	0.976415	0.915673	0.808399	0.942347	2.96487	0.510707	1.37693	2.38832	1.17305	1.43367	0.595121	0.747453	0.84698	1.86639	0.843581	0.696497	2.39961	0.599524	1.23686	0.605709	0.974169	0.78459	2.53975	0.602709	0.622997	0.610585	1.96588	2.24313	2.21674	2.76608	0.79161	0.945581	0.798639	0.686885	0.692053	2.32292	1.12121	0.715193	0.763918	0.988725	0.931671	0.827456	0.924614	0.660857	0.655792	0.78391	0.883581	0.56622	0.880438
Chr02K_28635101_28635600	0.502567	0.615452	0.733547	0.454926	1.59306	0.626028	1.10494	2.0375	1.03414	1.2131	0.595121	0.39571	0.291583	1.92564	0.610869	0.578224	1.79248	0.509596	0.725055	0.372744	0.607091	0.421354	1.22558	0.573309	0.709926	0.552434	1.54887	1.59578	1.45876	1.3533	0.388337	0.538254	0.363018	0.770993	0.677008	1.3907	0.761849	0.659099	0.523425	0.487198	0.649346	0.586742	0.6024	0.492127	0.549448	0.591631	0.530149	0.65333	0.808271
Chr02K_28635901_28636300	0.617439	0.360265	0.718577	0.487421	1.59306	0.576605	0.74796	0.971522	0.710004	0.834992	0.44997	0.556926	0.555396	0.918382	0.465424	0.775346	1.25763	0.6295	0.44072	0.326151	0.338841	0.711943	1.55043	0.382206	0.347719	0.697812	1.25101	1.12909	1.04401	1.51688	0.522761	0.552801	0.421101	0.560722	0.39116	1.08505	0.60373	0.266444	0.466839	0.515856	0.465835	0.376117	0.322214	0.478067	0.460827	0.458514	0.456517	0.275851	0.750538
Chr02K_28642501_28643400	1.06257	0.810596	1.04792	0.877358	2.55185	1.03789	1.30893	3.036	1.35827	1.59121	0.856394	0.615549	0.597051	2.91808	1.0472	0.933043	3.19467	0.569548	1.09469	0.838674	1.05888	1.10424	2.80554	1.10252	0.898274	1.11941	2.1297	3.40233	2.60288	2.76608	0.612378	1.07651	1.27782	1.0093	1.06817	2.38405	1.26496	0.897497	1.23076	1.14635	1.43985	1.08322	1.6531	1.0405	0.815309	0.709957	0.824676	1.46636	1.09694
Chr02K_28644601_28645000	0.387694	0.645474	0.508992	0.487421	0.885036	0.395386	0.900951	0.769121	0.679134	0.740465	0.493515	0.483646	0.402662	1.11095	0.494513	0.551941	0.766142	0.689453	0.312769	0.302854	0.268249	0.377766	0.871195	0.338105	0.260789	0.465208	0.982939	1.26458	0.872395	1.41278	0.537697	0.465517	0.377538	0.266343	0.255759	0.932224	0.416861	0.350585	0.424399	0.21494	0.282324	0.315938	0.294195	0.281216	0.372206	0.754329	0.471243	0.450072	0.346402
Chr02K_28647401_28647800	0.60308	0.375276	0.389229	0.649894	1.18005	0.477758	0.781958	1.2144	0.586525	0.898011	0.479	0.293119	0.597051	1.00726	0.552691	0.591366	1.1709	0.329738	0.597104	0.419337	0.43767	0.653825	1.55043	0.455707	0.289766	0.508821	1.26591	1.26458	1.07262	1.21946	0.492889	0.450969	0.20329	0.518668	0.285848	1.31428	0.488733	0.490819	0.594159	0.44421	0.40937	0.64692	0.6024	0.703039	0.354482	0.547258	0.353433	0.508146	0.562903
Chr02K_28649401_28649800	0.473849	0.330243	0.224555	0.6174	1.2243	0.247116	0.662964	1.05248	0.833482	0.850747	0.261273	0.351743	0.569281	1.30351	0.261801	0.394244	1.34436	0.419667	0.312769	0.629005	0.310605	0.479472	0.885961	0.176403	0.362207	0.377981	1.0723	1.26458	1.12982	1.20458	0.328593	0.523706	0.566308	0.532686	0.19558	1.00864	0.459984	0.350585	0.480985	0.22927	0.381138	0.22567	0.19613	0.492127	0.460827	0.428932	0.441791	0.479109	0.663937
Chr02K_28650501_28650900	0.545644	0.540397	0.269466	0.422431	1.2243	0.593079	0.730961	0.904055	0.50935	0.677447	0.362879	0.46899	0.388778	0.933194	0.305434	0.459951	0.823964	0.55456	0.227468	0.442633	0.282368	0.145294	0.679236	0.396906	0.391184	0.31983	1.13187	1.41513	0.958204	1.11536	0.492889	0.407327	0.377538	0.392506	0.451339	0.871095	0.316239	0.364608	0.495132	0.272258	0.324673	0.376117	0.462307	0.239033	0.194965	0.281024	0.456517	0.435554	0.360835
Chr02K_28651901_28652600	0.775389	0.600441	0.538933	0.958594	3.30413	0.7084	1.27493	2.94155	1.55892	1.07131	1.05961	0.703485	0.597051	2.63664	0.669047	0.5388	2.8911	0.434655	1.23686	0.279558	0.960051	0.79912	2.43639	0.984915	0.434649	0.843189	2.20417	2.63455	2.55998	2.33481	0.612378	0.509159	0.900284	0.532686	0.827455	2.13953	0.747475	1.19199	0.862945	0.960066	1.21399	0.631876	1.06471	1.08268	0.38993	0.754329	0.603781	0.958218	1.08251
Chr02K_28662401_28663200	1.10565	0.885651	1.07787	1.08857	2.89112	0.906094	1.95489	2.65819	1.42001	1.79602	1.08864	0.967292	0.749785	2.99215	1.19265	1.16959	2.64536	0.79437	0.980957	1.02505	1.24242	0.944414	2.3035	0.911414	0.927251	1.17756	2.57649	2.70982	2.7888	2.66198	1.1202	1.1056	0.914805	0.883138	0.932767	2.49103	0.876845	0.981637	1.30149	0.716467	0.74816	1.09826	0.99466	0.787404	0.655792	0.9614	0.80995	1.23407	0.866005
Chr02K_28697101_28697800	0.933338	0.600441	0.898221	0.649894	2.49285	0.642503	1.22393	2.33435	0.941526	1.30763	0.435455	0.762109	0.694246	1.57014	1.09084	0.617648	2.34179	0.614512	0.938306	0.629005	1.03064	0.770061	2.18537	0.823213	1.05765	0.726887	1.99566	2.52916	1.70188	2.17123	0.463017	0.843749	0.711515	0.546704	0.722142	1.71163	0.991841	0.91152	0.721478	0.831102	1.00225	0.827456	0.854567	0.942072	0.584896	0.828283	0.633233	0.798515	0.938172
Chr02K_28965601_28966000	1.34975	2.16159	2.5749	2.09591	1.71107	1.94398	1.01995	1.36283	1.6361	1.33914	1.74182	1.43628	1.59676	1.46645	2.6471	1.60326	1.01189	0.79437	3.48311	2.16657	2.78132	2.70248	1.63903	2.26383	2.30364	2.51503	1.37016	2.03236	1.73049	1.42766	1.41892	2.05118	2.57017	2.60736	2.91866	1.71163	2.65929	2.11753	2.47566	3.85459	3.02087	2.60273	3.67044	2.98089	1.36476	2.44048	1.94388	3.03436	3.29082
Chr02K_28966301_28966800	1.32103	1.14084	0.943132	1.02358	0.73753	1.23558	1.07094	0.647681	0.895222	1.54395	1.58215	1.28972	1.36072	1.0517	1.10538	1.11702	0.766142	1.82855	0.781922	2.0268	0.988287	0.915355	0.812131	1.08782	1.07213	0.552434	0.997832	0.722618	0.729379	0.996385	1.1202	1.54202	1.35043	1.09341	1.02304	0.886377	1.10684	1.38832	1.41466	0.974395	1.03048	1.12835	0.79853	0.998316	2.26869	1.36075	1.19283	1.00177	0.894872
Chr02K_28968401_28969000	1.76616	1.95143	1.78147	2.66457	1.35706	2.04283	1.46192	1.16043	1.91392	1.81178	2.2063	1.89062	1.88835	1.59976	2.18167	2.24719	1.7202	2.24822	1.70601	1.70064	1.82127	2.03412	1.00409	1.60232	1.75308	1.93352	1.37016	1.23447	1.15843	1.20458	2.0313	1.9348	1.85865	1.99056	2.03103	1.28372	1.65307	1.86511	1.81077	1.57623	1.90569	1.92572	2.24149	1.47638	1.9142	2.29257	1.98806	2.00355	1.70314
Chr02K_29274401_29274900	0.832825	0.645474	0.43414	0.633647	1.06204	0.691926	1.07094	1.2279	0.663699	0.945274	0.812849	0.586238	0.805325	2.01451	0.654502	0.683356	1.1709	0.749405	0.597104	0.535819	0.818867	0.435883	1.13698	0.63211	0.565044	0.479746	1.51909	1.33986	1.34435	1.38304	0.71693	0.625538	0.580828	0.518668	0.677008	1.52824	0.474359	0.757263	0.664892	0.487198	0.381138	0.511518	0.40627	0.604614	0.407655	0.38456	0.662686	0.450072	0.707237
Chr02K_29505901_29506400	1.01949	1.78631	2.33538	1.68973	2.40435	1.08731	1.22393	3.33286	1.97566	1.13433	0.914455	0.600893	1.22187	2.32558	1.14902	1.52441	2.47189	0.779382	1.29373	0.86197	1.77892	1.40936	1.87528	1.38182	0.869298	2.54411	1.54887	3.40233	1.48736	2.082	1.71764	0.974675	1.1907	2.4812	2.15138	1.92558	1.16434	0.78531	2.19273	2.36434	2.32918	2.37706	2.18545	2.67155	1.13434	1.21284	1.20756	2.93273	1.97738
Chr02K_29511001_29511400	0.732311	1.366	1.16769	1.00734	1.66682	0.906094	0.713962	1.71366	0.941526	0.961029	0.92897	0.527614	0.76367	1.31832	0.87267	0.933043	1.73466	0.764393	1.33638	0.698895	1.15771	0.958944	1.53567	0.984915	1.31843	1.1921	1.16166	1.76138	1.30144	1.36817	0.851354	1.01832	1.11809	1.23359	1.35402	1.9103	1.14996	0.86945	1.07514	1.5619	1.10107	1.26375	1.33088	1.67323	0.531723	1.06493	0.677412	1.3357	1.18354
Chr02K_29512201_29512600	0.60308	0.735541	0.583844	0.682389	1.20955	0.593079	0.883952	1.25488	0.802613	0.945274	0.493515	0.381054	0.652591	1.4072	0.741769	0.827912	1.37327	0.614512	0.767705	0.442633	0.550617	0.711943	1.37324	0.63211	0.550555	0.625123	1.0723	1.14415	1.34435	1.23433	0.86629	0.72737	0.638911	0.785011	0.752232	1.42126	0.776224	0.715193	0.693185	0.745126	0.889322	0.992948	0.854567	0.632735	0.850757	0.813492	0.780497	0.725923	0.721671
Chr02K_29586501_29587000	1.00513	0.705518	0.943132	1.13732	1.65207	0.873145	0.951949	2.05099	1.14218	0.55141	1.00155	0.747453	0.777555	1.71826	1.309	0.749063	1.79248	0.434655	1.83396	0.885267	1.69421	1.27859	1.94911	1.47002	0.883786	1.51193	0.923367	1.97215	1.51596	1.11536	0.64225	0.800107	1.01645	0.86912	1.5496	1.17674	1.17871	0.855427	1.08929	1.83416	1.89157	1.17348	1.90526	1.61699	0.567172	0.9614	0.957213	1.80029	1.35674
Chr02K_30815901_30816500	1.39283	1.42605	1.15272	0.812368	0.914537	1.08731	1.66591	1.02549	1.17305	1.59121	1.88697	2.25701	1.2913	1.06651	0.901759	1.28786	0.982974	2.32316	1.36481	2.39954	1.00241	1.06065	0.782599	1.22012	1.20253	0.915878	0.968046	1.1592	1.01541	1.15997	1.4936	1.16379	1.03097	1.05135	1.15844	0.871095	1.14996	1.34625	1.41466	0.788114	1.08695	1.33897	1.10673	1.29359	2.10917	1.49387	1.50209	0.987255	1.29901
Chr02K_31421301_31422000	1.45026	2.0415	2.50005	2.63207	3.18613	1.97693	1.39392	3.81862	2.13001	1.43367	1.45152	1.42163	2.05497	3.36246	2.28349	1.80038	3.71506	0.959239	2.23203	2.23646	2.52719	2.65889	3.0861	1.64643	1.91245	2.3115	2.45735	4.07978	2.57428	2.48353	1.34424	1.64386	2.26523	2.0186	2.36201	2.90365	2.34305	1.51453	1.98053	2.83721	2.6962	1.76023	2.53568	2.44658	1.20524	1.93759	1.94388	2.41006	2.67018
Chr02K_32326201_32326800	192.756	167.673	182.983	178.299	152.403	179.983	153.706	148.467	169.753	167.125	176.896	176.56	164.3	165.96	183.173	167.83	171.847	147.183	187.249	181.666	182.438	191.513	173.988	173.389	170.933	147.718	166.072	168.174	161.379	166.039	132.363	181.639	172.303	153.119	175.315	180.928	177.525	181.126	191.489	168.126	192.884	180.491	176.811	156.497	153.207	194.572	189.837	180.798	186.884
Chr02K_32751901_32752300	0.847184	0.705518	1.28745	0.503668	0.722779	0.85667	1.34293	1.78112	1.20392	0.456883	0.275788	0.498302	0.624821	0.770256	0.567235	1.59012	0.57822	0.31475	0.227468	1.11823	1.21418	1.17689	2.24443	1.88163	1.69513	2.86394	1.10208	1.00865	1.40155	2.15636	1.56828	1.39655	1.32138	2.74754	1.29384	0.794683	0.517482	0.82738	0.650745	0.42988	0.719927	0.466384	0.490325	2.76997	0.957102	0.621212	0.48597	0.522664	0.317535
Chr02K_33503001_33503500	1.14872	1.29095	1.2126	0.844863	0.811283	0.85667	1.56392	0.890561	0.926092	1.84328	1.26282	1.45094	0.874749	0.903569	1.06175	1.14331	0.780597	3.49223	0.895656	2.6558	0.592972	0.479472	0.649704	0.764412	1.01418	0.683274	0.744651	0.767782	0.786585	1.08561	0.970843	0.712822	0.914805	0.588759	0.752232	0.611295	0.718726	0.967614	0.792211	0.544515	0.790508	0.556652	0.896595	0.871769	1.70151	1.00577	0.942487	1.16148	0.736104
Chr02K_34346701_34347100	0.387694	0.630463	0.553903	0.487421	1.07679	0.395386	0.407978	1.36283	0.370437	0.582919	0.348364	0.263807	0.527627	0.962819	0.494513	0.420527	1.21426	0.224822	0.582887	0.582412	0.804748	0.770061	1.01885	0.602709	0.651973	0.552434	0.78933	1.38502	1.41585	1.10048	0.403273	0.363685	0.769598	0.630813	0.917723	0.962789	0.646853	0.504842	0.735625	0.544515	0.917554	0.496474	0.840558	0.590553	0.336758	0.680375	0.456517	0.84207	0.59177
Chr02K_34424701_34425100	0.775389	1.00574	1.51201	0.844863	1.54881	0.85667	0.713962	1.52475	1.04957	0.661692	0.566091	0.54227	0.84698	1.48126	0.901759	0.893619	1.41664	0.434655	1.45011	1.00175	1.08712	1.39483	1.37324	1.32302	0.941739	0.654199	0.804223	1.70116	1.25854	1.27894	0.463017	0.814654	0.726035	1.07939	0.917723	0.779401	1.23621	0.560936	1.11758	1.37562	1.51044	1.24871	1.19079	1.22329	0.60262	1.07973	0.736318	1.14696	1.24127
Chr02K_35979901_35980400	12.3631	11.0181	11.7517	11.7793	8.87986	10.4613	10.0295	7.9206	10.8353	10.0672	10.7122	10.4057	11.1079	9.18382	11.781	10.9863	10.2056	9.80222	10.7905	10.5999	11.4783	12.5389	10.0114	11.0399	11.2719	9.76936	10.4102	10.0113	9.28171	9.14592	10.3357	13.3691	10.9777	9.78461	11.6145	10.5601	11.5715	13.3082	12.0812	10.2168	12.4505	12.7729	10.521	9.63164	13.4881	11.8622	12.6058	11.0776	12.023
Chr02K_35990201_35991700	193.431	175.164	193.656	181.613	122.592	185.996	145.019	121.211	162.143	150.141	181.439	180.048	174.464	147.267	194.576	181.142	141.736	161.632	183.226	177.31	192.518	199.693	138.919	180.298	175.207	156.412	144.164	137.704	136.966	140.431	153.214	192.331	178.43	159.792	178.053	147.735	184.799	194.631	197.105	171.092	197.726	184.011	177.33	156.721	165.614	200.651	196.891	185.502	192.773
Chr02K_36100601_36101000	0.775389	0.525386	0.673666	0.877358	1.15055	0.642503	0.492973	1.02549	0.756308	0.504146	0.624152	0.586238	0.610936	0.74063	0.916303	0.801629	0.838419	0.479619	0.710838	0.489226	0.945932	0.857238	1.09268	0.64681	0.738903	0.552434	0.714865	1.11404	0.815189	0.892285	0.612378	0.523706	0.856722	0.742957	0.601785	1.0392	0.704351	0.673123	0.551719	0.515856	0.974019	0.767278	0.952632	0.801465	0.443103	0.754329	0.544875	0.987255	0.822705
Chr02K_36552401_36553200	1.47898	2.11656	2.78449	2.72956	4.17442	2.02635	1.8189	5.14097	2.36153	1.98508	2.19179	1.34835	1.95777	4.01422	3.28706	1.56383	3.52714	0.86931	3.99491	1.51427	3.27547	3.2546	4.16402	2.71954	2.43403	2.18066	2.48713	4.36582	3.37517	2.9148	1.26956	2.28394	2.39592	2.6354	2.69299	3.97342	2.48679	2.06144	2.88591	3.4677	3.07734	2.67795	3.06804	2.8684	1.45338	2.54401	1.87025	3.26665	2.75678
Chr02K_37397501_37397900	0.674875	0.87064	0.808399	0.649894	1.32755	0.675452	0.883952	0.877068	0.941526	0.72471	0.50803	0.791421	0.874749	1.49607	0.945392	0.827912	1.15644	1.06416	0.639754	0.489226	0.988287	0.552119	1.12222	0.64681	0.76788	0.596048	1.16166	1.18931	1.18703	1.29381	0.970843	0.741917	0.638911	0.50465	0.827455	0.978071	0.517482	0.715193	0.565865	0.487198	0.719927	0.87259	0.574381	0.801465	0.868482	0.57684	0.751044	0.754959	0.750538
Chr02K_37669201_37669600	1.00513	3.60265	3.77253	3.49318	1.37181	3.4761	0.815956	3.036	3.75067	1.00829	1.01606	0.688829	2.16605	4.10309	0.770858	2.20776	1.25763	2.11332	0.44072	0.559116	3.17664	0.973473	1.34371	3.60156	0.738903	4.76838	1.22123	4.24538	1.17273	1.29381	2.30015	0.800107	1.08905	3.15406	3.74611	1.20731	1.03496	0.757263	3.23958	3.4677	4.02312	3.85143	3.11006	3.24804	1.028	2.10029	2.22368	3.29569	4.11352
Chr02K_37682301_37682700	0.631798	0.840618	1.45212	0.942347	0.899787	0.724875	0.713962	0.931041	0.926092	0.456883	0.537061	0.498302	0.76367	1.1702	1.19265	0.591366	0.968519	0.944251	1.27951	0.722191	1.20006	1.45294	1.10745	0.940814	0.840321	1.20663	0.819116	1.23447	1.00111	1.20458	1.4488	0.814654	0.972888	0.855102	0.797366	0.916942	1.13559	0.715193	0.848798	1.44726	1.08695	1.29384	0.742493	1.26547	0.744413	1.06493	0.721591	1.04533	1.28457
Chr02K_38209901_38210400	0.502567	0.555408	0.943132	0.649894	1.43081	0.823721	0.832955	1.56523	0.756308	0.535655	0.377394	0.351743	0.610936	1.18501	0.814492	0.420527	1.59011	0.209833	0.682405	0.302854	0.847103	0.929885	1.68333	0.911414	0.724415	0.523359	1.0723	1.4904	1.35865	1.15997	0.343529	0.320043	0.769598	0.644831	0.677008	1.3907	0.474359	0.448748	0.735625	0.845431	0.903438	0.782322	0.910604	0.745222	0.30131	0.76912	0.530149	0.450072	0.692804
Chr02K_38211201_38211600	0.746671	1.00574	0.778458	0.942347	1.46031	0.971991	0.866953	1.25488	0.787178	0.598674	0.580606	0.850044	0.79144	1.18501	0.974481	0.709639	1.43109	0.299762	1.43589	1.23471	0.960051	1.10424	1.25511	1.23482	0.883786	1.13394	1.01273	1.30975	1.12982	0.936899	0.597442	0.829201	0.885763	0.770993	1.38411	1.25315	1.36558	0.91152	0.933678	1.30397	1.38339	1.26375	1.513	0.731161	0.655792	1.18326	0.942487	1.42281	1.25571
Chr02K_38384201_38384600	2.18258	1.12583	1.37727	1.44602	1.18005	1.46622	1.30893	1.47078	1.42001	1.62272	1.90149	1.5975	1.33295	1.51089	1.25083	2.06321	1.301	2.57795	1.12312	1.3512	1.27066	1.69995	1.44707	1.08782	1.7386	1.32293	1.72759	1.4904	1.37295	1.84406	1.80726	1.35291	1.10357	1.30368	1.35402	1.19202	1.79681	1.86511	1.40052	1.30397	1.69395	1.17348	1.16277	1.34984	1.9142	1.73052	1.51681	1.56799	1.61654
Chr02K_38660401_38661000	1.98155	1.74128	2.3204	1.77096	0.914537	2.66886	1.73391	0.944535	2.0374	1.71725	2.07567	2.15442	1.87446	1.79233	2.13804	2.58887	1.50337	2.41309	2.00456	1.93361	2.28718	2.03412	1.16651	2.11683	2.31813	2.1952	1.53398	1.35491	0.915299	1.13023	2.47938	2.2112	2.12002	1.92047	1.80536	1.26844	2.22805	2.31386	2.63127	2.0491	2.0892	2.16643	2.03135	1.60293	2.25096	1.99675	2.34149	1.61155	2.04954
Chr02K_38864001_38864500	0.717952	1.38101	1.15272	1.52725	1.87333	1.12026	0.543971	2.34784	0.972396	0.693201	0.958	0.659517	1.05525	1.67382	1.43991	0.906761	2.06714	0.419667	1.97613	0.838674	1.34125	2.06318	1.69809	1.10252	1.21702	1.45377	0.997832	1.83666	1.97361	1.38304	0.86629	1.22198	1.2633	1.19154	1.33897	1.8186	1.48057	1.33222	1.99468	1.57623	1.67983	1.51951	2.04536	1.51856	0.726689	1.39033	1.0603	1.84384	1.83304
Chr02K_39163901_39164600	68.9378	38.3682	67.7409	37.0927	55.6098	56.6226	83.4995	150.964	63.6071	39.1974	67.4374	25.1496	43.2654	32.5581	51.0512	158.144	39.955	6.87954	51.8201	105.067	135.042	73.8387	148.177	178.622	131.351	188.046	118.668	78.4794	95.2197	173.594	45.1666	126.591	112.84	205.939	99.2194	87.0484	16.9763	47.9039	22.2951	18.7141	20.4121	33.339	13.7711	210.56	26.3026	36.6071	27.7003	27.2511	17.5222
Chr02K_39198101_39198500	0.588721	1.20088	1.10781	1.2023	0.752281	0.873145	0.696962	0.458774	0.833482	0.456883	1.23379	1.08454	1.16633	0.548066	1.0472	0.670214	0.491487	0.6295	1.47854	0.955156	0.889459	1.17689	0.51681	0.793812	0.999692	0.872265	0.461684	0.752728	0.972506	0.342043	0.881226	1.12015	0.943846	1.05135	1.15844	0.932224	1.02059	0.757263	1.04685	1.28964	1.07283	1.06817	1.26084	0.928012	1.028	1.02056	1.28119	0.885626	0.981472
Chr02K_39545901_39546300	0.703593	0.900662	1.00301	0.991089	1.26855	0.757824	0.577969	1.09296	1.21935	0.614428	0.653182	0.556926	0.805325	1.2887	1.11993	0.906761	1.25763	0.404679	1.43589	0.978453	0.931814	1.3803	1.37324	1.02902	1.21702	1.04672	1.01273	1.43018	1.12982	0.936899	0.926034	0.916486	1.13262	1.20555	0.827455	1.20731	1.3512	0.78531	1.4571	1.26098	1.35516	1.02304	1.33088	1.26547	0.513999	0.931818	1.0603	1.08888	1.18354
Chr02K_39556001_39556500	1.30667	1.41104	1.87129	1.70597	1.84382	1.71334	1.13894	2.28038	1.20392	1.46518	1.33539	1.04057	1.44403	1.82195	2.09441	1.41928	2.09605	0.539572	2.2036	1.04834	1.72244	2.06318	2.12631	1.64643	1.62269	1.67184	1.22123	2.52916	1.8449	1.8738	1.2845	1.64386	1.78605	2.14476	2.21156	1.78804	2.11305	1.58464	1.76833	2.20672	2.38564	2.46732	2.29752	1.98257	0.957102	1.71573	1.42846	1.84384	2.45368
Chr02K_39703301_39703800	1.5795	1.99647	1.96112	2.4371	1.51931	1.46622	1.10494	2.29387	1.65153	0.834992	1.33539	0.93798	1.51346	1.70345	1.93442	1.49813	1.99486	1.42387	2.47372	2.0268	1.80715	2.04865	1.87528	2.58724	1.92694	2.74763	1.2808	2.22807	1.41585	1.59124	1.79232	1.39655	1.80057	2.18682	1.94076	1.80332	1.81119	1.44441	2.13614	2.36434	2.82324	2.48237	2.35356	1.81384	0.974826	1.39033	1.29592	2.77302	2.25161
[truncated: 6,426 more rows]
[truncated: 5 more columns]

## Sheet: DTHTvsCtrl
Supplemental Table 4. Reads per million (RPM) of the differential peaks identified between DT vs Ctrl, DTHT vs Ctrl, and DTHT vs DT.
[truncated: 6,511 more rows]
[truncated: 5 more columns]

## Sheet: DTHTvsDT
Supplemental Table 4. Reads per million (RPM) of the differential peaks identified between DT vs Ctrl, DTHT vs Ctrl, and DTHT vs DT.
[truncated: 8,537 more rows]
[truncated: 5 more columns]
