# Supplementary material for: Genome-wide profiling of histone (H3) lysine 4 (K4) tri-methylation (me3) under drought, heat, and combined stresses in switchgrass
Source: BMC Genomics. 2024 Feb 29;25:223. doi: 10.1186/s12864-024-10068-w (PMC10903042; doi:10.1186/s12864-024-10068-w)
Supplement: Supplementary file 5 — Additional file 5: Supplemental Table 5. DT and DTHT-responsive peaks correlated with corresponding protein coding genes identified by RNA-Seq analysis. [file 12864_2024_10068_MOESM5_ESM.xlsx]

## Sheet: DTvsCtrl
Supplemental Table 5. DT and DTHT-responsive peaks correlated with corresponding protein coding genes identified by RNA-Seq analysis.
Peak			Gene						Best hit in Arabidopsis
chr	stt	end	chr	stt	end	gene_id	strand	bp	geen_id	gene_name	description
Chr01K	9669801	9670200	Chr01K	9670031	9676317	Pavir.1KG100500.v4.1	+	169
Chr01K	22693101	22694200	Chr01K	22689501	22696137	Pavir.1KG144100.v4.1	-	1099
Chr01K	22695901	22696300	Chr01K	22689501	22696137	Pavir.1KG144100.v4.1	-	236
Chr01K	38338301	38338700	Chr01K	38335504	38342125	Pavir.1KG234200.v4.1	-	399	AT5G01830.1		ARM repeat superfamily protein
Chr01K	71046001	71046500	Chr01K	71045424	71052268	Pavir.1KG456400.v4.1	+	499	AT4G13940.1	ATSAHH1,EMB1395,HOG1,MEE58,SAHH1	S-adenosyl-L-homocysteine hydrolase
Chr01K	73507901	73508500	Chr01K	73507908	73524677	Pavir.1KG490600.v4.1	-	592	AT1G73990.1	SPPA,SPPA1	signal peptide peptidase
Chr01K	73514301	73515200	Chr01K	73507908	73524677	Pavir.1KG490600.v4.1	-	899	AT1G73990.1	SPPA,SPPA1	signal peptide peptidase
Chr01K	77404101	77404500	Chr01K	77395223	77405846	Pavir.1KG525800.v4.1	+	399	AT2G39190.2	ATATH8	Protein kinase superfamily protein
Chr01N	8218701	8219100	Chr01N	8213137	8220389	Pavir.1NG082100.v4.1	-	399	AT4G32190.1		Myosin heavy chain-related protein
Chr01N	14978701	14979100	Chr01N	14976428	14983285	Pavir.1NG120500.v4.1	+	399
Chr01N	26978501	26978900	Chr01N	26977531	26982790	Pavir.1NG162500.v4.1	+	399	AT2G40730.1		Protein kinase family protein with ARM repeat domain
Chr01N	30135301	30135700	Chr01N	30128642	30141794	Pavir.1NG173100.v4.1	+	399	AT3G14470.1		NB-ARC domain-containing disease resistance protein
Chr01N	57974501	57975000	Chr01N	57969786	57978545	Pavir.1NG253000.v4.1	-	499
Chr01N	91574901	91575400	Chr01N	91564714	91589359	Pavir.1NG520900.v4.1	+	499	AT4G33150.2	LKR,LKR/SDH,SDH	lysine-ketoglutarate reductase/saccharopine dehydrogenase bifunctional enzyme
Chr02K	24332301	24332800	Chr02K	24331006	24336305	Pavir.2KG178200.v4.1	-	499	AT2G37710.1	RLK	receptor lectin kinase
Chr02K	24333001	24333500	Chr02K	24331006	24336305	Pavir.2KG178200.v4.1	-	499	AT2G37710.1	RLK	receptor lectin kinase
Chr02K	24333801	24334200	Chr02K	24331006	24336305	Pavir.2KG178200.v4.1	-	399	AT2G37710.1	RLK	receptor lectin kinase
Chr02K	38384201	38384600	Chr02K	38378422	38387165	Pavir.2KG200900.v4.1	-	399	AT5G55060.2
Chr02K	58677001	58677500	Chr02K	58672634	58677817	Pavir.2KG292700.v4.1	-	499
Chr02K	62465101	62465500	Chr02K	62461629	62474705	Pavir.2KG320000.v4.1	-	399	AT4G10730.1		Protein kinase superfamily protein
Chr02K	66506601	66507300	Chr02K	66504299	66514472	Pavir.2KG334600.v4.1	+	699	AT2G23890.1		HAD-superfamily hydrolase, subfamily IG, 5\'-nucleotidase
Chr02K	66512801	66513400	Chr02K	66504299	66514472	Pavir.2KG334600.v4.1	+	599	AT2G23890.1		HAD-superfamily hydrolase, subfamily IG, 5\'-nucleotidase
Chr02N	359201	359800	Chr02N	354596	361236	Pavir.2NG003200.v4.1	+	599	AT5G01410.1	ATPDX1,ATPDX1.3,PDX1,PDX1.3,RSR4	Aldolase-type TIM barrel family protein
Chr02N	1090601	1091000	Chr02N	1084729	1109558	Pavir.2NG009500.v4.1	-	399	AT1G17690.1	NOF1
Chr02N	1093201	1093700	Chr02N	1084729	1109558	Pavir.2NG009500.v4.1	-	499	AT1G17690.1	NOF1
Chr02N	7962801	7963600	Chr02N	7956915	7965124	Pavir.2NG060800.v4.1	+	799	AT3G22960.1	PKP-ALPHA,PKP1	Pyruvate kinase family protein
Chr02N	8502401	8502900	Chr02N	8489778	8507613	Pavir.2NG068500.v4.1	+	499	AT3G14460.1		LRR and NB-ARC domains-containing disease resistance protein
Chr02N	25510101	25510500	Chr02N	25502836	25510398	Pavir.2NG151800.v4.1	+	297	AT2G32970.2
Chr02N	33208901	33209700	Chr02N	33209694	33221184	Pavir.2NG291400.v4.1	+	6	AT1G78915.1		Tetratricopeptide repeat (TPR)-like superfamily protein
Chr02N	33210601	33211200	Chr02N	33209694	33221184	Pavir.2NG291400.v4.1	+	599	AT1G78915.1		Tetratricopeptide repeat (TPR)-like superfamily protein
Chr02N	33218101	33218600	Chr02N	33209694	33221184	Pavir.2NG291400.v4.1	+	499	AT1G78915.1		Tetratricopeptide repeat (TPR)-like superfamily protein
Chr02N	33219001	33219700	Chr02N	33209694	33221184	Pavir.2NG291400.v4.1	+	699	AT1G78915.1		Tetratricopeptide repeat (TPR)-like superfamily protein
Chr03K	133501	134000	Chr03K	128741	134520	Pavir.3KG001400.v4.1	-	499	AT2G21530.1		SMAD/FHA domain-containing protein
Chr03K	4946001	4946400	Chr03K	4940763	4951224	Pavir.3KG056500.v4.1	-	399	AT5G47720.2		Thiolase family protein
Chr03K	5756301	5756700	Chr03K	5754903	5759893	Pavir.3KG066800.v4.1	-	399	AT5G42510.1		Disease resistance-responsive (dirigent-like protein) family protein
Chr03K	19355501	19356000	Chr03K	19351897	19361944	Pavir.3KG217500.v4.1	+	499	AT1G53240.1	mMDH1	Lactate/malate dehydrogenase family protein
Chr03K	24284901	24285300	Chr03K	24276353	24291981	Pavir.3KG284800.v4.1	+	399	AT5G53050.3		alpha/beta-Hydrolases superfamily protein
Chr03K	24285501	24286400	Chr03K	24276353	24291981	Pavir.3KG284800.v4.1	+	899	AT5G53050.3		alpha/beta-Hydrolases superfamily protein
Chr03K	25163601	25164000	Chr03K	25163518	25168801	Pavir.3KG315400.v4.1	+	399	AT1G18390.2		Protein kinase superfamily protein
Chr03K	26791001	26792600	Chr03K	26792431	26798414	Pavir.3KG332900.v4.1	+	169	AT4G23630.1	BTI1,RTNLB1	VIRB2-interacting protein 1
Chr03K	32853401	32853800	Chr03K	32849502	32862077	Pavir.3KG518600.v4.1	-	399	AT4G28780.1		GDSL-like Lipase/Acylhydrolase superfamily protein
Chr03N	316901	317500	Chr03N	311009	324532	Pavir.3NG002700.v4.1	-	599	AT3G45780.1	JK224,NPH1,PHOT1,RPT1	phototropin 1
Chr03N	320201	320800	Chr03N	311009	324532	Pavir.3NG002700.v4.1	-	599	AT3G45780.1	JK224,NPH1,PHOT1,RPT1	phototropin 1
Chr03N	28199701	28200600	Chr03N	28196704	28204157	Pavir.3NG168700.v4.1	-	899
Chr03N	30707401	30707900	Chr03N	30699966	30710721	Pavir.3NG175400.v4.1	+	499	AT2G28680.1		RmlC-like cupins superfamily protein
Chr03N	44688101	44688700	Chr03N	44679463	44688222	Pavir.3NG240800.v4.1	-	121	AT5G26820.1	ATIREG3,IREG3,MAR1,RTS3	iron-regulated protein 3
Chr04K	4572801	4573300	Chr04K	4567682	4573749	Pavir.4KG048500.v4.1	+	499	AT1G20560.1	AAE1	acyl activating enzyme 1
Chr04K	9852901	9853500	Chr04K	9852490	9866065	Pavir.4KG101000.v4.1	-	599
Chr04K	57288501	57289900	Chr04K	57288774	57295787	Pavir.4KG352300.v4.1	-	1126	AT5G50460.1		secE/sec61-gamma protein transport protein
Chr04K	57293401	57293800	Chr04K	57288774	57295787	Pavir.4KG352300.v4.1	-	399	AT5G50460.1		secE/sec61-gamma protein transport protein
Chr04K	60505901	60506300	Chr04K	60493074	60522358	Pavir.4KG402100.v4.1	-	399	AT3G20070.1	TTN9	titan9
Chr04K	60506901	60507300	Chr04K	60493074	60522358	Pavir.4KG402100.v4.1	-	399	AT3G20070.1	TTN9	titan9
Chr04N	4004401	4004800	Chr04N	3994696	4011652	Pavir.4NG037700.v4.1	-	399	AT5G50280.1	EMB1006	Pentatricopeptide repeat (PPR) superfamily protein
Chr04N	24569101	24569500	Chr04N	24567525	24573496	Pavir.4NG139000.v4.1	+	399	AT4G34570.1	THY-2	thymidylate synthase 2
Chr05K	25325501	25325900	Chr05K	25319723	25327517	Pavir.5KG199300.v4.1	-	399	AT5G49220.1		Protein of unknown function (DUF789)
Chr05K	26902601	26903100	Chr05K	26900733	26907495	Pavir.5KG205700.v4.1	+	499	AT1G02460.1		Pectin lyase-like superfamily protein
Chr05K	26904401	26905000	Chr05K	26900733	26907495	Pavir.5KG205700.v4.1	+	599	AT1G02460.1		Pectin lyase-like superfamily protein
Chr05K	27474101	27474500	Chr05K	27472068	27478486	Pavir.5KG209900.v4.1	+	399	AT3G56940.1	ACSF,CHL27,CRD1	dicarboxylate diiron protein, putative (Crd1)
Chr05K	54420701	54421300	Chr05K	54417685	54423587	Pavir.5KG302800.v4.1	+	599
Chr05K	54420701	54421300	Chr05K	54419971	54429469	Pavir.5KG302900.v4.1	+	599	AT2G32590.1
Chr05K	54421401	54423200	Chr05K	54417685	54423587	Pavir.5KG302800.v4.1	+	1799
Chr05K	54421401	54423200	Chr05K	54419971	54429469	Pavir.5KG302900.v4.1	+	1799	AT2G32590.1
Chr05K	54423401	54425000	Chr05K	54417685	54423587	Pavir.5KG302800.v4.1	+	186
Chr05K	54423401	54425000	Chr05K	54419971	54429469	Pavir.5KG302900.v4.1	+	1599	AT2G32590.1
Chr05K	54425701	54427500	Chr05K	54419971	54429469	Pavir.5KG302900.v4.1	+	1799	AT2G32590.1
Chr05K	54428101	54428700	Chr05K	54419971	54429469	Pavir.5KG302900.v4.1	+	599	AT2G32590.1
Chr05K	54428901	54429400	Chr05K	54419971	54429469	Pavir.5KG302900.v4.1	+	499	AT2G32590.1
Chr05K	64931201	64931900	Chr05K	64923376	64940908	Pavir.5KG348500.v4.1	+	699	AT3G13080.1	ATMRP3,MRP3	multidrug resistance-associated protein 3
Chr05K	90746201	90746600	Chr05K	90736204	90750787	Pavir.5KG482900.v4.1	+	399
Chr05K	91980901	91981300	Chr05K	91979328	91984415	Pavir.5KG466500.v4.1	-	399	AT5G56580.1	ANQ1,ATMKK6,MKK6	MAP kinase kinase 6
Chr05K	104237401	104237900	Chr05K	104235076	104241263	Pavir.5KG646800.v4.1	-	499	AT3G55840.1		Hs1pro-1 protein
Chr05K	105377701	105378100	Chr05K	105376660	105383141	Pavir.5KG662600.v4.1	+	399	AT1G22540.1		Major facilitator superfamily protein
Chr05K	110627501	110628100	Chr05K	110621838	110630238	Pavir.5KG721300.v4.1	-	599	AT2G43710.2	FAB2,SSI2	Plant stearoyl-acyl-carrier-protein desaturase family protein
Chr05N	52497101	52497700	Chr05N	52493902	52500047	Pavir.5NG381400.v4.1	+	599	AT3G24503.1	ALDH1A,ALDH2C4,REF1	aldehyde dehydrogenase 2C4
Chr05N	82188601	82189000	Chr05N	82185625	82191424	Pavir.5NG443900.v4.1	+	399	AT2G46510.1	AIB,ATAIB	ABA-inducible BHLH-type transcription factor
Chr05N	84719901	84720400	Chr05N	84711407	84725347	Pavir.5NG476600.v4.1	+	499	AT1G02910.1	LPA1	tetratricopeptide repeat (TPR)-containing protein
Chr06K	13661301	13662000	Chr06K	13657389	13662788	Pavir.6KG111600.v4.1	+	699
Chr06K	13825601	13834600	Chr06K	13821571	13826028	Pavir.6KG113500.v4.1	+	427
Chr06K	13825601	13834600	Chr06K	13819708	13826420	Pavir.6KG113300.v4.1	-	819
Chr06K	13825601	13834600	Chr06K	13822737	13827116	Pavir.6KG113600.v4.1	+	1515
Chr06K	25223401	25223900	Chr06K	25209812	25233215	Pavir.6KG148100.v4.1	+	499	AT1G64430.2		Pentatricopeptide repeat (PPR) superfamily protein
Chr06K	25226001	25226400	Chr06K	25209812	25233215	Pavir.6KG148100.v4.1	+	399	AT1G64430.2		Pentatricopeptide repeat (PPR) superfamily protein
Chr06K	57778201	57778600	Chr06K	57772563	57782583	Pavir.6KG283400.v4.1	-	399	AT5G26180.1		S-adenosyl-L-methionine-dependent methyltransferases superfamily protein
Chr06K	61219501	61219900	Chr06K	61212859	61226676	Pavir.6KG315300.v4.1	-	399	AT4G39970.1		Haloacid dehalogenase-like hydrolase (HAD) superfamily protein
Chr06K	67692801	67693500	Chr06K	67691009	67696076	Pavir.6KG359000.v4.1	-	699
Chr06K	67693901	67694400	Chr06K	67691009	67696076	Pavir.6KG359000.v4.1	-	499
Chr06K	67698301	67699200	Chr06K	67698854	67705043	Pavir.6KG359300.v4.1	+	346	AT2G24395.1		chaperone protein dnaJ-related
Chr06K	67699301	67699800	Chr06K	67698854	67705043	Pavir.6KG359300.v4.1	+	499	AT2G24395.1		chaperone protein dnaJ-related
Chr06N	9919701	9920300	Chr06N	9915199	9920266	Pavir.6NG051000.v4.1	-	565
Chr06N	53356801	53357800	Chr06N	53350127	53363567	Pavir.6NG112900.v4.1	+	999	AT2G32640.1		Lycopene beta/epsilon cyclase protein
Chr06N	77221101	77221600	Chr06N	77219874	77227006	Pavir.6NG339700.v4.1	+	499	AT5G51130.1		S-adenosyl-L-methionine-dependent methyltransferases superfamily protein
Chr06N	79943501	79943900	Chr06N	79939272	79943928	Pavir.6NG371600.v4.1	+	399
Chr07K	3383301	3384000	Chr07K	3378585	3387679	Pavir.7KG075300.v4.1	-	699	AT5G13630.1	ABAR,CCH,CCH1,CHLH,GUN5	magnesium-chelatase subunit chlH, chloroplast, putative / Mg-protoporphyrin IX chelatase, putative (CHLH)
Chr07K	36878201	36878700	Chr07K	36878239	36884803	Pavir.7KG095600.v4.1	+	461	AT2G19930.1		RNA-dependent RNA polymerase family protein
Chr07K	36879601	36880000	Chr07K	36878239	36884803	Pavir.7KG095600.v4.1	+	399	AT2G19930.1		RNA-dependent RNA polymerase family protein
Chr07K	44265401	44265800	Chr07K	44265269	44269916	Pavir.7KG140700.v4.1	+	399
Chr07K	44266601	44267100	Chr07K	44265269	44269916	Pavir.7KG140700.v4.1	+	499
Chr07K	44267501	44268300	Chr07K	44265269	44269916	Pavir.7KG140700.v4.1	+	799
Chr07K	44268601	44269100	Chr07K	44265269	44269916	Pavir.7KG140700.v4.1	+	499
Chr07K	52572501	52572900	Chr07K	52571824	52578028	Pavir.7KG219100.v4.1	+	399	AT3G59410.2	GCN2	protein kinase family protein
Chr07K	52960401	52961000	Chr07K	52954455	52967604	Pavir.7KG224100.v4.1	-	599	AT1G65540.1		LETM1-like protein
Chr07K	66409801	66410200	Chr07K	66408270	66430260	Pavir.7KG346000.v4.1	+	399	AT5G57110.2	ACA8,AT-ACA8	autoinhibited Ca2+ -ATPase, isoform 8
Chr07N	4552601	4553200	Chr07N	4550164	4560303	Pavir.7NG021500.v4.1	+	599	AT3G46730.1		NB-ARC domain-containing disease resistance protein
Chr07N	4556801	4557200	Chr07N	4550164	4560303	Pavir.7NG021500.v4.1	+	399	AT3G46730.1		NB-ARC domain-containing disease resistance protein
Chr07N	14112901	14113300	Chr07N	14107624	14137268	Pavir.7NG058800.v4.1	+	399	AT2G19930.1		RNA-dependent RNA polymerase family protein
Chr07N	14128301	14129100	Chr07N	14107624	14137268	Pavir.7NG058800.v4.1	+	799	AT2G19930.1		RNA-dependent RNA polymerase family protein
Chr07N	14130601	14131000	Chr07N	14107624	14137268	Pavir.7NG058800.v4.1	+	399	AT2G19930.1		RNA-dependent RNA polymerase family protein
Chr07N	14132101	14132600	Chr07N	14107624	14137268	Pavir.7NG058800.v4.1	+	499	AT2G19930.1		RNA-dependent RNA polymerase family protein
Chr07N	18150801	18151300	Chr07N	18150294	18154962	Pavir.7NG070800.v4.1	+	499	AT3G19740.1		P-loop containing nucleoside triphosphate hydrolases superfamily protein
Chr07N	18153501	18155200	Chr07N	18150294	18154962	Pavir.7NG070800.v4.1	+	1461	AT3G19740.1		P-loop containing nucleoside triphosphate hydrolases superfamily protein
Chr07N	19119101	19119800	Chr07N	19118613	19126642	Pavir.7NG076500.v4.1	-	699
Chr07N	19120901	19121300	Chr07N	19118613	19126642	Pavir.7NG076500.v4.1	-	399
Chr07N	19122601	19123000	Chr07N	19118613	19126642	Pavir.7NG076500.v4.1	-	399
Chr07N	19123901	19124400	Chr07N	19118613	19126642	Pavir.7NG076500.v4.1	-	499
Chr07N	20538401	20538900	Chr07N	20535339	20540892	Pavir.7NG086200.v4.1	-	499	AT2G46890.1		Protein of unknown function (DUF1295)
Chr07N	46999601	47000000	Chr07N	46996044	47000656	Pavir.7NG180700.v4.1	-	399
Chr07N	59494601	59495400	Chr07N	59494781	59500758	Pavir.7NG295400.v4.1	-	619
Chr07N	59496001	59496700	Chr07N	59494781	59500758	Pavir.7NG295400.v4.1	-	699
Chr07N	60640001	60640500	Chr07N	60639854	60645160	Pavir.7NG309200.v4.1	-	499	AT2G17450.1	RHA3A	RING-H2 finger A3A
Chr07N	64232801	64233300	Chr07N	64229857	64242466	Pavir.7NG362400.v4.1	-	499	AT1G11720.2	ATSS3,SS3	starch synthase 3
Chr07N	65319601	65320300	Chr07N	65315861	65333513	Pavir.7NG380700.v4.1	-	699	AT2G23360.1		Plant protein of unknown function (DUF869)
Chr07N	65321301	65321700	Chr07N	65315861	65333513	Pavir.7NG380700.v4.1	-	399	AT2G23360.1		Plant protein of unknown function (DUF869)
Chr07N	65324101	65324500	Chr07N	65315861	65333513	Pavir.7NG380700.v4.1	-	399	AT2G23360.1		Plant protein of unknown function (DUF869)
Chr08K	182901	183400	Chr08K	175868	186094	Pavir.8KG000800.v4.1	-	499	AT1G25540.1	PFT1	phytochrome and flowering time regulatory protein (PFT1)
Chr08K	293901	294600	Chr08K	288748	300304	Pavir.8KG001600.v4.1	-	699	AT1G65295.1
Chr08K	5175801	5176300	Chr08K	5172374	5182768	Pavir.8KG041400.v4.1	+	499	AT3G07040.1	RPM1,RPS3	NB-ARC domain-containing disease resistance protein
Chr08K	29716401	29717200	Chr08K	29711471	29718154	Pavir.8KG173000.v4.1	+	799	AT1G03687.2		DTW domain-containing protein
Chr08K	29717401	29717800	Chr08K	29711471	29718154	Pavir.8KG173000.v4.1	+	399	AT1G03687.2		DTW domain-containing protein
Chr08K	31362501	31363300	Chr08K	31361953	31376075	Pavir.8KG189000.v4.1	-	799	AT3G46530.1	RPP13	NB-ARC domain-containing disease resistance protein
Chr08K	42593601	42594100	Chr08K	42593960	42601095	Pavir.8KG219200.v4.1	-	140	AT3G02875.1	ILR1	Peptidase M20/M25/M40 family protein
Chr08K	65263401	65264000	Chr08K	65262402	65268656	Pavir.8KG321500.v4.1	+	599	AT1G64583.1		Tetratricopeptide repeat (TPR)-like superfamily protein
Chr08K	67595001	67595500	Chr08K	67591991	67598346	Pavir.8KG330200.v4.1	+	499
Chr08N	149201	149700	Chr08N	146334	153995	Pavir.8NG001000.v4.1	+	499	AT3G08600.1		Protein of unknown function (DUF1191)
Chr08N	711301	711800	Chr08N	710630	716802	Pavir.8NG007200.v4.1	+	499	AT5G05350.1		PLAC8 family protein
Chr08N	5508101	5508500	Chr08N	5503487	5513339	Pavir.8NG042400.v4.1	-	399
Chr08N	10057001	10057400	Chr08N	10051391	10057621	Pavir.8NG076100.v4.1	+	399	AT5G09220.1	AAP2	amino acid permease 2
Chr08N	11970901	11971400	Chr08N	11953020	11973632	Pavir.8NG086600.v4.1	+	499
Chr08N	68906501	68906900	Chr08N	68906001	68911136	Pavir.8NG316700.v4.1	+	399	AT4G23160.1	CRK8	cysteine-rich RLK (RECEPTOR-like protein kinase) 8
Chr09K	72685701	72686200	Chr09K	72684954	72692833	Pavir.9KG481700.v4.1	-	499	AT2G37240.1		Thioredoxin superfamily protein
Chr09K	74730701	74731100	Chr09K	74727353	74736755	Pavir.9KG498800.v4.1	-	399	AT2G37730.1		Protein of unknown function (DUF604)
Chr09K	76210201	76211000	Chr09K	76203547	76219408	Pavir.9KG518000.v4.1	-	799	AT2G39810.1	HOS1	ubiquitin-protein ligases
Chr09K	86506201	86506600	Chr09K	86492654	86512686	Pavir.9KG564100.v4.1	+	399	AT2G45660.1	AGL20,ATSOC1,SOC1	AGAMOUS-like 20
Chr09N	4894401	4895100	Chr09N	4894615	4903235	Pavir.9NG073600.v4.1	-	485	AT1G75200.1		flavodoxin family protein / radical SAM domain-containing protein
Chr09N	27028201	27028600	Chr09N	27023124	27029082	Pavir.9NG265200.v4.1	-	399	AT3G23920.1	BAM1,BMY7,TR-BAMY	beta-amylase 1
Chr09N	74391301	74391700	Chr09N	74383809	74396719	Pavir.9NG431400.v4.1	-	399	AT3G18000.1	NMT1,PEAMT,XPL1	S-adenosyl-L-methionine-dependent methyltransferases superfamily protein
Chr09N	79122501	79122900	Chr09N	79119142	79128930	Pavir.9NG471700.v4.1	+	399	AT5G47380.1		Protein of unknown function, DUF547
Chr09N	82554601	82555100	Chr09N	82554622	82560235	Pavir.9NG498900.v4.1	+	478
Chr09N	89940001	89940500	Chr09N	89915460	89940260	Pavir.9NG544900.v4.1	-	259
Chr09N	107878601	107879100	Chr09N	107875098	107881196	Pavir.9NG855200.v4.1	+	499	AT1G19400.1		Erythronate-4-phosphate dehydrogenase family protein
scaffold_100	24501	25200	scaffold_100	25099	31644	Pavir.J000100.v4.1	-	101	AT1G76720.1		eukaryotic translation initiation factor 2 (eIF-2) family protein
scaffold_100	28101	29300	scaffold_100	25099	31644	Pavir.J000100.v4.1	-	1199	AT1G76720.1		eukaryotic translation initiation factor 2 (eIF-2) family protein
scaffold_1825	8501	9600	scaffold_1825	8616	16690	Pavir.J191800.v4.1	-	984	AT2G46930.1		Pectinacetylesterase family protein
scaffold_1825	11101	11800	scaffold_1825	8616	16690	Pavir.J191800.v4.1	-	699	AT2G46930.1		Pectinacetylesterase family protein
scaffold_2182	9401	9900	scaffold_2182	3260	10387	Pavir.J263400.v4.1	+	499	AT5G23880.1	ATCPSF100,CPSF100,EMB1265,ESP5	cleavage and polyadenylation specificity factor 100
scaffold_2881	6301	7000	scaffold_2881	1905	9247	Pavir.J384300.v4.1	+	699	AT3G49000.1		RNA polymerase III subunit RPC82 family protein
scaffold_2963	10201	10600	scaffold_2963	7504	14589	Pavir.J397700.v4.1	-	399	AT3G59780.1		Rhodanese/Cell cycle control phosphatase superfamily protein
scaffold_457	25001	25500	scaffold_457	24567	29260	Pavir.J539000.v4.1	-	499	AT5G64660.1	ATCMPG2,CMPG2	CYS, MET, PRO, and GLY protein 2
scaffold_5129	501	900	scaffold_5129	1	3013	Pavir.J569300.v4.1	-	399
scaffold_8199	901	1300	scaffold_8199	1	5213	Pavir.J727300.v4.1	-	399	AT2G19910.1		RNA-dependent RNA polymerase family protein
scaffold_963	21301	21800	scaffold_963	19062	24510	Pavir.J779200.v4.1	+	499	AT1G52820.1		2-oxoglutarate (2OG) and Fe(II)-dependent oxygenase superfamily protein

## Sheet: DTHTvsCtrl
Supplemental Table 5. DT and DTHT-responsive peaks correlated with corresponding protein coding genes identified by RNA-Seq analysis.
Peak			Gene						Best hit in Arabidopsis
chr	stt	end	chr	stt	end	gene_id	strand	bp	geen_id	gene_name	description
Chr01K	9476101	9476600	Chr01K	9473236	9478876	Pavir.1KG097400.v4.1	-	499	AT3G10230.1	LYC	lycopene cyclase
Chr01K	22691301	22691800	Chr01K	22689501	22696137	Pavir.1KG144100.v4.1	-	499
Chr01K	38338201	38338700	Chr01K	38335504	38342125	Pavir.1KG234200.v4.1	-	499	AT5G01830.1		ARM repeat superfamily protein
Chr01K	61429101	61429700	Chr01K	61426927	61432631	Pavir.1KG368100.v4.1	+	599	AT4G20360.1	ATRAB8D,ATRABE1B,RABE1b	RAB GTPase homolog E1B
Chr01K	62914701	62915200	Chr01K	62912186	62918900	Pavir.1KG387700.v4.1	+	499	AT4G30080.1	ARF16	auxin response factor 16
Chr01N	48541701	48542100	Chr01N	48542042	48548470	Pavir.1NG229200.v4.1	+	58	AT1G67090.1	RBCS1A	ribulose bisphosphate carboxylase small chain 1A
Chr01N	77924201	77924700	Chr01N	77923435	77930298	Pavir.1NG381400.v4.1	-	499	AT4G25170.1		Uncharacterised conserved protein (UCP012943)
Chr01N	91711401	91711900	Chr01N	91711769	91716988	Pavir.1NG519200.v4.1	+	131	AT1G54050.1		HSP20-like chaperones superfamily protein
Chr02K	9390601	9391100	Chr02K	9385876	9391982	Pavir.2KG077700.v4.1	+	499
Chr02K	9391401	9391800	Chr02K	9385876	9391982	Pavir.2KG077700.v4.1	+	399
Chr02K	24333601	24334100	Chr02K	24331006	24336305	Pavir.2KG178200.v4.1	-	499	AT2G37710.1	RLK	receptor lectin kinase
Chr02K	34584801	34585200	Chr02K	34582368	34593038	Pavir.2KG204500.v4.1	+	399	AT5G60370.1
Chr02K	85049001	85049500	Chr02K	85046772	85051627	Pavir.2KG516400.v4.1	+	499
Chr02K	87481401	87481800	Chr02K	87481353	87488540	Pavir.2KG528100.v4.1	-	399	AT5G14040.1	PHT3;1	phosphate transporter 3;1
Chr02N	359201	359800	Chr02N	354596	361236	Pavir.2NG003200.v4.1	+	599	AT5G01410.1	ATPDX1,ATPDX1.3,PDX1,PDX1.3,RSR4	Aldolase-type TIM barrel family protein
Chr02N	1090601	1091100	Chr02N	1084729	1109558	Pavir.2NG009500.v4.1	-	499	AT1G17690.1	NOF1
Chr02N	1589501	1590100	Chr02N	1584077	1590923	Pavir.2NG015100.v4.1	+	599	AT3G07040.1	RPM1,RPS3	NB-ARC domain-containing disease resistance protein
Chr02N	7962801	7963200	Chr02N	7956915	7965124	Pavir.2NG060800.v4.1	+	399	AT3G22960.1	PKP-ALPHA,PKP1	Pyruvate kinase family protein
Chr02N	17389701	17390100	Chr02N	17389225	17396020	Pavir.2NG118800.v4.1	+	399	AT2G38660.3		Amino acid dehydrogenase family protein
Chr02N	25510101	25510600	Chr02N	25502836	25510398	Pavir.2NG151800.v4.1	+	297	AT2G32970.2
Chr02N	54861901	54862500	Chr02N	54861776	54869518	Pavir.2NG198200.v4.1	-	599	AT5G33320.1	ARAPPT,CUE1,PPT	Glucose-6-phosphate/phosphate translocator-related
Chr02N	71204901	71205300	Chr02N	71202902	71208975	Pavir.2NG357300.v4.1	+	399	AT3G48700.1	ATCXE13,CXE13	carboxyesterase 13
Chr03K	4779401	4779800	Chr03K	4776818	4782956	Pavir.3KG053600.v4.1	-	399	AT5G09220.1	AAP2	amino acid permease 2
Chr03K	4945901	4946500	Chr03K	4940763	4951224	Pavir.3KG056500.v4.1	-	599	AT5G47720.2		Thiolase family protein
Chr03K	26791001	26792500	Chr03K	26792431	26798414	Pavir.3KG332900.v4.1	+	69	AT4G23630.1	BTI1,RTNLB1	VIRB2-interacting protein 1
Chr03K	42110701	42111100	Chr03K	42108647	42115278	Pavir.3KG246800.v4.1	+	399	AT3G10960.1	ATAZG1,AZG1	AZA-guanine resistant1
Chr03K	47949401	47949800	Chr03K	47947298	47953999	Pavir.3KG272800.v4.1	-	399	AT2G13360.1	AGT,AGT1,SGAT	alanine:glyoxylate aminotransferase
Chr03K	47950001	47950400	Chr03K	47947298	47953999	Pavir.3KG272800.v4.1	-	399	AT2G13360.1	AGT,AGT1,SGAT	alanine:glyoxylate aminotransferase
Chr03K	52188001	52188400	Chr03K	52188359	52196614	Pavir.3KG414500.v4.1	-	41	AT1G68930.1		pentatricopeptide (PPR) repeat-containing protein
Chr03N	6008901	6009300	Chr03N	6006928	6012336	Pavir.3NG043700.v4.1	-	399
Chr03N	30707401	30708100	Chr03N	30699966	30710721	Pavir.3NG175400.v4.1	+	699	AT2G28680.1		RmlC-like cupins superfamily protein
Chr03N	41797701	41798400	Chr03N	41795590	41801913	Pavir.3NG218800.v4.1	-	699	AT2G30520.1	RPT2	Phototropic-responsive NPH3 family protein
Chr04K	9852901	9853500	Chr04K	9852490	9866065	Pavir.4KG101000.v4.1	-	599
Chr04K	42983001	42983400	Chr04K	42977378	42985569	Pavir.4KG246000.v4.1	+	399	AT1G29200.2		O-fucosyltransferase family protein
Chr04K	51002901	51003300	Chr04K	51001811	51006713	Pavir.4KG300700.v4.1	+	399	AT1G05560.1	UGT1,UGT75B1	UDP-glucosyltransferase 75B1
Chr04N	3829101	3829600	Chr04N	3826250	3833028	Pavir.4NG036000.v4.1	+	499	AT2G45300.1		RNA 3\'-terminal phosphate cyclase/enolpyruvate transferase, alpha/beta
Chr04N	13617301	13617700	Chr04N	13614640	13624262	Pavir.4NG101300.v4.1	-	399	AT3G01180.1	AtSS2,SS2	starch synthase 2
Chr05K	26902501	26902900	Chr05K	26900733	26907495	Pavir.5KG205700.v4.1	+	399	AT1G02460.1		Pectin lyase-like superfamily protein
Chr05K	26903201	26903600	Chr05K	26900733	26907495	Pavir.5KG205700.v4.1	+	399	AT1G02460.1		Pectin lyase-like superfamily protein
Chr05K	54422401	54423100	Chr05K	54417685	54423587	Pavir.5KG302800.v4.1	+	699
Chr05K	54422401	54423100	Chr05K	54419971	54429469	Pavir.5KG302900.v4.1	+	699	AT2G32590.1
Chr05K	54426401	54426800	Chr05K	54419971	54429469	Pavir.5KG302900.v4.1	+	399	AT2G32590.1
Chr05K	56192001	56192600	Chr05K	56164849	56197864	Pavir.5KG305800.v4.1	+	599	AT5G42670.1		Agenet domain-containing protein
Chr05K	90746101	90746800	Chr05K	90736204	90750787	Pavir.5KG482900.v4.1	+	699
Chr05K	97204701	97205100	Chr05K	97203383	97210402	Pavir.5KG579400.v4.1	+	399	AT1G60420.1		DC1 domain-containing protein
Chr05K	97205201	97205600	Chr05K	97203383	97210402	Pavir.5KG579400.v4.1	+	399	AT1G60420.1		DC1 domain-containing protein
Chr05K	105380301	105380700	Chr05K	105376660	105383141	Pavir.5KG662600.v4.1	+	399	AT1G22540.1		Major facilitator superfamily protein
Chr05K	105708901	105709300	Chr05K	105707712	105714664	Pavir.5KG667500.v4.1	-	399	AT5G20240.1	PI	K-box region and MADS-box transcription factor family protein
Chr05K	106158801	106159200	Chr05K	106153844	106159398	Pavir.5KG674200.v4.1	+	399	AT1G43800.1		Plant stearoyl-acyl-carrier-protein desaturase family protein
Chr05K	106158801	106159200	Chr05K	106157680	106175871	Pavir.5KG674400.v4.1	-	399	AT2G25170.1	CHD3,CHR6,GYM,PKL,SSL2	chromatin remodeling factor CHD3 (PICKLE)
Chr05K	106462801	106463200	Chr05K	106462502	106469695	Pavir.5KG678000.v4.1	-	399	AT1G22850.1		SNARE associated Golgi protein family
Chr05N	32331801	32332300	Chr05N	32326885	32341510	Pavir.5NG231300.v4.1	+	499	AT1G21230.1	WAK5	wall associated kinase 5
Chr05N	52496301	52496700	Chr05N	52493902	52500047	Pavir.5NG381400.v4.1	+	399	AT3G24503.1	ALDH1A,ALDH2C4,REF1	aldehyde dehydrogenase 2C4
Chr05N	82187801	82188400	Chr05N	82185625	82191424	Pavir.5NG443900.v4.1	+	599	AT2G46510.1	AIB,ATAIB	ABA-inducible BHLH-type transcription factor
Chr05N	85151401	85151800	Chr05N	85148396	85154097	Pavir.5NG481800.v4.1	+	399	AT3G16520.3	UGT88A1	UDP-glucosyl transferase 88A1
Chr05N	87800701	87801100	Chr05N	87793915	87801173	Pavir.5NG512500.v4.1	+	399	AT2G05940.1		Protein kinase superfamily protein
Chr05N	89899901	89900300	Chr05N	89895079	89902497	Pavir.5NG536100.v4.1	-	399	AT4G04870.1	CLS	cardiolipin synthase
Chr06K	16391201	16391600	Chr06K	16388878	16398313	Pavir.6KG122600.v4.1	+	399
Chr06K	34997301	34997700	Chr06K	34992988	34999844	Pavir.6KG183200.v4.1	-	399	AT1G68220.1		Protein of unknown function (DUF1218)
Chr06K	59606201	59606800	Chr06K	59603241	59609255	Pavir.6KG298400.v4.1	+	599
Chr06K	69128401	69129000	Chr06K	69128287	69134826	Pavir.6KG378900.v4.1	+	599	AT3G01910.1	AT-SO,AtSO,SOX	sulfite oxidase
Chr06N	9919701	9921400	Chr06N	9915199	9920266	Pavir.6NG051000.v4.1	-	565
Chr06N	15114901	15115300	Chr06N	15112612	15118263	Pavir.6NG085900.v4.1	+	399	AT4G27030.1	FAD4,FADA	fatty acid desaturase A
Chr06N	41449201	41449700	Chr06N	41446517	41452288	Pavir.6NG211800.v4.1	+	499
Chr07K	3378401	3378900	Chr07K	3378585	3387679	Pavir.7KG075300.v4.1	-	315	AT5G13630.1	ABAR,CCH,CCH1,CHLH,GUN5	magnesium-chelatase subunit chlH, chloroplast, putative / Mg-protoporphyrin IX chelatase, putative (CHLH)
Chr07K	13802001	13802500	Chr07K	13799868	13804875	Pavir.7KG047300.v4.1	+	499	AT2G33840.1		Tyrosyl-tRNA synthetase, class Ib, bacterial/mitochondrial
Chr07K	19233401	19233900	Chr07K	19231552	19240325	Pavir.7KG032000.v4.1	+	499	AT2G45290.1		Transketolase
Chr07K	19239701	19240100	Chr07K	19231552	19240325	Pavir.7KG032000.v4.1	+	399	AT2G45290.1		Transketolase
Chr07K	31356601	31357300	Chr07K	31356818	31367945	Pavir.7KG118800.v4.1	+	482	AT1G11410.1		S-locus lectin protein kinase family protein
Chr07K	37190801	37191200	Chr07K	37187090	37196151	Pavir.7KG093600.v4.1	+	399	AT5G51760.1	AHG1	Protein phosphatase 2C family protein
Chr07K	44266401	44267200	Chr07K	44265269	44269916	Pavir.7KG140700.v4.1	+	799
Chr07K	44268501	44269000	Chr07K	44265269	44269916	Pavir.7KG140700.v4.1	+	499
Chr07K	52960401	52961000	Chr07K	52954455	52967604	Pavir.7KG224100.v4.1	-	599	AT1G65540.1		LETM1-like protein
Chr07K	52961101	52961500	Chr07K	52954455	52967604	Pavir.7KG224100.v4.1	-	399	AT1G65540.1		LETM1-like protein
Chr07K	66409801	66410200	Chr07K	66408270	66430260	Pavir.7KG346000.v4.1	+	399	AT5G57110.2	ACA8,AT-ACA8	autoinhibited Ca2+ -ATPase, isoform 8
Chr07N	14130901	14131900	Chr07N	14107624	14137268	Pavir.7NG058800.v4.1	+	999	AT2G19930.1		RNA-dependent RNA polymerase family protein
Chr07N	14152801	14153200	Chr07N	14143111	14155216	Pavir.7NG059100.v4.1	-	399	AT3G61440.1	ARATH;BSAS3;1,ATCYSC1,CYSC1	cysteine synthase C1
Chr07N	19126001	19126400	Chr07N	19118613	19126642	Pavir.7NG076500.v4.1	-	399
Chr07N	44662401	44662800	Chr07N	44657642	44676955	Pavir.7NG207500.v4.1	+	399	AT5G09820.2		Plastid-lipid associated protein PAP / fibrillin family protein
Chr07N	45436601	45437000	Chr07N	45431108	45447369	Pavir.7NG198300.v4.1	-	399	AT1G77290.2		Glutathione S-transferase family protein
Chr07N	54087101	54087600	Chr07N	54084811	54090738	Pavir.7NG354300.v4.1	-	499	AT3G23250.1	ATMYB15,ATY19,MYB15	myb domain protein 15
Chr07N	60640101	60640500	Chr07N	60639854	60645160	Pavir.7NG309200.v4.1	-	399	AT2G17450.1	RHA3A	RING-H2 finger A3A
Chr08K	293401	293800	Chr08K	288748	300304	Pavir.8KG001600.v4.1	-	399	AT1G65295.1
Chr08K	297901	298300	Chr08K	288748	300304	Pavir.8KG001600.v4.1	-	399	AT1G65295.1
Chr08K	29716501	29717000	Chr08K	29711471	29718154	Pavir.8KG173000.v4.1	+	499	AT1G03687.2		DTW domain-containing protein
Chr08K	31361301	31362100	Chr08K	31361953	31376075	Pavir.8KG189000.v4.1	-	147	AT3G46530.1	RPP13	NB-ARC domain-containing disease resistance protein
Chr08K	31362701	31363300	Chr08K	31361953	31376075	Pavir.8KG189000.v4.1	-	599	AT3G46530.1	RPP13	NB-ARC domain-containing disease resistance protein
Chr08K	51547501	51547900	Chr08K	51547827	51554501	Pavir.8KG242500.v4.1	+	73	AT2G47220.1	ATDUF5,DUF5	DOMAIN OF UNKNOWN FUNCTION 724 5
Chr08K	67594801	67595200	Chr08K	67591991	67598346	Pavir.8KG330200.v4.1	+	399
Chr08N	149001	149700	Chr08N	146334	153995	Pavir.8NG001000.v4.1	+	699	AT3G08600.1		Protein of unknown function (DUF1191)
Chr08N	711401	711800	Chr08N	710630	716802	Pavir.8NG007200.v4.1	+	399	AT5G05350.1		PLAC8 family protein
Chr08N	7750901	7751300	Chr08N	7749500	7754326	Pavir.8NG058300.v4.1	-	399	AT2G15010.1		Plant thionin
Chr08N	11960701	11961100	Chr08N	11953020	11973632	Pavir.8NG086600.v4.1	+	399
Chr08N	34625201	34625800	Chr08N	34621696	34627737	Pavir.8NG197300.v4.1	-	599	AT3G02100.1		UDP-Glycosyltransferase superfamily protein
Chr08N	48470701	48471100	Chr08N	48468450	48473073	Pavir.8NG245500.v4.1	+	399	AT5G42510.1		Disease resistance-responsive (dirigent-like protein) family protein
Chr09K	567901	568300	Chr09K	567417	574977	Pavir.9KG015400.v4.1	+	399	AT4G22890.4	PGR5-LIKE A	PGR5-LIKE A
Chr09K	11195101	11195600	Chr09K	11189056	11196567	Pavir.9KG121500.v4.1	+	499	AT1G50740.1		Transmembrane proteins 14C
Chr09K	13569101	13569500	Chr09K	13567108	13572668	Pavir.9KG151000.v4.1	-	399	AT5G08380.1	AGAL1,AtAGAL1	alpha-galactosidase 1
Chr09K	13569601	13570000	Chr09K	13567108	13572668	Pavir.9KG151000.v4.1	-	399	AT5G08380.1	AGAL1,AtAGAL1	alpha-galactosidase 1
Chr09K	17528901	17529400	Chr09K	17523120	17532068	Pavir.9KG184300.v4.1	-	499	AT4G30080.1	ARF16	auxin response factor 16
Chr09K	21780801	21781200	Chr09K	21778764	21785146	Pavir.9KG214700.v4.1	+	399	AT3G23920.1	BAM1,BMY7,TR-BAMY	beta-amylase 1
Chr09K	26161701	26162100	Chr09K	26158640	26164570	Pavir.9KG163500.v4.1	+	399	AT1G03940.1		HXXXD-type acyl-transferase family protein
Chr09K	44908601	44909200	Chr09K	44906774	44912868	Pavir.9KG354500.v4.1	-	599	AT1G32640.1	ATMYC2,JAI1,JIN1,MYC2,RD22BP1,ZBF1	Basic helix-loop-helix (bHLH) DNA-binding family protein
Chr09K	61895401	61895800	Chr09K	61892742	61898467	Pavir.9KG394200.v4.1	-	399	AT2G45130.1	ATSPX3,SPX3	SPX domain gene 3
Chr09N	15453501	15454000	Chr09N	15448296	15459310	Pavir.9NG161200.v4.1	+	499	AT5G19860.1		Protein of unknown function, DUF538
Chr09N	49595101	49595500	Chr09N	49594760	49614495	Pavir.9NG353300.v4.1	-	399	AT3G59140.1	ATMRP14,MRP14	multidrug resistance-associated protein 14
Chr09N	82554901	82555300	Chr09N	82554622	82560235	Pavir.9NG498900.v4.1	+	399
Chr09N	82809701	82810100	Chr09N	82808660	82816008	Pavir.9NG501700.v4.1	-	399
Chr09N	107878101	107878600	Chr09N	107875098	107881196	Pavir.9NG855200.v4.1	+	499	AT1G19400.1		Erythronate-4-phosphate dehydrogenase family protein
Chr09N	108471801	108472200	Chr09N	108468918	108474600	Pavir.9NG623800.v4.1	+	399	AT1G77330.1		2-oxoglutarate (2OG) and Fe(II)-dependent oxygenase superfamily protein
Chr09N	116000701	116001100	Chr09N	115998385	116003316	Pavir.9NG799200.v4.1	+	399	AT1G72360.2	HRE1	Integrase-type DNA-binding superfamily protein
Chr09N	117972801	117973300	Chr09N	117970763	117976032	Pavir.9NG733000.v4.1	+	499
scaffold_100	24601	25200	scaffold_100	25099	31644	Pavir.J000100.v4.1	-	101	AT1G76720.1		eukaryotic translation initiation factor 2 (eIF-2) family protein
scaffold_100	28301	29000	scaffold_100	25099	31644	Pavir.J000100.v4.1	-	699	AT1G76720.1		eukaryotic translation initiation factor 2 (eIF-2) family protein
scaffold_100	29201	29800	scaffold_100	25099	31644	Pavir.J000100.v4.1	-	599	AT1G76720.1		eukaryotic translation initiation factor 2 (eIF-2) family protein
scaffold_104	41201	41700	scaffold_104	25607	42300	Pavir.J014700.v4.1	+	499	AT4G16380.1		Heavy metal transport/detoxification superfamily protein
scaffold_104	48101	48500	scaffold_104	46281	52433	Pavir.J015000.v4.1	+	399	AT4G16380.1		Heavy metal transport/detoxification superfamily protein
scaffold_1825	12501	13000	scaffold_1825	8616	16690	Pavir.J191800.v4.1	-	499	AT2G46930.1		Pectinacetylesterase family protein
scaffold_183	43301	43700	scaffold_183	39887	46386	Pavir.J193100.v4.1	-	399	AT1G53140.1	DRP5A	Dynamin related protein 5A
scaffold_2182	9401	9800	scaffold_2182	3260	10387	Pavir.J263400.v4.1	+	399	AT5G23880.1	ATCPSF100,CPSF100,EMB1265,ESP5	cleavage and polyadenylation specificity factor 100
scaffold_2963	10701	11700	scaffold_2963	7504	14589	Pavir.J397700.v4.1	-	999	AT3G59780.1		Rhodanese/Cell cycle control phosphatase superfamily protein
scaffold_3103	2801	3300	scaffold_3103	2655	12483	Pavir.J416100.v4.1	-	499	AT4G30720.1		FAD/NAD(P)-binding oxidoreductase family protein
scaffold_5129	401	800	scaffold_5129	1	3013	Pavir.J569300.v4.1	-	399

## Sheet: DTHTvsDT
Supplemental Table 5. DT and DTHT-responsive peaks correlated with corresponding protein coding genes identified by RNA-Seq analysis.
Peak			Gene						Best hit in Arabidopsis
chr	stt	end	chr	stt	end	gene_id	strand	bp	geen_id	gene_name	description
Chr01K	9476201	9476600	Chr01K	9473236	9478876	Pavir.1KG097400.v4.1	-	399	AT3G10230.1	LYC	lycopene cyclase
Chr01K	22691401	22692200	Chr01K	22689501	22696137	Pavir.1KG144100.v4.1	-	799
Chr01K	22692801	22694200	Chr01K	22689501	22696137	Pavir.1KG144100.v4.1	-	1399
Chr01K	22695901	22696300	Chr01K	22689501	22696137	Pavir.1KG144100.v4.1	-	236
Chr01K	23706401	23707100	Chr01K	23688649	23706786	Pavir.1KG140000.v4.1	-	385	AT5G13650.2		elongation factor family protein
Chr01K	73330401	73330800	Chr01K	73319484	73340277	Pavir.1KG487800.v4.1	+	399	AT3G07670.1		Rubisco methyltransferase family protein
Chr01K	73514301	73515300	Chr01K	73507908	73524677	Pavir.1KG490600.v4.1	-	999	AT1G73990.1	SPPA,SPPA1	signal peptide peptidase
Chr01K	77404101	77404500	Chr01K	77395223	77405846	Pavir.1KG525800.v4.1	+	399	AT2G39190.2	ATATH8	Protein kinase superfamily protein
Chr01K	77677301	77677700	Chr01K	77676687	77683084	Pavir.1KG521300.v4.1	+	399	AT5G11090.1		serine-rich protein-related
Chr01N	8218701	8219100	Chr01N	8213137	8220389	Pavir.1NG082100.v4.1	-	399	AT4G32190.1		Myosin heavy chain-related protein
Chr01N	8694901	8695400	Chr01N	8687311	8694961	Pavir.1NG087100.v4.1	-	60	AT3G30390.1		Transmembrane amino acid transporter family protein
Chr01N	77924201	77924700	Chr01N	77923435	77930298	Pavir.1NG381400.v4.1	-	499	AT4G25170.1		Uncharacterised conserved protein (UCP012943)
Chr01N	92700001	92706300	Chr01N	92691509	92701908	Pavir.1NG508300.v4.1	+	1907	AT5G57990.1	UBP23	ubiquitin-specific protease 23
Chr01N	97250601	97252500	Chr01N	97249454	97254363	Pavir.1NG544800.v4.1	+	1899	ATCG00420.1		NADH dehydrogenase subunit J
Chr02K	24332301	24332800	Chr02K	24331006	24336305	Pavir.2KG178200.v4.1	-	499	AT2G37710.1	RLK	receptor lectin kinase
Chr02K	24332901	24334200	Chr02K	24331006	24336305	Pavir.2KG178200.v4.1	-	1299	AT2G37710.1	RLK	receptor lectin kinase
Chr02K	34585301	34585900	Chr02K	34582368	34593038	Pavir.2KG204500.v4.1	+	599	AT5G60370.1
Chr02K	58677001	58677500	Chr02K	58672634	58677817	Pavir.2KG292700.v4.1	-	499
Chr02K	62465101	62465500	Chr02K	62461629	62474705	Pavir.2KG320000.v4.1	-	399	AT4G10730.1		Protein kinase superfamily protein
Chr02K	66506601	66507300	Chr02K	66504299	66514472	Pavir.2KG334600.v4.1	+	699	AT2G23890.1		HAD-superfamily hydrolase, subfamily IG, 5\'-nucleotidase
Chr02K	66512701	66513600	Chr02K	66504299	66514472	Pavir.2KG334600.v4.1	+	899	AT2G23890.1		HAD-superfamily hydrolase, subfamily IG, 5\'-nucleotidase
Chr02K	66514001	66514500	Chr02K	66504299	66514472	Pavir.2KG334600.v4.1	+	471	AT2G23890.1		HAD-superfamily hydrolase, subfamily IG, 5\'-nucleotidase
Chr02N	359201	359800	Chr02N	354596	361236	Pavir.2NG003200.v4.1	+	599	AT5G01410.1	ATPDX1,ATPDX1.3,PDX1,PDX1.3,RSR4	Aldolase-type TIM barrel family protein
Chr02N	359801	360200	Chr02N	354596	361236	Pavir.2NG003200.v4.1	+	399	AT5G01410.1	ATPDX1,ATPDX1.3,PDX1,PDX1.3,RSR4	Aldolase-type TIM barrel family protein
Chr02N	1589401	1590100	Chr02N	1584077	1590923	Pavir.2NG015100.v4.1	+	699	AT3G07040.1	RPM1,RPS3	NB-ARC domain-containing disease resistance protein
Chr02N	7962801	7963600	Chr02N	7956915	7965124	Pavir.2NG060800.v4.1	+	799	AT3G22960.1	PKP-ALPHA,PKP1	Pyruvate kinase family protein
Chr02N	8502401	8502900	Chr02N	8489778	8507613	Pavir.2NG068500.v4.1	+	499	AT3G14460.1		LRR and NB-ARC domains-containing disease resistance protein
Chr02N	17389601	17390000	Chr02N	17389225	17396020	Pavir.2NG118800.v4.1	+	399	AT2G38660.3		Amino acid dehydrogenase family protein
Chr02N	33208501	33209700	Chr02N	33209694	33221184	Pavir.2NG291400.v4.1	+	6	AT1G78915.1		Tetratricopeptide repeat (TPR)-like superfamily protein
Chr02N	33210201	33212400	Chr02N	33209694	33221184	Pavir.2NG291400.v4.1	+	2199	AT1G78915.1		Tetratricopeptide repeat (TPR)-like superfamily protein
Chr02N	33212501	33212900	Chr02N	33209694	33221184	Pavir.2NG291400.v4.1	+	399	AT1G78915.1		Tetratricopeptide repeat (TPR)-like superfamily protein
Chr02N	33216801	33217700	Chr02N	33209694	33221184	Pavir.2NG291400.v4.1	+	899	AT1G78915.1		Tetratricopeptide repeat (TPR)-like superfamily protein
Chr02N	33218101	33218600	Chr02N	33209694	33221184	Pavir.2NG291400.v4.1	+	499	AT1G78915.1		Tetratricopeptide repeat (TPR)-like superfamily protein
Chr02N	33219001	33220000	Chr02N	33209694	33221184	Pavir.2NG291400.v4.1	+	999	AT1G78915.1		Tetratricopeptide repeat (TPR)-like superfamily protein
Chr02N	45419301	45419800	Chr02N	45402289	45432679	Pavir.2NG231900.v4.1	-	499	AT3G54860.1	ATVPS33,VPS33	Sec1/munc18-like (SM) proteins superfamily
Chr02N	54862001	54862400	Chr02N	54861776	54869518	Pavir.2NG198200.v4.1	-	399	AT5G33320.1	ARAPPT,CUE1,PPT	Glucose-6-phosphate/phosphate translocator-related
Chr02N	59601601	59602100	Chr02N	59600294	59611632	Pavir.2NG320900.v4.1	+	499	AT1G73950.1		Transmembrane Fragile-X-F-associated protein
Chr02N	94067101	94091400	Chr02N	94090665	94099512	Pavir.2NG561600.v4.1	+	735	AT4G16490.1		ARM repeat superfamily protein
Chr03K	132801	133200	Chr03K	128741	134520	Pavir.3KG001400.v4.1	-	399	AT2G21530.1		SMAD/FHA domain-containing protein
Chr03K	15491401	15492000	Chr03K	15485755	15496718	Pavir.3KG172200.v4.1	-	599	AT3G52860.1
Chr03K	17372301	17372700	Chr03K	17361775	17372669	Pavir.3KG195400.v4.1	-	368	AT5G47390.1		myb-like transcription factor family protein
Chr03K	19355501	19356000	Chr03K	19351897	19361944	Pavir.3KG217500.v4.1	+	499	AT1G53240.1	mMDH1	Lactate/malate dehydrogenase family protein
Chr03K	24285901	24286400	Chr03K	24276353	24291981	Pavir.3KG284800.v4.1	+	499	AT5G53050.3		alpha/beta-Hydrolases superfamily protein
Chr03K	25163601	25164000	Chr03K	25163518	25168801	Pavir.3KG315400.v4.1	+	399	AT1G18390.2		Protein kinase superfamily protein
Chr03K	26790901	26792600	Chr03K	26792431	26798414	Pavir.3KG332900.v4.1	+	169	AT4G23630.1	BTI1,RTNLB1	VIRB2-interacting protein 1
Chr03N	317001	317400	Chr03N	311009	324532	Pavir.3NG002700.v4.1	-	399	AT3G45780.1	JK224,NPH1,PHOT1,RPT1	phototropin 1
Chr03N	2157301	2157800	Chr03N	2147585	2165882	Pavir.3NG027500.v4.1	+	499	AT1G63810.1
Chr03N	7805601	7806000	Chr03N	7795661	7806132	Pavir.3NG079500.v4.1	+	399	AT1G61250.1	SC3	secretory carrier 3
Chr03N	14177001	14177600	Chr03N	14166570	14178332	Pavir.3NG109300.v4.1	+	599	AT4G15730.1		CW-type Zinc Finger
Chr03N	28199201	28200300	Chr03N	28196704	28204157	Pavir.3NG168700.v4.1	-	1099
Chr03N	42609901	42611400	Chr03N	42608032	42612474	Pavir.3NG226100.v4.1	+	1499
Chr03N	44688101	44688700	Chr03N	44679463	44688222	Pavir.3NG240800.v4.1	-	121	AT5G26820.1	ATIREG3,IREG3,MAR1,RTS3	iron-regulated protein 3
Chr03N	51119301	51119700	Chr03N	51113917	51120858	Pavir.3NG298900.v4.1	+	399	AT5G58380.1	CIPK10,PKS2,SIP1,SNRK3.8	SOS3-interacting protein 1
Chr04K	9852601	9853600	Chr04K	9852490	9866065	Pavir.4KG101000.v4.1	-	999
Chr04K	9853801	9854200	Chr04K	9852490	9866065	Pavir.4KG101000.v4.1	-	399
Chr04K	57288501	57290400	Chr04K	57288774	57295787	Pavir.4KG352300.v4.1	-	1626	AT5G50460.1		secE/sec61-gamma protein transport protein
Chr04K	57292001	57292500	Chr04K	57288774	57295787	Pavir.4KG352300.v4.1	-	499	AT5G50460.1		secE/sec61-gamma protein transport protein
Chr04K	60505901	60506300	Chr04K	60493074	60522358	Pavir.4KG402100.v4.1	-	399	AT3G20070.1	TTN9	titan9
Chr04N	3829001	3829700	Chr04N	3826250	3833028	Pavir.4NG036000.v4.1	+	699	AT2G45300.1		RNA 3\'-terminal phosphate cyclase/enolpyruvate transferase, alpha/beta
Chr04N	3998701	3999200	Chr04N	3994696	4011652	Pavir.4NG037700.v4.1	-	499	AT5G50280.1	EMB1006	Pentatricopeptide repeat (PPR) superfamily protein
Chr04N	31319601	31320200	Chr04N	31307805	31326654	Pavir.4NG174500.v4.1	+	599	AT3G13490.1	ATKRS-2,OVA5	Lysyl-tRNA synthetase, class II
Chr05K	21976101	21977000	Chr05K	21966578	21976751	Pavir.5KG170000.v4.1	-	650	AT5G17260.1	anac086,NAC086	NAC domain containing protein 86
Chr05K	25325501	25325900	Chr05K	25319723	25327517	Pavir.5KG199300.v4.1	-	399	AT5G49220.1		Protein of unknown function (DUF789)
Chr05K	25327401	25327800	Chr05K	25319723	25327517	Pavir.5KG199300.v4.1	-	116	AT5G49220.1		Protein of unknown function (DUF789)
Chr05K	54420601	54421300	Chr05K	54417685	54423587	Pavir.5KG302800.v4.1	+	699
Chr05K	54420601	54421300	Chr05K	54419971	54429469	Pavir.5KG302900.v4.1	+	699	AT2G32590.1
Chr05K	54421401	54425300	Chr05K	54417685	54423587	Pavir.5KG302800.v4.1	+	2186
Chr05K	54421401	54425300	Chr05K	54419971	54429469	Pavir.5KG302900.v4.1	+	3899	AT2G32590.1
Chr05K	54425701	54427500	Chr05K	54419971	54429469	Pavir.5KG302900.v4.1	+	1799	AT2G32590.1
Chr05K	54428101	54428700	Chr05K	54419971	54429469	Pavir.5KG302900.v4.1	+	599	AT2G32590.1
Chr05K	54428901	54429400	Chr05K	54419971	54429469	Pavir.5KG302900.v4.1	+	499	AT2G32590.1
Chr05K	56183301	56184000	Chr05K	56164849	56197864	Pavir.5KG305800.v4.1	+	699	AT5G42670.1		Agenet domain-containing protein
Chr05K	56191001	56192000	Chr05K	56164849	56197864	Pavir.5KG305800.v4.1	+	999	AT5G42670.1		Agenet domain-containing protein
Chr05K	56192101	56192600	Chr05K	56164849	56197864	Pavir.5KG305800.v4.1	+	499	AT5G42670.1		Agenet domain-containing protein
Chr05K	64931501	64932000	Chr05K	64923376	64940908	Pavir.5KG348500.v4.1	+	499	AT3G13080.1	ATMRP3,MRP3	multidrug resistance-associated protein 3
Chr05K	96930301	96930700	Chr05K	96925718	96933434	Pavir.5KG575800.v4.1	+	399	AT1G60420.1		DC1 domain-containing protein
Chr05K	100872301	100872700	Chr05K	100870885	100881346	Pavir.5KG627200.v4.1	+	399	AT3G55610.1	P5CS2	delta 1-pyrroline-5-carboxylate synthase 2
Chr05K	104237401	104237800	Chr05K	104235076	104241263	Pavir.5KG646800.v4.1	-	399	AT3G55840.1		Hs1pro-1 protein
Chr05K	105377701	105378100	Chr05K	105376660	105383141	Pavir.5KG662600.v4.1	+	399	AT1G22540.1		Major facilitator superfamily protein
Chr05K	105481301	105481700	Chr05K	105476300	105483999	Pavir.5KG663800.v4.1	-	399	AT2G16570.1	ASE1,ATASE,ATASE1	GLN phosphoribosyl pyrophosphate amidotransferase 1
Chr05K	114709901	114710400	Chr05K	114707003	114713639	Pavir.5KG760600.v4.1	+	499	AT1G50420.1	SCL-3,SCL3	scarecrow-like 3
Chr05N	37225701	37226400	Chr05N	37225907	37230902	Pavir.5NG254900.v4.1	+	493
Chr05N	84719901	84720400	Chr05N	84711407	84725347	Pavir.5NG476600.v4.1	+	499	AT1G02910.1	LPA1	tetratricopeptide repeat (TPR)-containing protein
Chr06K	13266801	13267400	Chr06K	13261256	13268143	Pavir.6KG109000.v4.1	-	599	AT2G22230.1		Thioesterase superfamily protein
Chr06K	13661201	13662000	Chr06K	13657389	13662788	Pavir.6KG111600.v4.1	+	799
Chr06K	13662101	13662900	Chr06K	13657389	13662788	Pavir.6KG111600.v4.1	+	687
Chr06K	13773301	13939800	Chr06K	13821571	13826028	Pavir.6KG113500.v4.1	+	4457
Chr06K	13773301	13939800	Chr06K	13819708	13826420	Pavir.6KG113300.v4.1	-	6712
Chr06K	13773301	13939800	Chr06K	13822737	13827116	Pavir.6KG113600.v4.1	+	4379
Chr06K	13773301	13939800	Chr06K	13882923	13892367	Pavir.6KG114800.v4.1	-	9444	AT2G07689.1		NADH-Ubiquinone/plastoquinone (complex I) protein
Chr06K	13773301	13939800	Chr06K	13793850	13799918	Pavir.6KG112900.v4.1	-	6068
Chr06K	13773301	13939800	Chr06K	13890156	13894638	Pavir.6KG115200.v4.1	+	4482	ATCG00420.1		NADH dehydrogenase subunit J
Chr06K	30712101	30712500	Chr06K	30710058	30714898	Pavir.6KG165700.v4.1	+	399
Chr06K	67692801	67693500	Chr06K	67691009	67696076	Pavir.6KG359000.v4.1	-	699
Chr06K	67693901	67694400	Chr06K	67691009	67696076	Pavir.6KG359000.v4.1	-	499
Chr06K	67697501	67699900	Chr06K	67698854	67705043	Pavir.6KG359300.v4.1	+	1046	AT2G24395.1		chaperone protein dnaJ-related
Chr06K	67704101	67704500	Chr06K	67698854	67705043	Pavir.6KG359300.v4.1	+	399	AT2G24395.1		chaperone protein dnaJ-related
Chr06K	67704601	67705000	Chr06K	67698854	67705043	Pavir.6KG359300.v4.1	+	399	AT2G24395.1		chaperone protein dnaJ-related
Chr06K	69128301	69128900	Chr06K	69128287	69134826	Pavir.6KG378900.v4.1	+	599	AT3G01910.1	AT-SO,AtSO,SOX	sulfite oxidase
Chr06N	9919701	9921500	Chr06N	9915199	9920266	Pavir.6NG051000.v4.1	-	565
Chr06N	15114901	15115300	Chr06N	15112612	15118263	Pavir.6NG085900.v4.1	+	399	AT4G27030.1	FAD4,FADA	fatty acid desaturase A
Chr06N	33209901	33210400	Chr06N	33208719	33218390	Pavir.6NG183100.v4.1	-	499	AT4G11120.1		translation elongation factor Ts (EF-Ts), putative
Chr06N	50989201	50989800	Chr06N	50987363	50996955	Pavir.6NG235400.v4.1	+	599	AT4G16260.1		Glycosyl hydrolase superfamily protein
Chr06N	53356801	53357700	Chr06N	53350127	53363567	Pavir.6NG112900.v4.1	+	899	AT2G32640.1		Lycopene beta/epsilon cyclase protein
Chr07K	3378701	3379100	Chr07K	3378585	3387679	Pavir.7KG075300.v4.1	-	399	AT5G13630.1	ABAR,CCH,CCH1,CHLH,GUN5	magnesium-chelatase subunit chlH, chloroplast, putative / Mg-protoporphyrin IX chelatase, putative (CHLH)
Chr07K	3384201	3384700	Chr07K	3378585	3387679	Pavir.7KG075300.v4.1	-	499	AT5G13630.1	ABAR,CCH,CCH1,CHLH,GUN5	magnesium-chelatase subunit chlH, chloroplast, putative / Mg-protoporphyrin IX chelatase, putative (CHLH)
Chr07K	31356501	31357200	Chr07K	31356818	31367945	Pavir.7KG118800.v4.1	+	382	AT1G11410.1		S-locus lectin protein kinase family protein
Chr07K	36878201	36878700	Chr07K	36878239	36884803	Pavir.7KG095600.v4.1	+	461	AT2G19930.1		RNA-dependent RNA polymerase family protein
Chr07K	44265401	44267400	Chr07K	44265269	44269916	Pavir.7KG140700.v4.1	+	1999
Chr07K	44267501	44269500	Chr07K	44265269	44269916	Pavir.7KG140700.v4.1	+	1999
Chr07K	55526401	55526900	Chr07K	55515664	55540660	Pavir.7KG249500.v4.1	+	499	AT4G17840.1
Chr07K	56710901	56711300	Chr07K	56706333	56712301	Pavir.7KG260600.v4.1	-	399	AT5G10560.1		Glycosyl hydrolase family protein
Chr07K	65959801	65960200	Chr07K	65952112	65966124	Pavir.7KG339600.v4.1	+	399	AT2G32240.1
Chr07N	4552601	4553500	Chr07N	4550164	4560303	Pavir.7NG021500.v4.1	+	899	AT3G46730.1		NB-ARC domain-containing disease resistance protein
Chr07N	4556801	4557200	Chr07N	4550164	4560303	Pavir.7NG021500.v4.1	+	399	AT3G46730.1		NB-ARC domain-containing disease resistance protein
Chr07N	8407901	8408300	Chr07N	8405796	8410939	Pavir.7NG043100.v4.1	-	399
Chr07N	14131301	14131900	Chr07N	14107624	14137268	Pavir.7NG058800.v4.1	+	599	AT2G19930.1		RNA-dependent RNA polymerase family protein
Chr07N	14132001	14132600	Chr07N	14107624	14137268	Pavir.7NG058800.v4.1	+	599	AT2G19930.1		RNA-dependent RNA polymerase family protein
Chr07N	14146301	14146700	Chr07N	14143111	14155216	Pavir.7NG059100.v4.1	-	399	AT3G61440.1	ARATH;BSAS3;1,ATCYSC1,CYSC1	cysteine synthase C1
Chr07N	18151401	18152000	Chr07N	18150294	18154962	Pavir.7NG070800.v4.1	+	599	AT3G19740.1		P-loop containing nucleoside triphosphate hydrolases superfamily protein
Chr07N	18152301	18152700	Chr07N	18150294	18154962	Pavir.7NG070800.v4.1	+	399	AT3G19740.1		P-loop containing nucleoside triphosphate hydrolases superfamily protein
Chr07N	18153601	18154100	Chr07N	18150294	18154962	Pavir.7NG070800.v4.1	+	499	AT3G19740.1		P-loop containing nucleoside triphosphate hydrolases superfamily protein
Chr07N	18154201	18154800	Chr07N	18150294	18154962	Pavir.7NG070800.v4.1	+	599	AT3G19740.1		P-loop containing nucleoside triphosphate hydrolases superfamily protein
Chr07N	19119101	19119800	Chr07N	19118613	19126642	Pavir.7NG076500.v4.1	-	699
Chr07N	19120801	19121300	Chr07N	19118613	19126642	Pavir.7NG076500.v4.1	-	499
Chr07N	19122301	19123200	Chr07N	19118613	19126642	Pavir.7NG076500.v4.1	-	899
Chr07N	19124001	19124400	Chr07N	19118613	19126642	Pavir.7NG076500.v4.1	-	399
Chr07N	46999501	47000100	Chr07N	46996044	47000656	Pavir.7NG180700.v4.1	-	599
Chr07N	59495001	59495600	Chr07N	59494781	59500758	Pavir.7NG295400.v4.1	-	599
Chr07N	59495701	59496500	Chr07N	59494781	59500758	Pavir.7NG295400.v4.1	-	799
Chr07N	59496901	59497400	Chr07N	59494781	59500758	Pavir.7NG295400.v4.1	-	499
Chr07N	59498701	59499200	Chr07N	59494781	59500758	Pavir.7NG295400.v4.1	-	499
Chr07N	59499601	59500100	Chr07N	59494781	59500758	Pavir.7NG295400.v4.1	-	499
Chr07N	61188201	61188600	Chr07N	61181281	61188420	Pavir.7NG316600.v4.1	+	219	AT4G19006.1		Proteasome component (PCI) domain protein
Chr07N	64232801	64233300	Chr07N	64229857	64242466	Pavir.7NG362400.v4.1	-	499	AT1G11720.2	ATSS3,SS3	starch synthase 3
Chr07N	65322001	65322400	Chr07N	65315861	65333513	Pavir.7NG380700.v4.1	-	399	AT2G23360.1		Plant protein of unknown function (DUF869)
Chr08K	183601	184100	Chr08K	175868	186094	Pavir.8KG000800.v4.1	-	499	AT1G25540.1	PFT1	phytochrome and flowering time regulatory protein (PFT1)
Chr08K	17909501	17909900	Chr08K	17906663	17912136	Pavir.8KG121200.v4.1	-	399
Chr08K	31360601	31362200	Chr08K	31361953	31376075	Pavir.8KG189000.v4.1	-	247	AT3G46530.1	RPP13	NB-ARC domain-containing disease resistance protein
Chr08K	31362601	31363300	Chr08K	31361953	31376075	Pavir.8KG189000.v4.1	-	699	AT3G46530.1	RPP13	NB-ARC domain-containing disease resistance protein
Chr08K	31363901	31364700	Chr08K	31361953	31376075	Pavir.8KG189000.v4.1	-	799	AT3G46530.1	RPP13	NB-ARC domain-containing disease resistance protein
Chr08K	51547501	51547900	Chr08K	51547827	51554501	Pavir.8KG242500.v4.1	+	73	AT2G47220.1	ATDUF5,DUF5	DOMAIN OF UNKNOWN FUNCTION 724 5
Chr08K	65263401	65264000	Chr08K	65262402	65268656	Pavir.8KG321500.v4.1	+	599	AT1G64583.1		Tetratricopeptide repeat (TPR)-like superfamily protein
Chr08N	5506201	5507400	Chr08N	5503487	5513339	Pavir.8NG042400.v4.1	-	1199
Chr08N	10057001	10057400	Chr08N	10051391	10057621	Pavir.8NG076100.v4.1	+	399	AT5G09220.1	AAP2	amino acid permease 2
Chr08N	11960601	11961700	Chr08N	11953020	11973632	Pavir.8NG086600.v4.1	+	1099
Chr08N	11970601	11971500	Chr08N	11953020	11973632	Pavir.8NG086600.v4.1	+	899
Chr08N	34625201	34625800	Chr08N	34621696	34627737	Pavir.8NG197300.v4.1	-	599	AT3G02100.1		UDP-Glycosyltransferase superfamily protein
Chr08N	64171301	64172000	Chr08N	64158174	64175787	Pavir.8NG352200.v4.1	+	699	AT3G07040.1	RPM1,RPS3	NB-ARC domain-containing disease resistance protein
Chr09K	3986301	3986700	Chr09K	3982575	3989129	Pavir.9KG053100.v4.1	+	399	AT1G59740.1		Major facilitator superfamily protein
Chr09K	13569301	13569800	Chr09K	13567108	13572668	Pavir.9KG151000.v4.1	-	499	AT5G08380.1	AGAL1,AtAGAL1	alpha-galactosidase 1
Chr09K	13605801	13606200	Chr09K	13604702	13612567	Pavir.9KG151300.v4.1	-	399
Chr09K	13605801	13606200	Chr09K	13602818	13608247	Pavir.9KG151200.v4.1	-	399	AT1G73190.1	ALPHA-TIP,TIP3;1	Aquaporin-like superfamily protein
Chr09K	18302901	18303500	Chr09K	18300122	18304433	Pavir.9KG191200.v4.1	+	599
Chr09K	61895401	61895800	Chr09K	61892742	61898467	Pavir.9KG394200.v4.1	-	399	AT2G45130.1	ATSPX3,SPX3	SPX domain gene 3
Chr09K	67633701	67634100	Chr09K	67627393	67634232	Pavir.9KG445800.v4.1	+	399	AT3G12860.1		NOP56-like pre RNA processing ribonucleoprotein
Chr09K	74732301	74732700	Chr09K	74727353	74736755	Pavir.9KG498800.v4.1	-	399	AT2G37730.1		Protein of unknown function (DUF604)
Chr09K	76210201	76211000	Chr09K	76203547	76219408	Pavir.9KG518000.v4.1	-	799	AT2G39810.1	HOS1	ubiquitin-protein ligases
Chr09K	78881101	78881500	Chr09K	78874947	78884453	Pavir.9KG620200.v4.1	+	399	AT5G26340.1	ATSTP13,MSS1,STP13	Major facilitator superfamily protein
Chr09K	86511901	86512400	Chr09K	86492654	86512686	Pavir.9KG564100.v4.1	+	499	AT2G45660.1	AGL20,ATSOC1,SOC1	AGAMOUS-like 20
Chr09K	86512601	86513400	Chr09K	86492654	86512686	Pavir.9KG564100.v4.1	+	85	AT2G45660.1	AGL20,ATSOC1,SOC1	AGAMOUS-like 20
Chr09N	722001	722500	Chr09N	715650	722529	Pavir.9NG006500.v4.1	+	499	AT3G23700.1		Nucleic acid-binding proteins superfamily
Chr09N	4894301	4894800	Chr09N	4894615	4903235	Pavir.9NG073600.v4.1	-	185	AT1G75200.1		flavodoxin family protein / radical SAM domain-containing protein
Chr09N	5550201	5550600	Chr09N	5544000	5557066	Pavir.9NG082500.v4.1	+	399	AT5G44520.1		NagB/RpiA/CoA transferase-like superfamily protein
Chr09N	82554501	82555300	Chr09N	82554622	82560235	Pavir.9NG498900.v4.1	+	678
Chr09N	89940101	89940500	Chr09N	89915460	89940260	Pavir.9NG544900.v4.1	-	159
Chr09N	107645701	107646200	Chr09N	107643004	107649427	Pavir.9NG853600.v4.1	-	499	AT3G49680.1	ATBCAT-3,BCAT3	branched-chain aminotransferase 3
Chr09N	112920301	112920900	Chr09N	112917498	112925229	Pavir.9NG811300.v4.1	+	599	AT5G20700.1		Protein of unknown function (DUF581)
Chr09N	117163101	117168900	Chr09N	117164693	117170743	Pavir.9NG722500.v4.1	-	4207	ATCG00170.1		DNA-directed RNA polymerase family protein
Chr09N	117972301	117973300	Chr09N	117970763	117976032	Pavir.9NG733000.v4.1	+	999
Chr09N	117973401	117977600	Chr09N	117970763	117976032	Pavir.9NG733000.v4.1	+	2631
scaffold_100	28001	29700	scaffold_100	25099	31644	Pavir.J000100.v4.1	-	1699	AT1G76720.1		eukaryotic translation initiation factor 2 (eIF-2) family protein
scaffold_104	47601	48300	scaffold_104	46281	52433	Pavir.J015000.v4.1	+	699	AT4G16380.1		Heavy metal transport/detoxification superfamily protein
scaffold_138	21201	21600	scaffold_138	18635	24269	Pavir.J099800.v4.1	+	399	AT4G16260.1		Glycosyl hydrolase superfamily protein
scaffold_1825	8701	9200	scaffold_1825	8616	16690	Pavir.J191800.v4.1	-	499	AT2G46930.1		Pectinacetylesterase family protein
scaffold_1825	11201	11900	scaffold_1825	8616	16690	Pavir.J191800.v4.1	-	699	AT2G46930.1		Pectinacetylesterase family protein
scaffold_1825	12401	12800	scaffold_1825	8616	16690	Pavir.J191800.v4.1	-	399	AT2G46930.1		Pectinacetylesterase family protein
scaffold_1825	13401	13900	scaffold_1825	8616	16690	Pavir.J191800.v4.1	-	499	AT2G46930.1		Pectinacetylesterase family protein
scaffold_19	137101	137500	scaffold_19	136922	172567	Pavir.J206400.v4.1	-	399	AT4G13400.1		2-oxoglutarate (2OG) and Fe(II)-dependent oxygenase superfamily protein
scaffold_249	301	700	scaffold_249	1	3629	Pavir.J320300.v4.1	+	399	AT2G45790.1	ATPMM,PMM	phosphomannomutase
scaffold_2881	6301	7200	scaffold_2881	1905	9247	Pavir.J384300.v4.1	+	899	AT3G49000.1		RNA polymerase III subunit RPC82 family protein
scaffold_457	25001	25500	scaffold_457	24567	29260	Pavir.J539000.v4.1	-	499	AT5G64660.1	ATCMPG2,CMPG2	CYS, MET, PRO, and GLY protein 2
scaffold_8199	901	1300	scaffold_8199	1	5213	Pavir.J727300.v4.1	-	399	AT2G19910.1		RNA-dependent RNA polymerase family protein
