# Supplementary material for: Genome-wide profiling of histone (H3) lysine 4 (K4) tri-methylation (me3) under drought, heat, and combined stresses in switchgrass
Source: BMC Genomics. 2024 Feb 29;25:223. doi: 10.1186/s12864-024-10068-w (PMC10903042; doi:10.1186/s12864-024-10068-w)
Supplement: Supplementary file 6 — Additional file 6: Supplemental Table 6. AgriGO analysis of genes associated with differential peaks involved in biological, molecular, and cellular functions in response to DT and DTHT. [file 12864_2024_10068_MOESM6_ESM.xlsx]

## Sheet: DTvsCtrl
Supplemental Table 6: AgriGO analysis of genes associated with differential peaks involved in biological, molecular, and cellular functions in response to DT and DTHT
GO_acc	term_type	Term	queryitem	querytotal	refitem	reftotal	pvalue	FDR	entries	entries_ref
GO:0016310	P	phosphorylation	5	53	120	1953	0.23	1	// Pavir.3NG002700.v4.1 // Pavir.2KG178200.v4.1 // Pavir.2KG320000.v4.1 // Pavir.2NG060800.v4.1 // Pavir.3KG315400.v4.1	// Pavir.2NG544700.v4.1 // Pavir.5KG497300.v4.1 // Pavir.9KG615800.v4.1 // Pavir.7NG398000.v4.1 // Pavir.1NG174200.v4.1 // Pavir.9NG736300.v4.1 // Pavir.7KG240300.v4.1 // Pavir.5NG265500.v4.1 // Pavir.3KG551700.v4.1 // Pavir.8NG071800.v4.1 // Pavir.4KG199400.v4.1 // Pavir.9NG072300.v4.1 // Pavir.8KG115000.v4.1 // Pavir.2KG317000.v4.1 // Pavir.1NG499700.v4.1 // Pavir.5KG498200.v4.1 // Pavir.3KG336…
GO:0044249	P	cellular biosynthetic process	5	53	296	1953	0.92	1	// Pavir.8NG042400.v4.1 // Pavir.8NG086600.v4.1 // Pavir.9KG564100.v4.1 // Pavir.2NG003200.v4.1 // Pavir.4NG139000.v4.1	// Pavir.9NG560200.v4.1 // Pavir.3NG284800.v4.1 // Pavir.J767400.v4.1 // Pavir.2NG446200.v4.1 // Pavir.1KG534500.v4.1 // Pavir.1KG356100.v4.1 // Pavir.1KG250800.v4.1 // Pavir.9NG813700.v4.1 // Pavir.6KG015700.v4.1 // Pavir.1KG316100.v4.1 // Pavir.4NG075700.v4.1 // Pavir.3KG314600.v4.1 // Pavir.5NG489400.v4.1 // Pavir.1KG540000.v4.1 // Pavir.1NG500500.v4.1 // Pavir.1NG292900.v4.1 // Pavir.5KG60290…
GO:0034641	P	cellular nitrogen compound metabolic process	7	53	303	1953	0.73	1	// Pavir.8NG042400.v4.1 // Pavir.2NG003200.v4.1 // Pavir.8NG086600.v4.1 // Pavir.9KG564100.v4.1 // Pavir.2NG060800.v4.1 // Pavir.J263400.v4.1 // Pavir.4NG139000.v4.1	// Pavir.9NG560200.v4.1 // Pavir.3NG284800.v4.1 // Pavir.J767400.v4.1 // Pavir.2NG446200.v4.1 // Pavir.7NG286600.v4.1 // Pavir.1KG534500.v4.1 // Pavir.9NG054200.v4.1 // Pavir.9NG813700.v4.1 // Pavir.6KG015700.v4.1 // Pavir.1KG316100.v4.1 // Pavir.4NG075700.v4.1 // Pavir.5NG489400.v4.1 // Pavir.1NG537800.v4.1 // Pavir.1NG500500.v4.1 // Pavir.2KG261000.v4.1 // Pavir.1NG292900.v4.1 // Pavir.5KG60290…
GO:0006807	P	nitrogen compound metabolic process	7	53	342	1953	0.84	1	// Pavir.8NG042400.v4.1 // Pavir.2NG003200.v4.1 // Pavir.8NG086600.v4.1 // Pavir.9KG564100.v4.1 // Pavir.2NG060800.v4.1 // Pavir.J263400.v4.1 // Pavir.4NG139000.v4.1	// Pavir.J767400.v4.1 // Pavir.5NG172100.v4.1 // Pavir.2KG261000.v4.1 // Pavir.1NG292900.v4.1 // Pavir.6KG307800.v4.1 // Pavir.5NG043400.v4.1 // Pavir.3KG453800.v4.1 // Pavir.5NG235900.v4.1 // Pavir.J677700.v4.1 // Pavir.7KG200400.v4.1 // Pavir.8KG161600.v4.1 // Pavir.3KG175900.v4.1 // Pavir.2KG469100.v4.1 // Pavir.5NG624100.v4.1 // Pavir.3KG111200.v4.1 // Pavir.3NG003000.v4.1 // Pavir.9NG060900.…
GO:0044281	P	small molecule metabolic process	6	53	136	1953	0.17	1	// Pavir.3KG217500.v4.1 // Pavir.2NG003200.v4.1 // Pavir.5KG721300.v4.1 // Pavir.4NG139000.v4.1 // Pavir.2NG060800.v4.1 // Pavir.1KG456400.v4.1	// Pavir.1KG356100.v4.1 // Pavir.3KG314600.v4.1 // Pavir.1KG540000.v4.1 // Pavir.2KG261000.v4.1 // Pavir.5NG507000.v4.1 // Pavir.5NG265500.v4.1 // Pavir.7NG338200.v4.1 // Pavir.1KG236700.v4.1 // Pavir.5KG768900.v4.1 // Pavir.7NG133500.v4.1 // Pavir.7KG200400.v4.1 // Pavir.4KG113100.v4.1 // Pavir.8KG161600.v4.1 // Pavir.2KG540400.v4.1 // Pavir.1KG035000.v4.1 // Pavir.5KG552900.v4.1 // Pavir.3KG446…
GO:1901360	P	organic cyclic compound metabolic process	5	53	291	1953	0.91	1	// Pavir.2NG060800.v4.1 // Pavir.9KG564100.v4.1 // Pavir.2NG003200.v4.1 // Pavir.J263400.v4.1 // Pavir.4NG139000.v4.1	// Pavir.9NG560200.v4.1 // Pavir.3NG284800.v4.1 // Pavir.J767400.v4.1 // Pavir.2NG446200.v4.1 // Pavir.7NG286600.v4.1 // Pavir.2KG120800.v4.1 // Pavir.1KG534500.v4.1 // Pavir.9NG054200.v4.1 // Pavir.9NG813700.v4.1 // Pavir.6KG015700.v4.1 // Pavir.4NG033600.v4.1 // Pavir.4NG075700.v4.1 // Pavir.5NG489400.v4.1 // Pavir.1NG537800.v4.1 // Pavir.1NG500500.v4.1 // Pavir.2KG261000.v4.1 // Pavir.1NG29290…
GO:0044267	P	cellular protein metabolic process	7	53	203	1953	0.32	1	// Pavir.8NG042400.v4.1 // Pavir.3NG002700.v4.1 // Pavir.8NG086600.v4.1 // Pavir.2KG320000.v4.1 // Pavir.1KG234200.v4.1 // Pavir.3KG315400.v4.1 // Pavir.2KG178200.v4.1	// Pavir.1KG088300.v4.1 // Pavir.2NG544700.v4.1 // Pavir.5KG497300.v4.1 // Pavir.1NG386000.v4.1 // Pavir.1KG316100.v4.1 // Pavir.9KG615800.v4.1 // Pavir.7NG398000.v4.1 // Pavir.9NG303400.v4.1 // Pavir.7NG269700.v4.1 // Pavir.9NG715000.v4.1 // Pavir.1NG174200.v4.1 // Pavir.9NG736300.v4.1 // Pavir.7KG240300.v4.1 // Pavir.3KG551700.v4.1 // Pavir.3KG453800.v4.1 // Pavir.9NG072300.v4.1 // Pavir.8KG115…
GO:0044710	P	single-organism metabolic process	10	53	418	1953	0.72	1	// Pavir.3KG217500.v4.1 // Pavir.2NG003200.v4.1 // Pavir.5KG209900.v4.1 // Pavir.5NG381400.v4.1 // Pavir.J779200.v4.1 // Pavir.1KG456400.v4.1 // Pavir.5KG721300.v4.1 // Pavir.1NG520900.v4.1 // Pavir.2NG060800.v4.1 // Pavir.4NG139000.v4.1	// Pavir.6KG285900.v4.1 // Pavir.4NG192700.v4.1 // Pavir.5KG489000.v4.1 // Pavir.9KG246200.v4.1 // Pavir.1KG540000.v4.1 // Pavir.1KG463400.v4.1 // Pavir.2KG261000.v4.1 // Pavir.1NG292900.v4.1 // Pavir.J236800.v4.1 // Pavir.5NG552000.v4.1 // Pavir.7KG137100.v4.1 // Pavir.J328700.v4.1 // Pavir.5KG009100.v4.1 // Pavir.4KG244500.v4.1 // Pavir.7KG360400.v4.1 // Pavir.7KG024600.v4.1 // Pavir.7NG133500.…
GO:0044260	P	cellular macromolecule metabolic process	9	53	398	1953	0.78	1	// Pavir.8NG042400.v4.1 // Pavir.3NG002700.v4.1 // Pavir.8NG086600.v4.1 // Pavir.2KG320000.v4.1 // Pavir.1KG234200.v4.1 // Pavir.3KG315400.v4.1 // Pavir.9KG564100.v4.1 // Pavir.2KG178200.v4.1 // Pavir.J263400.v4.1	// Pavir.J767400.v4.1 // Pavir.1NG386000.v4.1 // Pavir.7NG398000.v4.1 // Pavir.1NG174200.v4.1 // Pavir.9NG736300.v4.1 // Pavir.7KG240300.v4.1 // Pavir.5NG043400.v4.1 // Pavir.3KG453800.v4.1 // Pavir.5KG498200.v4.1 // Pavir.5KG536300.v4.1 // Pavir.J060400.v4.1 // Pavir.5NG235900.v4.1 // Pavir.J677700.v4.1 // Pavir.5NG172100.v4.1 // Pavir.1KG456500.v4.1 // Pavir.1KG169600.v4.1 // Pavir.1KG181800.v4…
GO:0071704	P	organic substance metabolic process	16	53	742	1953	0.9	1	// Pavir.8NG042400.v4.1 // Pavir.3KG217500.v4.1 // Pavir.3NG002700.v4.1 // Pavir.2NG003200.v4.1 // Pavir.9NG265200.v4.1 // Pavir.8NG086600.v4.1 // Pavir.2KG320000.v4.1 // Pavir.1KG234200.v4.1 // Pavir.3KG315400.v4.1 // Pavir.9KG564100.v4.1 // Pavir.5KG721300.v4.1 // Pavir.2NG060800.v4.1 // Pavir.1KG490600.v4.1 // Pavir.2KG178200.v4.1 // Pavir.J263400.v4.1 // Pavir.4NG139000.v4.1	// Pavir.6KG285900.v4.1 // Pavir.J767400.v4.1 // Pavir.9KG358700.v4.1 // Pavir.1NG386000.v4.1 // Pavir.5KG489000.v4.1 // Pavir.7NG398000.v4.1 // Pavir.1KG540000.v4.1 // Pavir.5KG426100.v4.1 // Pavir.2KG261000.v4.1 // Pavir.1NG292900.v4.1 // Pavir.7KG240300.v4.1 // Pavir.5NG043400.v4.1 // Pavir.3KG127500.v4.1 // Pavir.3KG453800.v4.1 // Pavir.1KG250800.v4.1 // Pavir.5KG498200.v4.1 // Pavir.7KG36040…
GO:0044699	P	single-organism process	11	53	543	1953	0.9	1	// Pavir.3KG217500.v4.1 // Pavir.2NG003200.v4.1 // Pavir.5KG209900.v4.1 // Pavir.5NG381400.v4.1 // Pavir.J779200.v4.1 // Pavir.1KG456400.v4.1 // Pavir.5KG302900.v4.1 // Pavir.5KG721300.v4.1 // Pavir.1NG520900.v4.1 // Pavir.2NG060800.v4.1 // Pavir.4NG139000.v4.1	// Pavir.6KG285900.v4.1 // Pavir.4NG192700.v4.1 // Pavir.9NG036200.v4.1 // Pavir.5KG489000.v4.1 // Pavir.9KG246200.v4.1 // Pavir.1KG540000.v4.1 // Pavir.1KG463400.v4.1 // Pavir.2KG261000.v4.1 // Pavir.1NG292900.v4.1 // Pavir.J236800.v4.1 // Pavir.5NG552000.v4.1 // Pavir.7KG137100.v4.1 // Pavir.J328700.v4.1 // Pavir.5KG009100.v4.1 // Pavir.4KG244500.v4.1 // Pavir.9NG134600.v4.1 // Pavir.5NG531800.…
GO:1901576	P	organic substance biosynthetic process	5	53	310	1953	0.94	1	// Pavir.8NG042400.v4.1 // Pavir.8NG086600.v4.1 // Pavir.9KG564100.v4.1 // Pavir.2NG003200.v4.1 // Pavir.4NG139000.v4.1	// Pavir.9NG560200.v4.1 // Pavir.3NG284800.v4.1 // Pavir.J767400.v4.1 // Pavir.2NG446200.v4.1 // Pavir.2KG120800.v4.1 // Pavir.1KG534500.v4.1 // Pavir.1KG356100.v4.1 // Pavir.1KG250800.v4.1 // Pavir.9NG813700.v4.1 // Pavir.6KG015700.v4.1 // Pavir.1KG316100.v4.1 // Pavir.4NG075700.v4.1 // Pavir.3KG314600.v4.1 // Pavir.5NG489400.v4.1 // Pavir.1KG540000.v4.1 // Pavir.5KG607200.v4.1 // Pavir.1NG50050…
GO:0009987	P	cellular process	16	53	751	1953	0.92	1	// Pavir.8NG042400.v4.1 // Pavir.3KG217500.v4.1 // Pavir.3NG002700.v4.1 // Pavir.2NG003200.v4.1 // Pavir.8NG086600.v4.1 // Pavir.2KG320000.v4.1 // Pavir.1KG234200.v4.1 // Pavir.3KG315400.v4.1 // Pavir.2NG060800.v4.1 // Pavir.9KG564100.v4.1 // Pavir.1KG456400.v4.1 // Pavir.5KG302900.v4.1 // Pavir.5KG721300.v4.1 // Pavir.2KG178200.v4.1 // Pavir.J263400.v4.1 // Pavir.4NG139000.v4.1	// Pavir.3NG070200.v4.1 // Pavir.J767400.v4.1 // Pavir.6KG285900.v4.1 // Pavir.1NG386000.v4.1 // Pavir.7NG398000.v4.1 // Pavir.1KG540000.v4.1 // Pavir.1NG174200.v4.1 // Pavir.2KG261000.v4.1 // Pavir.1NG292900.v4.1 // Pavir.7KG240300.v4.1 // Pavir.5NG043400.v4.1 // Pavir.3KG127500.v4.1 // Pavir.3KG453800.v4.1 // Pavir.7KG160100.v4.1 // Pavir.5NG531800.v4.1 // Pavir.1KG250800.v4.1 // Pavir.5KG49820…
GO:0006464	P	cellular protein modification process	5	53	148	1953	0.38	1	// Pavir.3NG002700.v4.1 // Pavir.2KG178200.v4.1 // Pavir.2KG320000.v4.1 // Pavir.1KG234200.v4.1 // Pavir.3KG315400.v4.1	// Pavir.2NG544700.v4.1 // Pavir.5KG497300.v4.1 // Pavir.1NG386000.v4.1 // Pavir.9KG615800.v4.1 // Pavir.7NG398000.v4.1 // Pavir.9NG715000.v4.1 // Pavir.1NG174200.v4.1 // Pavir.9NG736300.v4.1 // Pavir.7KG240300.v4.1 // Pavir.3KG551700.v4.1 // Pavir.8NG071800.v4.1 // Pavir.9NG072300.v4.1 // Pavir.8KG115000.v4.1 // Pavir.5KG498200.v4.1 // Pavir.1NG328500.v4.1 // Pavir.6NG213600.v4.1 // Pavir.3KG336…
GO:0043412	P	macromolecule modification	5	53	155	1953	0.42	1	// Pavir.3NG002700.v4.1 // Pavir.2KG178200.v4.1 // Pavir.2KG320000.v4.1 // Pavir.1KG234200.v4.1 // Pavir.3KG315400.v4.1	// Pavir.2NG544700.v4.1 // Pavir.7NG286600.v4.1 // Pavir.1NG386000.v4.1 // Pavir.9KG615800.v4.1 // Pavir.7NG398000.v4.1 // Pavir.9NG715000.v4.1 // Pavir.1NG174200.v4.1 // Pavir.9NG736300.v4.1 // Pavir.5KG497300.v4.1 // Pavir.7KG240300.v4.1 // Pavir.3KG551700.v4.1 // Pavir.8NG071800.v4.1 // Pavir.9NG072300.v4.1 // Pavir.8KG115000.v4.1 // Pavir.5KG498200.v4.1 // Pavir.1NG328500.v4.1 // Pavir.6NG213…
GO:0036211	P	protein modification process	5	53	148	1953	0.38	1	// Pavir.3NG002700.v4.1 // Pavir.2KG178200.v4.1 // Pavir.2KG320000.v4.1 // Pavir.1KG234200.v4.1 // Pavir.3KG315400.v4.1	// Pavir.2NG544700.v4.1 // Pavir.5KG497300.v4.1 // Pavir.1NG386000.v4.1 // Pavir.9KG615800.v4.1 // Pavir.7NG398000.v4.1 // Pavir.9NG715000.v4.1 // Pavir.1NG174200.v4.1 // Pavir.9NG736300.v4.1 // Pavir.7KG240300.v4.1 // Pavir.3KG551700.v4.1 // Pavir.8NG071800.v4.1 // Pavir.9NG072300.v4.1 // Pavir.8KG115000.v4.1 // Pavir.5KG498200.v4.1 // Pavir.1NG328500.v4.1 // Pavir.6NG213600.v4.1 // Pavir.3KG336…
GO:0044763	P	single-organism cellular process	7	53	270	1953	0.61	1	// Pavir.3KG217500.v4.1 // Pavir.2NG003200.v4.1 // Pavir.5KG721300.v4.1 // Pavir.5KG302900.v4.1 // Pavir.4NG139000.v4.1 // Pavir.2NG060800.v4.1 // Pavir.1KG456400.v4.1	// Pavir.6KG285900.v4.1 // Pavir.1KG173700.v4.1 // Pavir.3KG119900.v4.1 // Pavir.9NG036200.v4.1 // Pavir.1KG356100.v4.1 // Pavir.8KG350000.v4.1 // Pavir.4NG336000.v4.1 // Pavir.9KG130700.v4.1 // Pavir.3KG314600.v4.1 // Pavir.3NG186700.v4.1 // Pavir.1KG540000.v4.1 // Pavir.1KG385200.v4.1 // Pavir.3KG124800.v4.1 // Pavir.9KG009600.v4.1 // Pavir.2KG261000.v4.1 // Pavir.1NG292900.v4.1 // Pavir.5NG507…
GO:0008152	P	metabolic process	26	53	1106	1953	0.89	1	// Pavir.9NG265200.v4.1 // Pavir.5KG209900.v4.1 // Pavir.2KG320000.v4.1 // Pavir.1KG456400.v4.1 // Pavir.1KG490600.v4.1 // Pavir.J263400.v4.1 // Pavir.8NG042400.v4.1 // Pavir.8NG086600.v4.1 // Pavir.5NG381400.v4.1 // Pavir.9KG564100.v4.1 // Pavir.4KG048500.v4.1 // Pavir.1NG520900.v4.1 // Pavir.2KG178200.v4.1 // Pavir.5KG721300.v4.1 // Pavir.7KG075300.v4.1 // Pavir.J779200.v4.1 // Pavir.8KG219200.…	// Pavir.3NG070200.v4.1 // Pavir.J767400.v4.1 // Pavir.6KG285900.v4.1 // Pavir.9NG853600.v4.1 // Pavir.9KG358700.v4.1 // Pavir.2NG159000.v4.1 // Pavir.1NG386000.v4.1 // Pavir.5KG489000.v4.1 // Pavir.9KG246200.v4.1 // Pavir.7NG398000.v4.1 // Pavir.1KG540000.v4.1 // Pavir.8NG182000.v4.1 // Pavir.5KG426100.v4.1 // Pavir.2KG261000.v4.1 // Pavir.1NG292900.v4.1 // Pavir.J236800.v4.1 // Pavir.4NG187300.…
GO:0044271	P	cellular nitrogen compound biosynthetic process	5	53	217	1953	0.72	1	// Pavir.8NG042400.v4.1 // Pavir.8NG086600.v4.1 // Pavir.9KG564100.v4.1 // Pavir.2NG003200.v4.1 // Pavir.4NG139000.v4.1	// Pavir.9NG560200.v4.1 // Pavir.3NG284800.v4.1 // Pavir.J767400.v4.1 // Pavir.2NG446200.v4.1 // Pavir.1KG534500.v4.1 // Pavir.9NG054200.v4.1 // Pavir.9NG813700.v4.1 // Pavir.6KG015700.v4.1 // Pavir.1KG316100.v4.1 // Pavir.4NG075700.v4.1 // Pavir.5NG489400.v4.1 // Pavir.1NG500500.v4.1 // Pavir.1NG292900.v4.1 // Pavir.5KG602900.v4.1 // Pavir.6KG307800.v4.1 // Pavir.9NG739600.v4.1 // Pavir.3KG45380…
GO:0055114	P	oxidation-reduction process	7	53	232	1953	0.45	1	// Pavir.3KG217500.v4.1 // Pavir.5KG209900.v4.1 // Pavir.5NG381400.v4.1 // Pavir.J779200.v4.1 // Pavir.1KG456400.v4.1 // Pavir.1NG520900.v4.1 // Pavir.5KG721300.v4.1	// Pavir.9KG130300.v4.1 // Pavir.5KG209900.v4.1 // Pavir.7KG159800.v4.1 // Pavir.5NG067100.v4.1 // Pavir.9KG246200.v4.1 // Pavir.7KG187300.v4.1 // Pavir.1NG404000.v4.1 // Pavir.1KG540000.v4.1 // Pavir.4KG245500.v4.1 // Pavir.1NG010500.v4.1 // Pavir.6NG039600.v4.1 // Pavir.6NG036000.v4.1 // Pavir.J236800.v4.1 // Pavir.4KG226500.v4.1 // Pavir.9NG252700.v4.1 // Pavir.5NG552000.v4.1 // Pavir.7KG13710…
GO:0046483	P	heterocycle metabolic process	5	53	270	1953	0.87	1	// Pavir.2NG060800.v4.1 // Pavir.9KG564100.v4.1 // Pavir.2NG003200.v4.1 // Pavir.J263400.v4.1 // Pavir.4NG139000.v4.1	// Pavir.9NG560200.v4.1 // Pavir.3NG284800.v4.1 // Pavir.J767400.v4.1 // Pavir.2NG446200.v4.1 // Pavir.7NG286600.v4.1 // Pavir.1KG534500.v4.1 // Pavir.9NG054200.v4.1 // Pavir.9NG813700.v4.1 // Pavir.6KG015700.v4.1 // Pavir.4NG075700.v4.1 // Pavir.5NG489400.v4.1 // Pavir.1NG537800.v4.1 // Pavir.1NG500500.v4.1 // Pavir.2KG261000.v4.1 // Pavir.1NG292900.v4.1 // Pavir.5KG602900.v4.1 // Pavir.6KG30780…
GO:0044238	P	primary metabolic process	14	53	680	1953	0.92	1	// Pavir.8NG042400.v4.1 // Pavir.3NG002700.v4.1 // Pavir.2NG060800.v4.1 // Pavir.9NG265200.v4.1 // Pavir.8NG086600.v4.1 // Pavir.2KG320000.v4.1 // Pavir.1KG234200.v4.1 // Pavir.3KG315400.v4.1 // Pavir.9KG564100.v4.1 // Pavir.5KG721300.v4.1 // Pavir.1KG490600.v4.1 // Pavir.2KG178200.v4.1 // Pavir.J263400.v4.1 // Pavir.4NG139000.v4.1	// Pavir.6KG285900.v4.1 // Pavir.J767400.v4.1 // Pavir.9KG358700.v4.1 // Pavir.1NG386000.v4.1 // Pavir.5KG489000.v4.1 // Pavir.7NG398000.v4.1 // Pavir.1KG540000.v4.1 // Pavir.5KG426100.v4.1 // Pavir.9NG736300.v4.1 // Pavir.7KG240300.v4.1 // Pavir.5NG043400.v4.1 // Pavir.3KG127500.v4.1 // Pavir.3KG453800.v4.1 // Pavir.1KG250800.v4.1 // Pavir.5KG498200.v4.1 // Pavir.5KG536300.v4.1 // Pavir.9KG50030…
GO:1901564	P	organonitrogen compound metabolic process	5	53	147	1953	0.37	1	// Pavir.8NG042400.v4.1 // Pavir.8NG086600.v4.1 // Pavir.2NG003200.v4.1 // Pavir.2NG060800.v4.1 // Pavir.4NG139000.v4.1	// Pavir.1KG356100.v4.1 // Pavir.3KG314600.v4.1 // Pavir.1NG537800.v4.1 // Pavir.2KG261000.v4.1 // Pavir.1NG292900.v4.1 // Pavir.5NG507000.v4.1 // Pavir.5NG265500.v4.1 // Pavir.3KG453800.v4.1 // Pavir.1KG236700.v4.1 // Pavir.5KG768900.v4.1 // Pavir.2KG317000.v4.1 // Pavir.1KG548700.v4.1 // Pavir.1KG190400.v4.1 // Pavir.9KG133700.v4.1 // Pavir.7KG200400.v4.1 // Pavir.4KG113100.v4.1 // Pavir.8KG161…
GO:0019538	P	protein metabolic process	8	53	255	1953	0.39	1	// Pavir.8NG042400.v4.1 // Pavir.3NG002700.v4.1 // Pavir.8NG086600.v4.1 // Pavir.2KG320000.v4.1 // Pavir.1KG234200.v4.1 // Pavir.3KG315400.v4.1 // Pavir.1KG490600.v4.1 // Pavir.2KG178200.v4.1	// Pavir.1KG088300.v4.1 // Pavir.2NG544700.v4.1 // Pavir.5KG497300.v4.1 // Pavir.9KG358700.v4.1 // Pavir.1NG386000.v4.1 // Pavir.1KG541700.v4.1 // Pavir.1KG316100.v4.1 // Pavir.9KG615800.v4.1 // Pavir.7NG398000.v4.1 // Pavir.9NG303400.v4.1 // Pavir.7KG219800.v4.1 // Pavir.7NG269700.v4.1 // Pavir.9NG715000.v4.1 // Pavir.1NG174200.v4.1 // Pavir.9NG736300.v4.1 // Pavir.1KG169600.v4.1 // Pavir.5KG428…
GO:0009058	P	biosynthetic process	6	53	339	1953	0.92	1	// Pavir.8NG042400.v4.1 // Pavir.2NG003200.v4.1 // Pavir.8NG086600.v4.1 // Pavir.7KG075300.v4.1 // Pavir.9KG564100.v4.1 // Pavir.4NG139000.v4.1	// Pavir.9NG560200.v4.1 // Pavir.3NG284800.v4.1 // Pavir.J767400.v4.1 // Pavir.2NG446200.v4.1 // Pavir.2KG120800.v4.1 // Pavir.1KG534500.v4.1 // Pavir.1KG356100.v4.1 // Pavir.2NG159000.v4.1 // Pavir.9NG813700.v4.1 // Pavir.6KG015700.v4.1 // Pavir.4KG097600.v4.1 // Pavir.4NG075700.v4.1 // Pavir.3KG314600.v4.1 // Pavir.5NG489400.v4.1 // Pavir.1KG540000.v4.1 // Pavir.5KG607200.v4.1 // Pavir.1NG50050…
GO:0044237	P	cellular metabolic process	15	53	651	1953	0.82	1	// Pavir.8NG042400.v4.1 // Pavir.3KG217500.v4.1 // Pavir.3NG002700.v4.1 // Pavir.2NG003200.v4.1 // Pavir.8NG086600.v4.1 // Pavir.2KG320000.v4.1 // Pavir.1KG234200.v4.1 // Pavir.3KG315400.v4.1 // Pavir.9KG564100.v4.1 // Pavir.1KG456400.v4.1 // Pavir.2NG060800.v4.1 // Pavir.5KG721300.v4.1 // Pavir.2KG178200.v4.1 // Pavir.J263400.v4.1 // Pavir.4NG139000.v4.1	// Pavir.3NG070200.v4.1 // Pavir.J767400.v4.1 // Pavir.6KG285900.v4.1 // Pavir.1NG386000.v4.1 // Pavir.7NG398000.v4.1 // Pavir.1KG540000.v4.1 // Pavir.1NG174200.v4.1 // Pavir.2KG261000.v4.1 // Pavir.1NG292900.v4.1 // Pavir.5NG552000.v4.1 // Pavir.5NG043400.v4.1 // Pavir.3KG127500.v4.1 // Pavir.3KG453800.v4.1 // Pavir.7KG160100.v4.1 // Pavir.1KG250800.v4.1 // Pavir.5KG498200.v4.1 // Pavir.5KG53630…
GO:0043170	P	macromolecule metabolic process	11	53	460	1953	0.73	1	// Pavir.8NG042400.v4.1 // Pavir.3NG002700.v4.1 // Pavir.9NG265200.v4.1 // Pavir.8NG086600.v4.1 // Pavir.2KG320000.v4.1 // Pavir.1KG234200.v4.1 // Pavir.3KG315400.v4.1 // Pavir.9KG564100.v4.1 // Pavir.1KG490600.v4.1 // Pavir.2KG178200.v4.1 // Pavir.J263400.v4.1	// Pavir.J767400.v4.1 // Pavir.9KG358700.v4.1 // Pavir.1NG386000.v4.1 // Pavir.7NG398000.v4.1 // Pavir.1NG174200.v4.1 // Pavir.9NG736300.v4.1 // Pavir.7KG240300.v4.1 // Pavir.5NG043400.v4.1 // Pavir.3KG453800.v4.1 // Pavir.5KG498200.v4.1 // Pavir.2KG290900.v4.1 // Pavir.J060400.v4.1 // Pavir.5NG235900.v4.1 // Pavir.J677700.v4.1 // Pavir.5NG172100.v4.1 // Pavir.1KG456500.v4.1 // Pavir.1KG169600.v4…
GO:0006796	P	phosphate-containing compound metabolic process	6	53	192	1953	0.43	1	// Pavir.3NG002700.v4.1 // Pavir.2KG320000.v4.1 // Pavir.3KG315400.v4.1 // Pavir.2KG178200.v4.1 // Pavir.2NG060800.v4.1 // Pavir.4NG139000.v4.1	// Pavir.6KG285900.v4.1 // Pavir.2NG544700.v4.1 // Pavir.5KG497300.v4.1 // Pavir.9KG615800.v4.1 // Pavir.7NG398000.v4.1 // Pavir.9NG715000.v4.1 // Pavir.1NG174200.v4.1 // Pavir.9NG736300.v4.1 // Pavir.5NG552000.v4.1 // Pavir.5NG265500.v4.1 // Pavir.3KG551700.v4.1 // Pavir.8NG071800.v4.1 // Pavir.3KG229900.v4.1 // Pavir.5KG768900.v4.1 // Pavir.2NG344800.v4.1 // Pavir.8KG115000.v4.1 // Pavir.2KG046…
GO:0006793	P	phosphorus metabolic process	7	53	194	1953	0.28	1	// Pavir.3NG002700.v4.1 // Pavir.2NG003200.v4.1 // Pavir.2KG320000.v4.1 // Pavir.3KG315400.v4.1 // Pavir.2KG178200.v4.1 // Pavir.2NG060800.v4.1 // Pavir.4NG139000.v4.1	// Pavir.6KG285900.v4.1 // Pavir.2NG544700.v4.1 // Pavir.5KG497300.v4.1 // Pavir.9KG615800.v4.1 // Pavir.7NG398000.v4.1 // Pavir.9NG715000.v4.1 // Pavir.1NG174200.v4.1 // Pavir.9NG736300.v4.1 // Pavir.5NG552000.v4.1 // Pavir.2NG075200.v4.1 // Pavir.5NG265500.v4.1 // Pavir.3KG551700.v4.1 // Pavir.8NG071800.v4.1 // Pavir.3KG229900.v4.1 // Pavir.5KG768900.v4.1 // Pavir.2NG344800.v4.1 // Pavir.8KG115…
GO:0001883	F	purine nucleoside binding	9	53	184	1953	0.062	0.42	// Pavir.7NG021500.v4.1 // Pavir.8KG041400.v4.1 // Pavir.8KG189000.v4.1 // Pavir.5KG348500.v4.1 // Pavir.J000100.v4.1 // Pavir.2KG320000.v4.1 // Pavir.1NG173100.v4.1 // Pavir.3KG315400.v4.1 // Pavir.2KG178200.v4.1	// Pavir.6KG285900.v4.1 // Pavir.7NG021500.v4.1 // Pavir.5KG497300.v4.1 // Pavir.3KG119900.v4.1 // Pavir.2NG117500.v4.1 // Pavir.9NG610800.v4.1 // Pavir.1KG055000.v4.1 // Pavir.8NG082000.v4.1 // Pavir.1NG174200.v4.1 // Pavir.9NG736300.v4.1 // Pavir.1KG368100.v4.1 // Pavir.7KG240300.v4.1 // Pavir.8KG189000.v4.1 // Pavir.1NG278100.v4.1 // Pavir.8NG071800.v4.1 // Pavir.8NG128800.v4.1 // Pavir.9NG072…
GO:0001882	F	nucleoside binding	9	53	185	1953	0.064	0.42	// Pavir.7NG021500.v4.1 // Pavir.8KG041400.v4.1 // Pavir.8KG189000.v4.1 // Pavir.5KG348500.v4.1 // Pavir.J000100.v4.1 // Pavir.2KG320000.v4.1 // Pavir.1NG173100.v4.1 // Pavir.3KG315400.v4.1 // Pavir.2KG178200.v4.1	// Pavir.6KG285900.v4.1 // Pavir.7NG021500.v4.1 // Pavir.5KG497300.v4.1 // Pavir.3KG119900.v4.1 // Pavir.2NG117500.v4.1 // Pavir.9NG610800.v4.1 // Pavir.1KG055000.v4.1 // Pavir.8NG082000.v4.1 // Pavir.1NG174200.v4.1 // Pavir.9NG736300.v4.1 // Pavir.1KG368100.v4.1 // Pavir.7KG240300.v4.1 // Pavir.8KG189000.v4.1 // Pavir.1NG278100.v4.1 // Pavir.8NG071800.v4.1 // Pavir.8NG128800.v4.1 // Pavir.9NG072…
GO:0097367	F	carbohydrate derivative binding	10	53	190	1953	0.033	0.42	// Pavir.7NG021500.v4.1 // Pavir.8KG041400.v4.1 // Pavir.8KG189000.v4.1 // Pavir.5KG348500.v4.1 // Pavir.J000100.v4.1 // Pavir.2KG320000.v4.1 // Pavir.1NG173100.v4.1 // Pavir.3KG315400.v4.1 // Pavir.9NG073600.v4.1 // Pavir.2KG178200.v4.1	// Pavir.6KG285900.v4.1 // Pavir.7NG021500.v4.1 // Pavir.5KG497300.v4.1 // Pavir.3KG119900.v4.1 // Pavir.2NG117500.v4.1 // Pavir.9NG610800.v4.1 // Pavir.1KG055000.v4.1 // Pavir.8NG082000.v4.1 // Pavir.1NG174200.v4.1 // Pavir.9NG736300.v4.1 // Pavir.1KG368100.v4.1 // Pavir.7KG240300.v4.1 // Pavir.8KG189000.v4.1 // Pavir.1NG278100.v4.1 // Pavir.8NG071800.v4.1 // Pavir.8NG128800.v4.1 // Pavir.9NG134…
GO:1901265	F	nucleoside phosphate binding	12	53	235	1953	0.024	0.42	// Pavir.7NG021500.v4.1 // Pavir.8KG041400.v4.1 // Pavir.7KG346000.v4.1 // Pavir.5KG348500.v4.1 // Pavir.J000100.v4.1 // Pavir.8KG189000.v4.1 // Pavir.2KG320000.v4.1 // Pavir.1NG173100.v4.1 // Pavir.3KG315400.v4.1 // Pavir.1KG456400.v4.1 // Pavir.9NG073600.v4.1 // Pavir.2KG178200.v4.1	// Pavir.8NG021000.v4.1 // Pavir.7NG021500.v4.1 // Pavir.5KG497300.v4.1 // Pavir.3KG119900.v4.1 // Pavir.6KG285900.v4.1 // Pavir.2NG117500.v4.1 // Pavir.9NG610800.v4.1 // Pavir.1KG055000.v4.1 // Pavir.8NG082000.v4.1 // Pavir.1NG174200.v4.1 // Pavir.9NG736300.v4.1 // Pavir.1KG508900.v4.1 // Pavir.2KG442800.v4.1 // Pavir.4KG226500.v4.1 // Pavir.9NG252700.v4.1 // Pavir.5NG552000.v4.1 // Pavir.8KG189…
GO:0000166	F	nucleotide binding	12	53	235	1953	0.024	0.42	// Pavir.7NG021500.v4.1 // Pavir.8KG041400.v4.1 // Pavir.7KG346000.v4.1 // Pavir.5KG348500.v4.1 // Pavir.J000100.v4.1 // Pavir.8KG189000.v4.1 // Pavir.2KG320000.v4.1 // Pavir.1NG173100.v4.1 // Pavir.3KG315400.v4.1 // Pavir.1KG456400.v4.1 // Pavir.9NG073600.v4.1 // Pavir.2KG178200.v4.1	// Pavir.8NG021000.v4.1 // Pavir.7NG021500.v4.1 // Pavir.5KG497300.v4.1 // Pavir.3KG119900.v4.1 // Pavir.6KG285900.v4.1 // Pavir.2NG117500.v4.1 // Pavir.9NG610800.v4.1 // Pavir.1KG055000.v4.1 // Pavir.8NG082000.v4.1 // Pavir.1NG174200.v4.1 // Pavir.9NG736300.v4.1 // Pavir.1KG508900.v4.1 // Pavir.2KG442800.v4.1 // Pavir.4KG226500.v4.1 // Pavir.9NG252700.v4.1 // Pavir.5NG552000.v4.1 // Pavir.8KG189…
GO:0016740	F	transferase activity	14	53	323	1953	0.049	0.42	// Pavir.7KG095600.v4.1 // Pavir.2KG178200.v4.1 // Pavir.3NG002700.v4.1 // Pavir.J727300.v4.1 // Pavir.3KG056500.v4.1 // Pavir.6KG283400.v4.1 // Pavir.2KG320000.v4.1 // Pavir.1KG234200.v4.1 // Pavir.3KG315400.v4.1 // Pavir.9NG431400.v4.1 // Pavir.9KG498800.v4.1 // Pavir.7NG058800.v4.1 // Pavir.2NG060800.v4.1 // Pavir.4NG139000.v4.1	// Pavir.6KG285900.v4.1 // Pavir.1KG026900.v4.1 // Pavir.2NG544700.v4.1 // Pavir.5KG497300.v4.1 // Pavir.2KG120800.v4.1 // Pavir.2NG117500.v4.1 // Pavir.2NG159000.v4.1 // Pavir.1NG386000.v4.1 // Pavir.3NG282600.v4.1 // Pavir.9KG615800.v4.1 // Pavir.J606800.v4.1 // Pavir.7NG398000.v4.1 // Pavir.6NG170300.v4.1 // Pavir.5NG574400.v4.1 // Pavir.1NG174200.v4.1 // Pavir.9NG736300.v4.1 // Pavir.5NG50700…
GO:0032549	F	ribonucleoside binding	9	53	185	1953	0.064	0.42	// Pavir.7NG021500.v4.1 // Pavir.8KG041400.v4.1 // Pavir.8KG189000.v4.1 // Pavir.5KG348500.v4.1 // Pavir.J000100.v4.1 // Pavir.2KG320000.v4.1 // Pavir.1NG173100.v4.1 // Pavir.3KG315400.v4.1 // Pavir.2KG178200.v4.1	// Pavir.6KG285900.v4.1 // Pavir.7NG021500.v4.1 // Pavir.5KG497300.v4.1 // Pavir.3KG119900.v4.1 // Pavir.2NG117500.v4.1 // Pavir.9NG610800.v4.1 // Pavir.1KG055000.v4.1 // Pavir.8NG082000.v4.1 // Pavir.1NG174200.v4.1 // Pavir.9NG736300.v4.1 // Pavir.1KG368100.v4.1 // Pavir.7KG240300.v4.1 // Pavir.8KG189000.v4.1 // Pavir.1NG278100.v4.1 // Pavir.8NG071800.v4.1 // Pavir.8NG128800.v4.1 // Pavir.9NG072…
GO:0017076	F	purine nucleotide binding	9	53	185	1953	0.064	0.42	// Pavir.7NG021500.v4.1 // Pavir.8KG041400.v4.1 // Pavir.8KG189000.v4.1 // Pavir.5KG348500.v4.1 // Pavir.J000100.v4.1 // Pavir.2KG320000.v4.1 // Pavir.1NG173100.v4.1 // Pavir.3KG315400.v4.1 // Pavir.2KG178200.v4.1	// Pavir.6KG285900.v4.1 // Pavir.7NG021500.v4.1 // Pavir.5KG497300.v4.1 // Pavir.3KG119900.v4.1 // Pavir.2NG117500.v4.1 // Pavir.9NG610800.v4.1 // Pavir.1KG055000.v4.1 // Pavir.8NG082000.v4.1 // Pavir.1NG174200.v4.1 // Pavir.9NG736300.v4.1 // Pavir.1KG368100.v4.1 // Pavir.7KG240300.v4.1 // Pavir.8KG189000.v4.1 // Pavir.1NG278100.v4.1 // Pavir.8NG071800.v4.1 // Pavir.8NG128800.v4.1 // Pavir.9NG072…
GO:0036094	F	small molecule binding	12	53	238	1953	0.026	0.42	// Pavir.7NG021500.v4.1 // Pavir.8KG041400.v4.1 // Pavir.7KG346000.v4.1 // Pavir.5KG348500.v4.1 // Pavir.J000100.v4.1 // Pavir.8KG189000.v4.1 // Pavir.2KG320000.v4.1 // Pavir.1NG173100.v4.1 // Pavir.3KG315400.v4.1 // Pavir.1KG456400.v4.1 // Pavir.9NG073600.v4.1 // Pavir.2KG178200.v4.1	// Pavir.8NG021000.v4.1 // Pavir.7NG021500.v4.1 // Pavir.5KG497300.v4.1 // Pavir.3KG119900.v4.1 // Pavir.6KG285900.v4.1 // Pavir.2NG117500.v4.1 // Pavir.9NG610800.v4.1 // Pavir.1KG055000.v4.1 // Pavir.8NG082000.v4.1 // Pavir.1NG174200.v4.1 // Pavir.9NG736300.v4.1 // Pavir.1KG508900.v4.1 // Pavir.2KG442800.v4.1 // Pavir.4KG226500.v4.1 // Pavir.9NG252700.v4.1 // Pavir.5NG552000.v4.1 // Pavir.8KG189…
GO:0030554	F	adenyl nucleotide binding	8	53	160	1953	0.07	0.42	// Pavir.7NG021500.v4.1 // Pavir.8KG041400.v4.1 // Pavir.8KG189000.v4.1 // Pavir.5KG348500.v4.1 // Pavir.2KG320000.v4.1 // Pavir.1NG173100.v4.1 // Pavir.3KG315400.v4.1 // Pavir.2KG178200.v4.1	// Pavir.6KG285900.v4.1 // Pavir.7NG021500.v4.1 // Pavir.5KG497300.v4.1 // Pavir.3KG119900.v4.1 // Pavir.2NG117500.v4.1 // Pavir.9NG610800.v4.1 // Pavir.8NG082000.v4.1 // Pavir.1NG174200.v4.1 // Pavir.9NG736300.v4.1 // Pavir.7KG240300.v4.1 // Pavir.8KG189000.v4.1 // Pavir.1NG278100.v4.1 // Pavir.8NG071800.v4.1 // Pavir.8NG128800.v4.1 // Pavir.9NG072300.v4.1 // Pavir.5KG498200.v4.1 // Pavir.J10960…
GO:0016772	F	transferase activity, transferring phosphorus-containing groups	8	53	157	1953	0.064	0.42	// Pavir.7KG095600.v4.1 // Pavir.3NG002700.v4.1 // Pavir.J727300.v4.1 // Pavir.2KG320000.v4.1 // Pavir.3KG315400.v4.1 // Pavir.2KG178200.v4.1 // Pavir.7NG058800.v4.1 // Pavir.2NG060800.v4.1	// Pavir.6KG285900.v4.1 // Pavir.2NG544700.v4.1 // Pavir.5KG497300.v4.1 // Pavir.2NG117500.v4.1 // Pavir.9KG615800.v4.1 // Pavir.7NG398000.v4.1 // Pavir.1NG174200.v4.1 // Pavir.9NG736300.v4.1 // Pavir.7KG240300.v4.1 // Pavir.J727300.v4.1 // Pavir.5NG265500.v4.1 // Pavir.3KG551700.v4.1 // Pavir.8NG071800.v4.1 // Pavir.3KG512600.v4.1 // Pavir.3KG229900.v4.1 // Pavir.5KG768900.v4.1 // Pavir.2NG34480…
GO:0032559	F	adenyl ribonucleotide binding	8	53	160	1953	0.07	0.42	// Pavir.7NG021500.v4.1 // Pavir.8KG041400.v4.1 // Pavir.8KG189000.v4.1 // Pavir.5KG348500.v4.1 // Pavir.2KG320000.v4.1 // Pavir.1NG173100.v4.1 // Pavir.3KG315400.v4.1 // Pavir.2KG178200.v4.1	// Pavir.6KG285900.v4.1 // Pavir.7NG021500.v4.1 // Pavir.5KG497300.v4.1 // Pavir.3KG119900.v4.1 // Pavir.2NG117500.v4.1 // Pavir.9NG610800.v4.1 // Pavir.8NG082000.v4.1 // Pavir.1NG174200.v4.1 // Pavir.9NG736300.v4.1 // Pavir.7KG240300.v4.1 // Pavir.8KG189000.v4.1 // Pavir.1NG278100.v4.1 // Pavir.8NG071800.v4.1 // Pavir.8NG128800.v4.1 // Pavir.9NG072300.v4.1 // Pavir.5KG498200.v4.1 // Pavir.J10960…
GO:0032555	F	purine ribonucleotide binding	9	53	184	1953	0.062	0.42	// Pavir.7NG021500.v4.1 // Pavir.8KG041400.v4.1 // Pavir.8KG189000.v4.1 // Pavir.5KG348500.v4.1 // Pavir.J000100.v4.1 // Pavir.2KG320000.v4.1 // Pavir.1NG173100.v4.1 // Pavir.3KG315400.v4.1 // Pavir.2KG178200.v4.1	// Pavir.6KG285900.v4.1 // Pavir.7NG021500.v4.1 // Pavir.5KG497300.v4.1 // Pavir.3KG119900.v4.1 // Pavir.2NG117500.v4.1 // Pavir.9NG610800.v4.1 // Pavir.1KG055000.v4.1 // Pavir.8NG082000.v4.1 // Pavir.1NG174200.v4.1 // Pavir.9NG736300.v4.1 // Pavir.1KG368100.v4.1 // Pavir.7KG240300.v4.1 // Pavir.8KG189000.v4.1 // Pavir.1NG278100.v4.1 // Pavir.8NG071800.v4.1 // Pavir.8NG128800.v4.1 // Pavir.9NG072…
GO:0032550	F	purine ribonucleoside binding	9	53	184	1953	0.062	0.42	// Pavir.7NG021500.v4.1 // Pavir.8KG041400.v4.1 // Pavir.8KG189000.v4.1 // Pavir.5KG348500.v4.1 // Pavir.J000100.v4.1 // Pavir.2KG320000.v4.1 // Pavir.1NG173100.v4.1 // Pavir.3KG315400.v4.1 // Pavir.2KG178200.v4.1	// Pavir.6KG285900.v4.1 // Pavir.7NG021500.v4.1 // Pavir.5KG497300.v4.1 // Pavir.3KG119900.v4.1 // Pavir.2NG117500.v4.1 // Pavir.9NG610800.v4.1 // Pavir.1KG055000.v4.1 // Pavir.8NG082000.v4.1 // Pavir.1NG174200.v4.1 // Pavir.9NG736300.v4.1 // Pavir.1KG368100.v4.1 // Pavir.7KG240300.v4.1 // Pavir.8KG189000.v4.1 // Pavir.1NG278100.v4.1 // Pavir.8NG071800.v4.1 // Pavir.8NG128800.v4.1 // Pavir.9NG072…
GO:0032553	F	ribonucleotide binding	10	53	187	1953	0.03	0.42	// Pavir.7NG021500.v4.1 // Pavir.8KG041400.v4.1 // Pavir.8KG189000.v4.1 // Pavir.5KG348500.v4.1 // Pavir.J000100.v4.1 // Pavir.2KG320000.v4.1 // Pavir.1NG173100.v4.1 // Pavir.3KG315400.v4.1 // Pavir.9NG073600.v4.1 // Pavir.2KG178200.v4.1	// Pavir.6KG285900.v4.1 // Pavir.7NG021500.v4.1 // Pavir.5KG497300.v4.1 // Pavir.3KG119900.v4.1 // Pavir.2NG117500.v4.1 // Pavir.9NG610800.v4.1 // Pavir.1KG055000.v4.1 // Pavir.8NG082000.v4.1 // Pavir.1NG174200.v4.1 // Pavir.9NG736300.v4.1 // Pavir.1KG368100.v4.1 // Pavir.7KG240300.v4.1 // Pavir.8KG189000.v4.1 // Pavir.1NG278100.v4.1 // Pavir.8NG071800.v4.1 // Pavir.8NG128800.v4.1 // Pavir.9NG072…
GO:0003824	F	catalytic activity	32	53	1022	1953	0.15	0.87	// Pavir.7KG095600.v4.1 // Pavir.9NG265200.v4.1 // Pavir.5KG209900.v4.1 // Pavir.2KG320000.v4.1 // Pavir.1KG456400.v4.1 // Pavir.9NG073600.v4.1 // Pavir.1KG490600.v4.1 // Pavir.9KG498800.v4.1 // Pavir.8NG042400.v4.1 // Pavir.J727300.v4.1 // Pavir.8NG086600.v4.1 // Pavir.5NG381400.v4.1 // Pavir.4KG048500.v4.1 // Pavir.1NG520900.v4.1 // Pavir.3KG518600.v4.1 // Pavir.2KG178200.v4.1 // Pavir.6KG28340…	// Pavir.6KG285900.v4.1 // Pavir.5NG381400.v4.1 // Pavir.9KG358700.v4.1 // Pavir.2NG159000.v4.1 // Pavir.1NG386000.v4.1 // Pavir.7NG157000.v4.1 // Pavir.7NG398000.v4.1 // Pavir.1KG540000.v4.1 // Pavir.8NG182000.v4.1 // Pavir.5KG426100.v4.1 // Pavir.2KG261000.v4.1 // Pavir.1NG292900.v4.1 // Pavir.J236800.v4.1 // Pavir.7KG240300.v4.1 // Pavir.7KG137100.v4.1 // Pavir.2KG454100.v4.1 // Pavir.7KG14340…
GO:0035639	F	purine ribonucleoside triphosphate binding	5	53	167	1953	0.48	1	// Pavir.5KG348500.v4.1 // Pavir.J000100.v4.1 // Pavir.2KG178200.v4.1 // Pavir.2KG320000.v4.1 // Pavir.3KG315400.v4.1	// Pavir.6KG285900.v4.1 // Pavir.5KG497300.v4.1 // Pavir.3KG119900.v4.1 // Pavir.2NG117500.v4.1 // Pavir.9NG610800.v4.1 // Pavir.1KG055000.v4.1 // Pavir.1NG174200.v4.1 // Pavir.9NG736300.v4.1 // Pavir.1KG368100.v4.1 // Pavir.7KG240300.v4.1 // Pavir.1NG278100.v4.1 // Pavir.8NG071800.v4.1 // Pavir.8NG128800.v4.1 // Pavir.9NG072300.v4.1 // Pavir.5KG498200.v4.1 // Pavir.7KG360400.v4.1 // Pavir.J00010…
GO:1901363	F	heterocyclic compound binding	13	53	474	1953	0.54	1	// Pavir.7NG021500.v4.1 // Pavir.8KG041400.v4.1 // Pavir.7KG346000.v4.1 // Pavir.5KG348500.v4.1 // Pavir.J000100.v4.1 // Pavir.8KG189000.v4.1 // Pavir.2KG320000.v4.1 // Pavir.1NG173100.v4.1 // Pavir.3KG315400.v4.1 // Pavir.9KG564100.v4.1 // Pavir.1KG456400.v4.1 // Pavir.9NG073600.v4.1 // Pavir.2KG178200.v4.1	// Pavir.6KG285900.v4.1 // Pavir.9NG307000.v4.1 // Pavir.5NG172100.v4.1 // Pavir.1KG055000.v4.1 // Pavir.1NG453300.v4.1 // Pavir.1NG174200.v4.1 // Pavir.9NG736300.v4.1 // Pavir.5KG558200.v4.1 // Pavir.7KG240300.v4.1 // Pavir.7KG137100.v4.1 // Pavir.J328700.v4.1 // Pavir.3KG453800.v4.1 // Pavir.4KG244500.v4.1 // Pavir.5KG498200.v4.1 // Pavir.J109600.v4.1 // Pavir.3KG347400.v4.1 // Pavir.J677700.v4…
GO:0016491	F	oxidoreductase activity	6	53	266	1953	0.75	1	// Pavir.3KG217500.v4.1 // Pavir.5KG209900.v4.1 // Pavir.5NG381400.v4.1 // Pavir.J779200.v4.1 // Pavir.5KG721300.v4.1 // Pavir.1NG520900.v4.1	// Pavir.3NG186700.v4.1 // Pavir.9KG130300.v4.1 // Pavir.5KG209900.v4.1 // Pavir.7KG159800.v4.1 // Pavir.5NG067100.v4.1 // Pavir.1NG077900.v4.1 // Pavir.9KG246200.v4.1 // Pavir.7KG187300.v4.1 // Pavir.1NG404000.v4.1 // Pavir.1KG540000.v4.1 // Pavir.4KG245500.v4.1 // Pavir.1KG385200.v4.1 // Pavir.1NG010500.v4.1 // Pavir.6NG039600.v4.1 // Pavir.6NG036000.v4.1 // Pavir.J236800.v4.1 // Pavir.4KG22650…
GO:0016787	F	hydrolase activity	9	53	289	1953	0.39	1	// Pavir.8NG042400.v4.1 // Pavir.9NG265200.v4.1 // Pavir.5KG348500.v4.1 // Pavir.8NG086600.v4.1 // Pavir.1KG456400.v4.1 // Pavir.J191800.v4.1 // Pavir.1KG490600.v4.1 // Pavir.3KG518600.v4.1 // Pavir.8KG219200.v4.1	// Pavir.1KG088300.v4.1 // Pavir.9NG715000.v4.1 // Pavir.9NG265200.v4.1 // Pavir.9KG358700.v4.1 // Pavir.5NG244100.v4.1 // Pavir.1KG541700.v4.1 // Pavir.3NG311700.v4.1 // Pavir.5KG534000.v4.1 // Pavir.1NG537800.v4.1 // Pavir.7KG219800.v4.1 // Pavir.7NG269700.v4.1 // Pavir.3KG124800.v4.1 // Pavir.4NG284500.v4.1 // Pavir.2KG261000.v4.1 // Pavir.4KG180700.v4.1 // Pavir.4NG053600.v4.1 // Pavir.3NG004…
GO:0016773	F	phosphotransferase activity, alcohol group as acceptor	5	53	122	1953	0.24	1	// Pavir.3NG002700.v4.1 // Pavir.2KG178200.v4.1 // Pavir.2KG320000.v4.1 // Pavir.2NG060800.v4.1 // Pavir.3KG315400.v4.1	// Pavir.6KG285900.v4.1 // Pavir.2NG544700.v4.1 // Pavir.5KG497300.v4.1 // Pavir.9KG615800.v4.1 // Pavir.7NG398000.v4.1 // Pavir.1NG174200.v4.1 // Pavir.9NG736300.v4.1 // Pavir.7KG240300.v4.1 // Pavir.5NG265500.v4.1 // Pavir.3KG551700.v4.1 // Pavir.8NG071800.v4.1 // Pavir.4KG199400.v4.1 // Pavir.5KG768900.v4.1 // Pavir.9NG072300.v4.1 // Pavir.5NG531800.v4.1 // Pavir.5KG498200.v4.1 // Pavir.7KG360…
GO:0005515	F	protein binding	6	53	198	1953	0.46	1	// Pavir.7KG346000.v4.1 // Pavir.5NG443900.v4.1 // Pavir.1KG234200.v4.1 // Pavir.7NG309200.v4.1 // Pavir.9KG564100.v4.1 // Pavir.3KG001400.v4.1	// Pavir.3KG119900.v4.1 // Pavir.9NG036200.v4.1 // Pavir.3KG089300.v4.1 // Pavir.4NG258800.v4.1 // Pavir.9NG813700.v4.1 // Pavir.9NG173900.v4.1 // Pavir.6KG015700.v4.1 // Pavir.5KG330300.v4.1 // Pavir.9KG272500.v4.1 // Pavir.3KG124800.v4.1 // Pavir.1NG174200.v4.1 // Pavir.2KG512300.v4.1 // Pavir.6NG207900.v4.1 // Pavir.7KG360200.v4.1 // Pavir.J493200.v4.1 // Pavir.7NG041200.v4.1 // Pavir.3NG28610…
GO:0097159	F	organic cyclic compound binding	13	53	474	1953	0.54	1	// Pavir.7NG021500.v4.1 // Pavir.8KG041400.v4.1 // Pavir.7KG346000.v4.1 // Pavir.5KG348500.v4.1 // Pavir.J000100.v4.1 // Pavir.8KG189000.v4.1 // Pavir.2KG320000.v4.1 // Pavir.1NG173100.v4.1 // Pavir.3KG315400.v4.1 // Pavir.9KG564100.v4.1 // Pavir.1KG456400.v4.1 // Pavir.9NG073600.v4.1 // Pavir.2KG178200.v4.1	// Pavir.6KG285900.v4.1 // Pavir.9NG307000.v4.1 // Pavir.5NG172100.v4.1 // Pavir.1KG055000.v4.1 // Pavir.1NG453300.v4.1 // Pavir.1NG174200.v4.1 // Pavir.9NG736300.v4.1 // Pavir.5KG558200.v4.1 // Pavir.7KG240300.v4.1 // Pavir.7KG137100.v4.1 // Pavir.J328700.v4.1 // Pavir.3KG453800.v4.1 // Pavir.4KG244500.v4.1 // Pavir.5KG498200.v4.1 // Pavir.J109600.v4.1 // Pavir.3KG347400.v4.1 // Pavir.J677700.v4…
GO:0005488	F	binding	19	53	833	1953	0.87	1	// Pavir.7NG021500.v4.1 // Pavir.8KG041400.v4.1 // Pavir.7KG346000.v4.1 // Pavir.5KG209900.v4.1 // Pavir.5NG443900.v4.1 // Pavir.J000100.v4.1 // Pavir.8KG189000.v4.1 // Pavir.2KG320000.v4.1 // Pavir.1NG173100.v4.1 // Pavir.7NG309200.v4.1 // Pavir.5KG348500.v4.1 // Pavir.1KG234200.v4.1 // Pavir.9KG564100.v4.1 // Pavir.1KG456400.v4.1 // Pavir.9NG073600.v4.1 // Pavir.2KG178200.v4.1 // Pavir.3KG31540…	// Pavir.3NG070200.v4.1 // Pavir.9NG307000.v4.1 // Pavir.8KG136300.v4.1 // Pavir.6KG285900.v4.1 // Pavir.5KG330300.v4.1 // Pavir.5NG172100.v4.1 // Pavir.9NG173900.v4.1 // Pavir.7NG157000.v4.1 // Pavir.1NG453300.v4.1 // Pavir.9KG272500.v4.1 // Pavir.1KG540000.v4.1 // Pavir.1NG174200.v4.1 // Pavir.9NG736300.v4.1 // Pavir.6NG207900.v4.1 // Pavir.7KG360200.v4.1 // Pavir.5KG558200.v4.1 // Pavir.7KG240…
GO:0044424	C	intracellular part	5	53	204	1953	0.66	1	// Pavir.7KG219100.v4.1 // Pavir.2NG009500.v4.1 // Pavir.9KG564100.v4.1 // Pavir.5KG302900.v4.1 // Pavir.J263400.v4.1	// Pavir.9NG560200.v4.1 // Pavir.1KG088300.v4.1 // Pavir.J767400.v4.1 // Pavir.7NG286600.v4.1 // Pavir.3KG119900.v4.1 // Pavir.9NG036200.v4.1 // Pavir.8KG350000.v4.1 // Pavir.9NG813700.v4.1 // Pavir.2NG203400.v4.1 // Pavir.4NG336000.v4.1 // Pavir.1KG316100.v4.1 // Pavir.1NG453300.v4.1 // Pavir.5NG489400.v4.1 // Pavir.9NG303400.v4.1 // Pavir.9KG495000.v4.1 // Pavir.3KG353200.v4.1 // Pavir.9NG08000…
GO:0005622	C	intracellular	5	53	221	1953	0.73	1	// Pavir.7KG219100.v4.1 // Pavir.2NG009500.v4.1 // Pavir.9KG564100.v4.1 // Pavir.5KG302900.v4.1 // Pavir.J263400.v4.1	// Pavir.9NG560200.v4.1 // Pavir.1KG088300.v4.1 // Pavir.J767400.v4.1 // Pavir.7NG286600.v4.1 // Pavir.3KG119900.v4.1 // Pavir.9NG036200.v4.1 // Pavir.8KG350000.v4.1 // Pavir.9NG813700.v4.1 // Pavir.2NG203400.v4.1 // Pavir.4NG336000.v4.1 // Pavir.1KG316100.v4.1 // Pavir.1NG453300.v4.1 // Pavir.9NG134200.v4.1 // Pavir.5NG489400.v4.1 // Pavir.9NG303400.v4.1 // Pavir.9KG495000.v4.1 // Pavir.7NG26970…
GO:0005623	C	cell	5	53	233	1953	0.77	1	// Pavir.7KG219100.v4.1 // Pavir.2NG009500.v4.1 // Pavir.9KG564100.v4.1 // Pavir.5KG302900.v4.1 // Pavir.J263400.v4.1	// Pavir.9NG560200.v4.1 // Pavir.1KG088300.v4.1 // Pavir.J767400.v4.1 // Pavir.7NG286600.v4.1 // Pavir.3KG119900.v4.1 // Pavir.9NG036200.v4.1 // Pavir.8KG350000.v4.1 // Pavir.9NG813700.v4.1 // Pavir.2NG203400.v4.1 // Pavir.4NG336000.v4.1 // Pavir.1KG316100.v4.1 // Pavir.1NG453300.v4.1 // Pavir.9NG134200.v4.1 // Pavir.5NG489400.v4.1 // Pavir.9NG303400.v4.1 // Pavir.9KG495000.v4.1 // Pavir.7NG26970…
GO:0016020	C	membrane	5	53	283	1953	0.9	1	// Pavir.4KG352300.v4.1 // Pavir.3NG240800.v4.1 // Pavir.9KG498800.v4.1 // Pavir.5KG662600.v4.1 // Pavir.5KG348500.v4.1	// Pavir.3NG070200.v4.1 // Pavir.9NG084200.v4.1 // Pavir.7NG358700.v4.1 // Pavir.9NG231700.v4.1 // Pavir.9NG353300.v4.1 // Pavir.3NG221800.v4.1 // Pavir.7KG291700.v4.1 // Pavir.2NG203400.v4.1 // Pavir.6KG287700.v4.1 // Pavir.9NG223400.v4.1 // Pavir.7NG422800.v4.1 // Pavir.5NG467000.v4.1 // Pavir.6KG352700.v4.1 // Pavir.9KG495000.v4.1 // Pavir.5KG662700.v4.1 // Pavir.1KG024500.v4.1 // Pavir.9KG009…
GO:0044464	C	cell part	5	53	233	1953	0.77	1	// Pavir.7KG219100.v4.1 // Pavir.2NG009500.v4.1 // Pavir.9KG564100.v4.1 // Pavir.5KG302900.v4.1 // Pavir.J263400.v4.1	// Pavir.9NG560200.v4.1 // Pavir.1KG088300.v4.1 // Pavir.J767400.v4.1 // Pavir.7NG286600.v4.1 // Pavir.3KG119900.v4.1 // Pavir.9NG036200.v4.1 // Pavir.8KG350000.v4.1 // Pavir.9NG813700.v4.1 // Pavir.2NG203400.v4.1 // Pavir.4NG336000.v4.1 // Pavir.1KG316100.v4.1 // Pavir.1NG453300.v4.1 // Pavir.9NG134200.v4.1 // Pavir.5NG489400.v4.1 // Pavir.9NG303400.v4.1 // Pavir.9KG495000.v4.1 // Pavir.7NG26970…

## Sheet: DTHTvsCtrl
Supplemental Table 6: AgriGO analysis of genes associated with differential peaks involved in biological, molecular, and cellular functions in response to DT and DTHT
GO_acc	term_type	Term	queryitem	querytotal	refitem	reftotal	pvalue	FDR	entries	entries_ref
GO:0080090	P	regulation of primary metabolic process	5	56	140	2303	0.26	1	// Pavir.5KG667500.v4.1 // Pavir.1KG387700.v4.1 // Pavir.9NG799200.v4.1 // Pavir.9KG184300.v4.1 // Pavir.8NG086600.v4.1	// Pavir.1NG359200.v4.1 // Pavir.J767400.v4.1 // Pavir.4KG317400.v4.1 // Pavir.9NG097300.v4.1 // Pavir.9NG448500.v4.1 // Pavir.7NG211300.v4.1 // Pavir.5NG124200.v4.1 // Pavir.4NG237400.v4.1 // Pavir.9NG730400.v4.1 // Pavir.5NG489400.v4.1 // Pavir.4KG216600.v4.1 // Pavir.J331600.v4.1 // Pavir.4NG075700.v4.1 // Pavir.7KG343600.v4.1 // Pavir.5KG602900.v4.1 // Pavir.5NG011100.v4.1 // Pavir.1NG403300.…
GO:0019222	P	regulation of metabolic process	5	56	144	2303	0.28	1	// Pavir.5KG667500.v4.1 // Pavir.1KG387700.v4.1 // Pavir.9NG799200.v4.1 // Pavir.9KG184300.v4.1 // Pavir.8NG086600.v4.1	// Pavir.1NG359200.v4.1 // Pavir.J767400.v4.1 // Pavir.4KG317400.v4.1 // Pavir.9NG097300.v4.1 // Pavir.9NG448500.v4.1 // Pavir.7NG211300.v4.1 // Pavir.5NG124200.v4.1 // Pavir.4NG237400.v4.1 // Pavir.9NG730400.v4.1 // Pavir.5NG489400.v4.1 // Pavir.4KG216600.v4.1 // Pavir.J331600.v4.1 // Pavir.4NG075700.v4.1 // Pavir.7KG343600.v4.1 // Pavir.5KG602900.v4.1 // Pavir.5NG011100.v4.1 // Pavir.1NG403300.…
GO:0016310	P	phosphorylation	5	56	174	2303	0.42	1	// Pavir.5NG512500.v4.1 // Pavir.2KG178200.v4.1 // Pavir.7KG118800.v4.1 // Pavir.2NG060800.v4.1 // Pavir.5NG231300.v4.1	// Pavir.1KG009100.v4.1 // Pavir.2NG544700.v4.1 // Pavir.5KG497300.v4.1 // Pavir.8NG069200.v4.1 // Pavir.5NG045700.v4.1 // Pavir.5KG601500.v4.1 // Pavir.2KG552300.v4.1 // Pavir.2NG238300.v4.1 // Pavir.5NG564600.v4.1 // Pavir.9NG736300.v4.1 // Pavir.7KG398700.v4.1 // Pavir.9NG850200.v4.1 // Pavir.9KG060900.v4.1 // Pavir.7KG238900.v4.1 // Pavir.3KG551700.v4.1 // Pavir.2KG542900.v4.1 // Pavir.J14920…
GO:0031323	P	regulation of cellular metabolic process	5	56	142	2303	0.27	1	// Pavir.5KG667500.v4.1 // Pavir.1KG387700.v4.1 // Pavir.9NG799200.v4.1 // Pavir.9KG184300.v4.1 // Pavir.8NG086600.v4.1	// Pavir.1NG359200.v4.1 // Pavir.J767400.v4.1 // Pavir.4KG317400.v4.1 // Pavir.9NG097300.v4.1 // Pavir.9NG448500.v4.1 // Pavir.7NG211300.v4.1 // Pavir.5NG124200.v4.1 // Pavir.4NG237400.v4.1 // Pavir.9NG730400.v4.1 // Pavir.5NG489400.v4.1 // Pavir.4KG216600.v4.1 // Pavir.J331600.v4.1 // Pavir.4NG075700.v4.1 // Pavir.7KG343600.v4.1 // Pavir.5KG602900.v4.1 // Pavir.5NG011100.v4.1 // Pavir.1NG403300.…
GO:0006139	P	nucleobase-containing compound metabolic process	7	56	283	2303	0.54	1	// Pavir.7KG047300.v4.1 // Pavir.9NG799200.v4.1 // Pavir.5KG667500.v4.1 // Pavir.9KG184300.v4.1 // Pavir.2NG060800.v4.1 // Pavir.1KG387700.v4.1 // Pavir.J263400.v4.1	// Pavir.1NG359200.v4.1 // Pavir.J767400.v4.1 // Pavir.2NG519500.v4.1 // Pavir.4KG317400.v4.1 // Pavir.4NG188100.v4.1 // Pavir.J266400.v4.1 // Pavir.6KG000500.v4.1 // Pavir.1KG230700.v4.1 // Pavir.7NG211300.v4.1 // Pavir.3KG366500.v4.1 // Pavir.5NG124200.v4.1 // Pavir.4NG237400.v4.1 // Pavir.1NG078900.v4.1 // Pavir.9KG549800.v4.1 // Pavir.4KG216600.v4.1 // Pavir.6NG170300.v4.1 // Pavir.J331600.v4…
GO:0090304	P	nucleic acid metabolic process	6	56	224	2303	0.47	1	// Pavir.7KG047300.v4.1 // Pavir.9NG799200.v4.1 // Pavir.5KG667500.v4.1 // Pavir.9KG184300.v4.1 // Pavir.1KG387700.v4.1 // Pavir.J263400.v4.1	// Pavir.9NG448500.v4.1 // Pavir.J767400.v4.1 // Pavir.2NG519500.v4.1 // Pavir.4KG317400.v4.1 // Pavir.4NG188100.v4.1 // Pavir.9NG097300.v4.1 // Pavir.7NG211300.v4.1 // Pavir.3KG366500.v4.1 // Pavir.5NG124200.v4.1 // Pavir.4NG237400.v4.1 // Pavir.1NG078900.v4.1 // Pavir.9KG549800.v4.1 // Pavir.4KG216600.v4.1 // Pavir.J331600.v4.1 // Pavir.4NG075700.v4.1 // Pavir.7KG343600.v4.1 // Pavir.8NG114700.…
GO:0044249	P	cellular biosynthetic process	10	56	396	2303	0.5	1	// Pavir.5NG536100.v4.1 // Pavir.1KG097400.v4.1 // Pavir.2NG003200.v4.1 // Pavir.7KG047300.v4.1 // Pavir.9NG799200.v4.1 // Pavir.5KG667500.v4.1 // Pavir.9KG184300.v4.1 // Pavir.2NG118800.v4.1 // Pavir.1KG387700.v4.1 // Pavir.8NG086600.v4.1	// Pavir.9NG448500.v4.1 // Pavir.J767400.v4.1 // Pavir.9NG482600.v4.1 // Pavir.8KG158600.v4.1 // Pavir.5KG248200.v4.1 // Pavir.4NG237400.v4.1 // Pavir.9KG549800.v4.1 // Pavir.J331600.v4.1 // Pavir.1NG155500.v4.1 // Pavir.5NG043400.v4.1 // Pavir.1KG274000.v4.1 // Pavir.9NG283200.v4.1 // Pavir.J677700.v4.1 // Pavir.5KG750700.v4.1 // Pavir.6NG059300.v4.1 // Pavir.9NG496000.v4.1 // Pavir.9KG041200.v4…
GO:0034641	P	cellular nitrogen compound metabolic process	11	56	423	2303	0.46	1	// Pavir.2NG003200.v4.1 // Pavir.7KG047300.v4.1 // Pavir.9NG799200.v4.1 // Pavir.5KG667500.v4.1 // Pavir.9KG184300.v4.1 // Pavir.2NG060800.v4.1 // Pavir.2NG118800.v4.1 // Pavir.1KG387700.v4.1 // Pavir.7NG059100.v4.1 // Pavir.8NG086600.v4.1 // Pavir.J263400.v4.1	// Pavir.9NG448500.v4.1 // Pavir.J767400.v4.1 // Pavir.9NG482600.v4.1 // Pavir.8KG158600.v4.1 // Pavir.J382000.v4.1 // Pavir.4NG237400.v4.1 // Pavir.9NG730400.v4.1 // Pavir.9KG549800.v4.1 // Pavir.J331600.v4.1 // Pavir.1NG155500.v4.1 // Pavir.8KG009400.v4.1 // Pavir.5NG043400.v4.1 // Pavir.1KG274000.v4.1 // Pavir.6KG128100.v4.1 // Pavir.9NG283200.v4.1 // Pavir.J677700.v4.1 // Pavir.7KG200400.v4.1…
GO:0006807	P	nitrogen compound metabolic process	12	56	472	2303	0.49	1	// Pavir.2NG003200.v4.1 // Pavir.7KG047300.v4.1 // Pavir.9NG799200.v4.1 // Pavir.5KG667500.v4.1 // Pavir.9KG184300.v4.1 // Pavir.2NG060800.v4.1 // Pavir.2NG118800.v4.1 // Pavir.1KG387700.v4.1 // Pavir.7NG059100.v4.1 // Pavir.6KG378900.v4.1 // Pavir.8NG086600.v4.1 // Pavir.J263400.v4.1	// Pavir.9NG448500.v4.1 // Pavir.J767400.v4.1 // Pavir.9NG482600.v4.1 // Pavir.8KG158600.v4.1 // Pavir.J382000.v4.1 // Pavir.4NG237400.v4.1 // Pavir.9NG730400.v4.1 // Pavir.9KG549800.v4.1 // Pavir.J331600.v4.1 // Pavir.1NG155500.v4.1 // Pavir.9NG478700.v4.1 // Pavir.8KG009400.v4.1 // Pavir.5NG043400.v4.1 // Pavir.7NG361900.v4.1 // Pavir.1KG274000.v4.1 // Pavir.6NG220100.v4.1 // Pavir.9NG283200.v4…
GO:0044281	P	small molecule metabolic process	5	56	149	2303	0.3	1	// Pavir.7KG047300.v4.1 // Pavir.5KG674200.v4.1 // Pavir.6KG378900.v4.1 // Pavir.2NG003200.v4.1 // Pavir.2NG060800.v4.1	// Pavir.1NG359200.v4.1 // Pavir.J266400.v4.1 // Pavir.5KG248200.v4.1 // Pavir.3NG009600.v4.1 // Pavir.7NG214800.v4.1 // Pavir.5NG438700.v4.1 // Pavir.9KG465900.v4.1 // Pavir.1NG295600.v4.1 // Pavir.9NG478700.v4.1 // Pavir.5NG507000.v4.1 // Pavir.1KG273000.v4.1 // Pavir.9KG060900.v4.1 // Pavir.4KG173400.v4.1 // Pavir.1KG129000.v4.1 // Pavir.7NG361900.v4.1 // Pavir.9KG517100.v4.1 // Pavir.1KG23670…
GO:0034645	P	cellular macromolecule biosynthetic process	6	56	284	2303	0.7	1	// Pavir.7KG047300.v4.1 // Pavir.9NG799200.v4.1 // Pavir.5KG667500.v4.1 // Pavir.9KG184300.v4.1 // Pavir.1KG387700.v4.1 // Pavir.8NG086600.v4.1	// Pavir.4KG216500.v4.1 // Pavir.J767400.v4.1 // Pavir.9NG482600.v4.1 // Pavir.1NG363800.v4.1 // Pavir.4KG317400.v4.1 // Pavir.4NG188100.v4.1 // Pavir.9KG041200.v4.1 // Pavir.5NG183000.v4.1 // Pavir.9NG097300.v4.1 // Pavir.9NG448500.v4.1 // Pavir.7NG211300.v4.1 // Pavir.5NG124200.v4.1 // Pavir.2KG247300.v4.1 // Pavir.4NG237400.v4.1 // Pavir.1NG078900.v4.1 // Pavir.9KG549800.v4.1 // Pavir.4KG21660…
GO:1901362	P	organic cyclic compound biosynthetic process	6	56	203	2303	0.38	1	// Pavir.2NG003200.v4.1 // Pavir.9NG799200.v4.1 // Pavir.5KG667500.v4.1 // Pavir.9KG184300.v4.1 // Pavir.2NG118800.v4.1 // Pavir.1KG387700.v4.1	// Pavir.9NG448500.v4.1 // Pavir.J767400.v4.1 // Pavir.2KG120800.v4.1 // Pavir.4KG317400.v4.1 // Pavir.9NG097300.v4.1 // Pavir.1KG230700.v4.1 // Pavir.7NG211300.v4.1 // Pavir.2NG388200.v4.1 // Pavir.5NG124200.v4.1 // Pavir.9KG579400.v4.1 // Pavir.7NG214800.v4.1 // Pavir.1NG078900.v4.1 // Pavir.5NG489400.v4.1 // Pavir.4KG216600.v4.1 // Pavir.J331600.v4.1 // Pavir.4NG075700.v4.1 // Pavir.7KG343600.…
GO:0050789	P	regulation of biological process	5	56	201	2303	0.55	1	// Pavir.5KG667500.v4.1 // Pavir.1KG387700.v4.1 // Pavir.9NG799200.v4.1 // Pavir.9KG184300.v4.1 // Pavir.8NG086600.v4.1	// Pavir.2KG162000.v4.1 // Pavir.1NG359200.v4.1 // Pavir.J767400.v4.1 // Pavir.4KG317400.v4.1 // Pavir.9NG097300.v4.1 // Pavir.9NG448500.v4.1 // Pavir.7NG211300.v4.1 // Pavir.2KG576800.v4.1 // Pavir.5NG124200.v4.1 // Pavir.9KG130700.v4.1 // Pavir.4NG237400.v4.1 // Pavir.9NG730400.v4.1 // Pavir.5NG489400.v4.1 // Pavir.4KG216600.v4.1 // Pavir.1KG385200.v4.1 // Pavir.4NG075700.v4.1 // Pavir.7KG34360…
GO:0044699	P	single-organism process	14	56	541	2303	0.45	1	// Pavir.9KG394200.v4.1 // Pavir.1KG097400.v4.1 // Pavir.2NG003200.v4.1 // Pavir.7KG047300.v4.1 // Pavir.3KG246800.v4.1 // Pavir.5NG381400.v4.1 // Pavir.5NG536100.v4.1 // Pavir.5KG302900.v4.1 // Pavir.2NG118800.v4.1 // Pavir.5KG674200.v4.1 // Pavir.7NG059100.v4.1 // Pavir.6KG378900.v4.1 // Pavir.9NG623800.v4.1 // Pavir.2NG060800.v4.1	// Pavir.6KG285900.v4.1 // Pavir.1KG539900.v4.1 // Pavir.9NG661500.v4.1 // Pavir.5KG248200.v4.1 // Pavir.5KG489000.v4.1 // Pavir.9KG289500.v4.1 // Pavir.9KG204500.v4.1 // Pavir.5NG405700.v4.1 // Pavir.5KG692700.v4.1 // Pavir.2KG285100.v4.1 // Pavir.7KG137100.v4.1 // Pavir.7NG361900.v4.1 // Pavir.J328700.v4.1 // Pavir.9KG457100.v4.1 // Pavir.5NG531800.v4.1 // Pavir.5KG051500.v4.1 // Pavir.7NG42550…
GO:0044267	P	cellular protein metabolic process	8	56	335	2303	0.58	1	// Pavir.7KG093600.v4.1 // Pavir.7KG047300.v4.1 // Pavir.5NG512500.v4.1 // Pavir.1KG234200.v4.1 // Pavir.5NG231300.v4.1 // Pavir.2KG178200.v4.1 // Pavir.7KG118800.v4.1 // Pavir.8NG086600.v4.1	// Pavir.1KG009100.v4.1 // Pavir.5KG523600.v4.1 // Pavir.2NG544700.v4.1 // Pavir.9NG482600.v4.1 // Pavir.1NG363800.v4.1 // Pavir.3NG241500.v4.1 // Pavir.9KG041200.v4.1 // Pavir.7KG359400.v4.1 // Pavir.5KG497300.v4.1 // Pavir.5NG045700.v4.1 // Pavir.5KG601500.v4.1 // Pavir.2KG247300.v4.1 // Pavir.2NG203000.v4.1 // Pavir.8KG335200.v4.1 // Pavir.5NG564600.v4.1 // Pavir.2NG059800.v4.1 // Pavir.9NG391…
GO:0044710	P	single-organism metabolic process	11	56	396	2303	0.37	1	// Pavir.1KG097400.v4.1 // Pavir.2NG003200.v4.1 // Pavir.7KG047300.v4.1 // Pavir.9NG623800.v4.1 // Pavir.5NG381400.v4.1 // Pavir.5NG536100.v4.1 // Pavir.2NG118800.v4.1 // Pavir.5KG674200.v4.1 // Pavir.7NG059100.v4.1 // Pavir.6KG378900.v4.1 // Pavir.2NG060800.v4.1	// Pavir.6KG285900.v4.1 // Pavir.1KG539900.v4.1 // Pavir.5KG248200.v4.1 // Pavir.5KG489000.v4.1 // Pavir.9KG289500.v4.1 // Pavir.9KG204500.v4.1 // Pavir.9NG478700.v4.1 // Pavir.5KG692700.v4.1 // Pavir.2KG285100.v4.1 // Pavir.7KG137100.v4.1 // Pavir.7NG361900.v4.1 // Pavir.J328700.v4.1 // Pavir.9KG457100.v4.1 // Pavir.7NG425500.v4.1 // Pavir.7KG024600.v4.1 // Pavir.6NG220100.v4.1 // Pavir.1NG13260…
GO:0044260	P	cellular macromolecule metabolic process	13	56	562	2303	0.63	1	// Pavir.7KG093600.v4.1 // Pavir.7KG047300.v4.1 // Pavir.9NG799200.v4.1 // Pavir.1KG234200.v4.1 // Pavir.5KG667500.v4.1 // Pavir.9KG184300.v4.1 // Pavir.5NG231300.v4.1 // Pavir.1KG387700.v4.1 // Pavir.2KG178200.v4.1 // Pavir.7KG118800.v4.1 // Pavir.5NG512500.v4.1 // Pavir.J263400.v4.1 // Pavir.8NG086600.v4.1	// Pavir.9NG448500.v4.1 // Pavir.J767400.v4.1 // Pavir.8KG348600.v4.1 // Pavir.9NG482600.v4.1 // Pavir.2NG203000.v4.1 // Pavir.8KG158600.v4.1 // Pavir.5KG601500.v4.1 // Pavir.4NG237400.v4.1 // Pavir.9KG549800.v4.1 // Pavir.J331600.v4.1 // Pavir.1NG155500.v4.1 // Pavir.9NG736300.v4.1 // Pavir.9NG850200.v4.1 // Pavir.8KG009400.v4.1 // Pavir.5NG043400.v4.1 // Pavir.2KG542900.v4.1 // Pavir.1KG274000.…
GO:2000112	P	regulation of cellular macromolecule biosynthetic process	5	56	134	2303	0.23	1	// Pavir.5KG667500.v4.1 // Pavir.1KG387700.v4.1 // Pavir.9NG799200.v4.1 // Pavir.9KG184300.v4.1 // Pavir.8NG086600.v4.1	// Pavir.9NG448500.v4.1 // Pavir.J767400.v4.1 // Pavir.4KG317400.v4.1 // Pavir.9NG097300.v4.1 // Pavir.7NG211300.v4.1 // Pavir.5NG124200.v4.1 // Pavir.4NG237400.v4.1 // Pavir.9NG730400.v4.1 // Pavir.5NG489400.v4.1 // Pavir.4KG216600.v4.1 // Pavir.J331600.v4.1 // Pavir.4NG075700.v4.1 // Pavir.7KG343600.v4.1 // Pavir.5KG602900.v4.1 // Pavir.5NG011100.v4.1 // Pavir.1NG403300.v4.1 // Pavir.9NG739600.…
GO:0071704	P	organic substance metabolic process	21	56	911	2303	0.67	1	// Pavir.5NG536100.v4.1 // Pavir.7KG118800.v4.1 // Pavir.1KG097400.v4.1 // Pavir.2NG118800.v4.1 // Pavir.7KG047300.v4.1 // Pavir.6KG378900.v4.1 // Pavir.5NG512500.v4.1 // Pavir.7KG093600.v4.1 // Pavir.1KG234200.v4.1 // Pavir.5KG667500.v4.1 // Pavir.9KG184300.v4.1 // Pavir.2NG060800.v4.1 // Pavir.5NG231300.v4.1 // Pavir.5KG674200.v4.1 // Pavir.1KG387700.v4.1 // Pavir.8NG086600.v4.1 // Pavir.2KG178…	// Pavir.6KG285900.v4.1 // Pavir.1KG539900.v4.1 // Pavir.J767400.v4.1 // Pavir.8KG348600.v4.1 // Pavir.9NG482600.v4.1 // Pavir.2NG203000.v4.1 // Pavir.6NG011200.v4.1 // Pavir.2NG104200.v4.1 // Pavir.5KG248200.v4.1 // Pavir.5KG489000.v4.1 // Pavir.5KG601500.v4.1 // Pavir.4NG237400.v4.1 // Pavir.9NG730400.v4.1 // Pavir.5NG564600.v4.1 // Pavir.3KG551700.v4.1 // Pavir.J331600.v4.1 // Pavir.1NG155500.…
GO:0010467	P	gene expression	7	56	301	2303	0.61	1	// Pavir.7KG047300.v4.1 // Pavir.9NG799200.v4.1 // Pavir.5KG667500.v4.1 // Pavir.9KG184300.v4.1 // Pavir.1KG387700.v4.1 // Pavir.8NG086600.v4.1 // Pavir.J263400.v4.1	// Pavir.4KG216500.v4.1 // Pavir.J767400.v4.1 // Pavir.8KG348600.v4.1 // Pavir.9NG482600.v4.1 // Pavir.1NG363800.v4.1 // Pavir.4KG317400.v4.1 // Pavir.9KG041200.v4.1 // Pavir.5NG183000.v4.1 // Pavir.9NG097300.v4.1 // Pavir.9NG448500.v4.1 // Pavir.7NG211300.v4.1 // Pavir.5NG124200.v4.1 // Pavir.4NG237400.v4.1 // Pavir.1NG078900.v4.1 // Pavir.5NG489400.v4.1 // Pavir.4KG216600.v4.1 // Pavir.J331600.…
GO:0065007	P	biological regulation	5	56	207	2303	0.58	1	// Pavir.5KG667500.v4.1 // Pavir.1KG387700.v4.1 // Pavir.9NG799200.v4.1 // Pavir.9KG184300.v4.1 // Pavir.8NG086600.v4.1	// Pavir.2KG162000.v4.1 // Pavir.1NG359200.v4.1 // Pavir.J767400.v4.1 // Pavir.4KG317400.v4.1 // Pavir.9NG097300.v4.1 // Pavir.9NG448500.v4.1 // Pavir.7NG211300.v4.1 // Pavir.2KG576800.v4.1 // Pavir.5NG124200.v4.1 // Pavir.9KG130700.v4.1 // Pavir.4NG237400.v4.1 // Pavir.9NG730400.v4.1 // Pavir.5NG489400.v4.1 // Pavir.4KG216600.v4.1 // Pavir.1KG385200.v4.1 // Pavir.4NG075700.v4.1 // Pavir.7KG34360…
GO:1901360	P	organic cyclic compound metabolic process	9	56	323	2303	0.39	1	// Pavir.2NG003200.v4.1 // Pavir.7KG047300.v4.1 // Pavir.9NG799200.v4.1 // Pavir.5KG667500.v4.1 // Pavir.9KG184300.v4.1 // Pavir.2NG060800.v4.1 // Pavir.2NG118800.v4.1 // Pavir.1KG387700.v4.1 // Pavir.J263400.v4.1	// Pavir.1NG359200.v4.1 // Pavir.J767400.v4.1 // Pavir.2NG519500.v4.1 // Pavir.2KG120800.v4.1 // Pavir.4KG317400.v4.1 // Pavir.4NG188100.v4.1 // Pavir.J266400.v4.1 // Pavir.6KG000500.v4.1 // Pavir.1KG230700.v4.1 // Pavir.7NG211300.v4.1 // Pavir.2NG388200.v4.1 // Pavir.5NG124200.v4.1 // Pavir.9KG579400.v4.1 // Pavir.7NG214800.v4.1 // Pavir.1NG078900.v4.1 // Pavir.9KG549800.v4.1 // Pavir.4KG216600.…
GO:0036211	P	protein modification process	6	56	203	2303	0.38	1	// Pavir.7KG093600.v4.1 // Pavir.5NG512500.v4.1 // Pavir.1KG234200.v4.1 // Pavir.5NG231300.v4.1 // Pavir.2KG178200.v4.1 // Pavir.7KG118800.v4.1	// Pavir.1KG009100.v4.1 // Pavir.2NG544700.v4.1 // Pavir.5KG497300.v4.1 // Pavir.6NG248500.v4.1 // Pavir.7KG359400.v4.1 // Pavir.5NG045700.v4.1 // Pavir.5KG601500.v4.1 // Pavir.2KG247300.v4.1 // Pavir.2NG238300.v4.1 // Pavir.5NG564600.v4.1 // Pavir.9NG715000.v4.1 // Pavir.9NG736300.v4.1 // Pavir.2NG054700.v4.1 // Pavir.8KG164100.v4.1 // Pavir.9NG850200.v4.1 // Pavir.7KG238900.v4.1 // Pavir.3KG551…
GO:0031326	P	regulation of cellular biosynthetic process	5	56	134	2303	0.23	1	// Pavir.5KG667500.v4.1 // Pavir.1KG387700.v4.1 // Pavir.9NG799200.v4.1 // Pavir.9KG184300.v4.1 // Pavir.8NG086600.v4.1	// Pavir.9NG448500.v4.1 // Pavir.J767400.v4.1 // Pavir.4KG317400.v4.1 // Pavir.9NG097300.v4.1 // Pavir.7NG211300.v4.1 // Pavir.5NG124200.v4.1 // Pavir.4NG237400.v4.1 // Pavir.9NG730400.v4.1 // Pavir.5NG489400.v4.1 // Pavir.4KG216600.v4.1 // Pavir.J331600.v4.1 // Pavir.4NG075700.v4.1 // Pavir.7KG343600.v4.1 // Pavir.5KG602900.v4.1 // Pavir.5NG011100.v4.1 // Pavir.1NG403300.v4.1 // Pavir.9NG739600.…
GO:0010468	P	regulation of gene expression	5	56	136	2303	0.24	1	// Pavir.5KG667500.v4.1 // Pavir.1KG387700.v4.1 // Pavir.9NG799200.v4.1 // Pavir.9KG184300.v4.1 // Pavir.8NG086600.v4.1	// Pavir.9NG448500.v4.1 // Pavir.J767400.v4.1 // Pavir.4KG317400.v4.1 // Pavir.9NG097300.v4.1 // Pavir.7NG211300.v4.1 // Pavir.5NG124200.v4.1 // Pavir.4NG237400.v4.1 // Pavir.9NG730400.v4.1 // Pavir.5NG489400.v4.1 // Pavir.4KG216600.v4.1 // Pavir.J331600.v4.1 // Pavir.4NG075700.v4.1 // Pavir.7KG343600.v4.1 // Pavir.5KG602900.v4.1 // Pavir.5NG011100.v4.1 // Pavir.1NG403300.v4.1 // Pavir.9NG739600.…
GO:0018130	P	heterocycle biosynthetic process	6	56	184	2303	0.29	1	// Pavir.2NG003200.v4.1 // Pavir.9NG799200.v4.1 // Pavir.5KG667500.v4.1 // Pavir.9KG184300.v4.1 // Pavir.2NG118800.v4.1 // Pavir.1KG387700.v4.1	// Pavir.9NG448500.v4.1 // Pavir.J767400.v4.1 // Pavir.4KG317400.v4.1 // Pavir.9NG097300.v4.1 // Pavir.1KG230700.v4.1 // Pavir.7NG211300.v4.1 // Pavir.5NG124200.v4.1 // Pavir.4NG237400.v4.1 // Pavir.1NG078900.v4.1 // Pavir.5NG489400.v4.1 // Pavir.4KG216600.v4.1 // Pavir.J331600.v4.1 // Pavir.4NG075700.v4.1 // Pavir.7KG343600.v4.1 // Pavir.5KG602900.v4.1 // Pavir.5NG011100.v4.1 // Pavir.1NG403300.…
GO:1901576	P	organic substance biosynthetic process	10	56	412	2303	0.56	1	// Pavir.5NG536100.v4.1 // Pavir.1KG097400.v4.1 // Pavir.2NG003200.v4.1 // Pavir.7KG047300.v4.1 // Pavir.9NG799200.v4.1 // Pavir.5KG667500.v4.1 // Pavir.9KG184300.v4.1 // Pavir.2NG118800.v4.1 // Pavir.1KG387700.v4.1 // Pavir.8NG086600.v4.1	// Pavir.9NG448500.v4.1 // Pavir.J767400.v4.1 // Pavir.9NG482600.v4.1 // Pavir.8KG158600.v4.1 // Pavir.5KG248200.v4.1 // Pavir.4NG237400.v4.1 // Pavir.9KG549800.v4.1 // Pavir.J331600.v4.1 // Pavir.1NG155500.v4.1 // Pavir.5NG043400.v4.1 // Pavir.1KG274000.v4.1 // Pavir.9NG283200.v4.1 // Pavir.J677700.v4.1 // Pavir.5KG750700.v4.1 // Pavir.6NG059300.v4.1 // Pavir.9NG496000.v4.1 // Pavir.9KG041200.v4…
GO:0060255	P	regulation of macromolecule metabolic process	5	56	139	2303	0.25	1	// Pavir.5KG667500.v4.1 // Pavir.1KG387700.v4.1 // Pavir.9NG799200.v4.1 // Pavir.9KG184300.v4.1 // Pavir.8NG086600.v4.1	// Pavir.9NG448500.v4.1 // Pavir.J767400.v4.1 // Pavir.4KG317400.v4.1 // Pavir.9NG097300.v4.1 // Pavir.7NG211300.v4.1 // Pavir.5NG124200.v4.1 // Pavir.4NG237400.v4.1 // Pavir.9NG730400.v4.1 // Pavir.5NG489400.v4.1 // Pavir.4KG216600.v4.1 // Pavir.J331600.v4.1 // Pavir.4NG075700.v4.1 // Pavir.7KG343600.v4.1 // Pavir.5KG602900.v4.1 // Pavir.5NG011100.v4.1 // Pavir.1NG403300.v4.1 // Pavir.9NG739600.…
GO:0006725	P	cellular aromatic compound metabolic process	8	56	309	2303	0.49	1	// Pavir.7KG047300.v4.1 // Pavir.9NG799200.v4.1 // Pavir.5KG667500.v4.1 // Pavir.9KG184300.v4.1 // Pavir.2NG060800.v4.1 // Pavir.2NG118800.v4.1 // Pavir.1KG387700.v4.1 // Pavir.J263400.v4.1	// Pavir.1NG359200.v4.1 // Pavir.J767400.v4.1 // Pavir.2NG519500.v4.1 // Pavir.4KG317400.v4.1 // Pavir.4NG188100.v4.1 // Pavir.J266400.v4.1 // Pavir.6KG000500.v4.1 // Pavir.1KG230700.v4.1 // Pavir.7NG211300.v4.1 // Pavir.3KG366500.v4.1 // Pavir.5NG124200.v4.1 // Pavir.7NG214800.v4.1 // Pavir.1NG078900.v4.1 // Pavir.9KG549800.v4.1 // Pavir.4KG216600.v4.1 // Pavir.6NG170300.v4.1 // Pavir.J331600.v4…
GO:0009987	P	cellular process	23	56	928	2303	0.5	1	// Pavir.1KG097400.v4.1 // Pavir.5KG667500.v4.1 // Pavir.9KG184300.v4.1 // Pavir.5NG231300.v4.1 // Pavir.J263400.v4.1 // Pavir.9KG394200.v4.1 // Pavir.8NG086600.v4.1 // Pavir.1KG387700.v4.1 // Pavir.7NG059100.v4.1 // Pavir.2KG178200.v4.1 // Pavir.9NG799200.v4.1 // Pavir.5KG302900.v4.1 // Pavir.5NG512500.v4.1 // Pavir.6KG378900.v4.1 // Pavir.7KG093600.v4.1 // Pavir.2NG003200.v4.1 // Pavir.7KG04730…	// Pavir.6KG285900.v4.1 // Pavir.9NG448500.v4.1 // Pavir.J767400.v4.1 // Pavir.8KG348600.v4.1 // Pavir.9NG482600.v4.1 // Pavir.2NG203000.v4.1 // Pavir.5NG183000.v4.1 // Pavir.5KG248200.v4.1 // Pavir.5KG601500.v4.1 // Pavir.4NG237400.v4.1 // Pavir.9NG730400.v4.1 // Pavir.5NG564600.v4.1 // Pavir.3KG551700.v4.1 // Pavir.J331600.v4.1 // Pavir.1NG155500.v4.1 // Pavir.5KG607200.v4.1 // Pavir.9NG736300.…
GO:0009889	P	regulation of biosynthetic process	5	56	134	2303	0.23	1	// Pavir.5KG667500.v4.1 // Pavir.1KG387700.v4.1 // Pavir.9NG799200.v4.1 // Pavir.9KG184300.v4.1 // Pavir.8NG086600.v4.1	// Pavir.9NG448500.v4.1 // Pavir.J767400.v4.1 // Pavir.4KG317400.v4.1 // Pavir.9NG097300.v4.1 // Pavir.7NG211300.v4.1 // Pavir.5NG124200.v4.1 // Pavir.4NG237400.v4.1 // Pavir.9NG730400.v4.1 // Pavir.5NG489400.v4.1 // Pavir.4KG216600.v4.1 // Pavir.J331600.v4.1 // Pavir.4NG075700.v4.1 // Pavir.7KG343600.v4.1 // Pavir.5KG602900.v4.1 // Pavir.5NG011100.v4.1 // Pavir.1NG403300.v4.1 // Pavir.9NG739600.…
GO:0006464	P	cellular protein modification process	6	56	203	2303	0.38	1	// Pavir.7KG093600.v4.1 // Pavir.5NG512500.v4.1 // Pavir.1KG234200.v4.1 // Pavir.5NG231300.v4.1 // Pavir.2KG178200.v4.1 // Pavir.7KG118800.v4.1	// Pavir.1KG009100.v4.1 // Pavir.2NG544700.v4.1 // Pavir.5KG497300.v4.1 // Pavir.6NG248500.v4.1 // Pavir.7KG359400.v4.1 // Pavir.5NG045700.v4.1 // Pavir.5KG601500.v4.1 // Pavir.2KG247300.v4.1 // Pavir.2NG238300.v4.1 // Pavir.5NG564600.v4.1 // Pavir.9NG715000.v4.1 // Pavir.9NG736300.v4.1 // Pavir.2NG054700.v4.1 // Pavir.8KG164100.v4.1 // Pavir.9NG850200.v4.1 // Pavir.7KG238900.v4.1 // Pavir.3KG551…
GO:0050794	P	regulation of cellular process	5	56	199	2303	0.54	1	// Pavir.5KG667500.v4.1 // Pavir.1KG387700.v4.1 // Pavir.9NG799200.v4.1 // Pavir.9KG184300.v4.1 // Pavir.8NG086600.v4.1	// Pavir.2KG162000.v4.1 // Pavir.1NG359200.v4.1 // Pavir.J767400.v4.1 // Pavir.4KG317400.v4.1 // Pavir.9NG097300.v4.1 // Pavir.9NG448500.v4.1 // Pavir.7NG211300.v4.1 // Pavir.2KG576800.v4.1 // Pavir.5NG124200.v4.1 // Pavir.9KG130700.v4.1 // Pavir.4NG237400.v4.1 // Pavir.9NG730400.v4.1 // Pavir.5NG489400.v4.1 // Pavir.4KG216600.v4.1 // Pavir.1KG385200.v4.1 // Pavir.4NG075700.v4.1 // Pavir.7KG34360…
GO:0043412	P	macromolecule modification	6	56	217	2303	0.44	1	// Pavir.7KG093600.v4.1 // Pavir.5NG512500.v4.1 // Pavir.1KG234200.v4.1 // Pavir.5NG231300.v4.1 // Pavir.2KG178200.v4.1 // Pavir.7KG118800.v4.1	// Pavir.1KG009100.v4.1 // Pavir.2NG544700.v4.1 // Pavir.5KG497300.v4.1 // Pavir.6NG248500.v4.1 // Pavir.7KG359400.v4.1 // Pavir.5NG045700.v4.1 // Pavir.5KG601500.v4.1 // Pavir.2KG247300.v4.1 // Pavir.2NG238300.v4.1 // Pavir.5NG564600.v4.1 // Pavir.9NG715000.v4.1 // Pavir.9NG736300.v4.1 // Pavir.2NG054700.v4.1 // Pavir.8KG164100.v4.1 // Pavir.9NG850200.v4.1 // Pavir.7KG238900.v4.1 // Pavir.3KG551…
GO:0009059	P	macromolecule biosynthetic process	6	56	284	2303	0.7	1	// Pavir.7KG047300.v4.1 // Pavir.9NG799200.v4.1 // Pavir.5KG667500.v4.1 // Pavir.9KG184300.v4.1 // Pavir.1KG387700.v4.1 // Pavir.8NG086600.v4.1	// Pavir.4KG216500.v4.1 // Pavir.J767400.v4.1 // Pavir.9NG482600.v4.1 // Pavir.1NG363800.v4.1 // Pavir.4KG317400.v4.1 // Pavir.4NG188100.v4.1 // Pavir.9KG041200.v4.1 // Pavir.5NG183000.v4.1 // Pavir.9NG097300.v4.1 // Pavir.9NG448500.v4.1 // Pavir.7NG211300.v4.1 // Pavir.5NG124200.v4.1 // Pavir.2KG247300.v4.1 // Pavir.4NG237400.v4.1 // Pavir.1NG078900.v4.1 // Pavir.9KG549800.v4.1 // Pavir.4KG21660…
GO:0044763	P	single-organism cellular process	10	56	295	2303	0.18	1	// Pavir.9KG394200.v4.1 // Pavir.1KG097400.v4.1 // Pavir.2NG003200.v4.1 // Pavir.7KG047300.v4.1 // Pavir.5NG536100.v4.1 // Pavir.5KG302900.v4.1 // Pavir.5KG674200.v4.1 // Pavir.7NG059100.v4.1 // Pavir.6KG378900.v4.1 // Pavir.2NG060800.v4.1	// Pavir.6KG285900.v4.1 // Pavir.1NG359200.v4.1 // Pavir.9NG478700.v4.1 // Pavir.8KG348600.v4.1 // Pavir.4NG235200.v4.1 // Pavir.2KG487900.v4.1 // Pavir.2KG519000.v4.1 // Pavir.J266400.v4.1 // Pavir.5KG248200.v4.1 // Pavir.1NG128000.v4.1 // Pavir.2KG576800.v4.1 // Pavir.3NG009600.v4.1 // Pavir.2KG247300.v4.1 // Pavir.7NG214800.v4.1 // Pavir.5NG438700.v4.1 // Pavir.4KG403300.v4.1 // Pavir.1KG38520…
GO:0051171	P	regulation of nitrogen compound metabolic process	5	56	137	2303	0.25	1	// Pavir.5KG667500.v4.1 // Pavir.1KG387700.v4.1 // Pavir.9NG799200.v4.1 // Pavir.9KG184300.v4.1 // Pavir.8NG086600.v4.1	// Pavir.1NG359200.v4.1 // Pavir.J767400.v4.1 // Pavir.4KG317400.v4.1 // Pavir.9NG097300.v4.1 // Pavir.9NG448500.v4.1 // Pavir.7NG211300.v4.1 // Pavir.5NG124200.v4.1 // Pavir.4NG237400.v4.1 // Pavir.9NG730400.v4.1 // Pavir.5NG489400.v4.1 // Pavir.4KG216600.v4.1 // Pavir.J331600.v4.1 // Pavir.4NG075700.v4.1 // Pavir.7KG343600.v4.1 // Pavir.5KG602900.v4.1 // Pavir.5NG011100.v4.1 // Pavir.1NG403300.…
GO:0008152	P	metabolic process	30	56	1245	2303	0.58	1	// Pavir.1KG097400.v4.1 // Pavir.5KG667500.v4.1 // Pavir.9KG184300.v4.1 // Pavir.5NG231300.v4.1 // Pavir.5NG481800.v4.1 // Pavir.9KG214700.v4.1 // Pavir.J263400.v4.1 // Pavir.4KG300700.v4.1 // Pavir.8NG086600.v4.1 // Pavir.5NG381400.v4.1 // Pavir.1KG387700.v4.1 // Pavir.7NG059100.v4.1 // Pavir.2KG178200.v4.1 // Pavir.9NG799200.v4.1 // Pavir.3KG272800.v4.1 // Pavir.8NG197300.v4.1 // Pavir.5NG51250…	// Pavir.5KG606500.v4.1 // Pavir.1KG539900.v4.1 // Pavir.J767400.v4.1 // Pavir.8KG348600.v4.1 // Pavir.9NG482600.v4.1 // Pavir.6KG285900.v4.1 // Pavir.6KG149400.v4.1 // Pavir.6NG011200.v4.1 // Pavir.2NG104200.v4.1 // Pavir.5KG248200.v4.1 // Pavir.5KG489000.v4.1 // Pavir.5KG601500.v4.1 // Pavir.1KG250100.v4.1 // Pavir.9NG730400.v4.1 // Pavir.5NG564600.v4.1 // Pavir.9NG391900.v4.1 // Pavir.8NG18200…
GO:0044271	P	cellular nitrogen compound biosynthetic process	8	56	309	2303	0.49	1	// Pavir.2NG003200.v4.1 // Pavir.7KG047300.v4.1 // Pavir.9NG799200.v4.1 // Pavir.5KG667500.v4.1 // Pavir.9KG184300.v4.1 // Pavir.2NG118800.v4.1 // Pavir.1KG387700.v4.1 // Pavir.8NG086600.v4.1	// Pavir.4KG216500.v4.1 // Pavir.J767400.v4.1 // Pavir.9NG482600.v4.1 // Pavir.1NG363800.v4.1 // Pavir.4KG317400.v4.1 // Pavir.9KG041200.v4.1 // Pavir.5NG183000.v4.1 // Pavir.9NG097300.v4.1 // Pavir.1KG230700.v4.1 // Pavir.7NG211300.v4.1 // Pavir.5NG124200.v4.1 // Pavir.4NG237400.v4.1 // Pavir.1NG078900.v4.1 // Pavir.5NG489400.v4.1 // Pavir.2NG059800.v4.1 // Pavir.4KG216600.v4.1 // Pavir.J331600.…
GO:0046483	P	heterocycle metabolic process	9	56	305	2303	0.32	1	// Pavir.2NG003200.v4.1 // Pavir.7KG047300.v4.1 // Pavir.9NG799200.v4.1 // Pavir.5KG667500.v4.1 // Pavir.9KG184300.v4.1 // Pavir.2NG060800.v4.1 // Pavir.2NG118800.v4.1 // Pavir.1KG387700.v4.1 // Pavir.J263400.v4.1	// Pavir.1NG359200.v4.1 // Pavir.J767400.v4.1 // Pavir.2NG519500.v4.1 // Pavir.4KG317400.v4.1 // Pavir.4NG188100.v4.1 // Pavir.J266400.v4.1 // Pavir.6KG000500.v4.1 // Pavir.1KG230700.v4.1 // Pavir.7NG211300.v4.1 // Pavir.3KG366500.v4.1 // Pavir.5NG124200.v4.1 // Pavir.4NG237400.v4.1 // Pavir.1NG078900.v4.1 // Pavir.9KG549800.v4.1 // Pavir.4KG216600.v4.1 // Pavir.6NG170300.v4.1 // Pavir.J331600.v4…
GO:0016070	P	RNA metabolic process	6	56	191	2303	0.32	1	// Pavir.7KG047300.v4.1 // Pavir.9NG799200.v4.1 // Pavir.5KG667500.v4.1 // Pavir.9KG184300.v4.1 // Pavir.1KG387700.v4.1 // Pavir.J263400.v4.1	// Pavir.9NG448500.v4.1 // Pavir.J767400.v4.1 // Pavir.4KG317400.v4.1 // Pavir.9NG097300.v4.1 // Pavir.7NG211300.v4.1 // Pavir.5NG124200.v4.1 // Pavir.4NG237400.v4.1 // Pavir.1NG078900.v4.1 // Pavir.5NG489400.v4.1 // Pavir.4KG216600.v4.1 // Pavir.J331600.v4.1 // Pavir.4NG075700.v4.1 // Pavir.7KG343600.v4.1 // Pavir.5KG602900.v4.1 // Pavir.5NG011100.v4.1 // Pavir.5KG596300.v4.1 // Pavir.1NG403300.…
GO:0044238	P	primary metabolic process	18	56	846	2303	0.8	1	// Pavir.5NG536100.v4.1 // Pavir.1KG097400.v4.1 // Pavir.7KG047300.v4.1 // Pavir.7KG118800.v4.1 // Pavir.5NG512500.v4.1 // Pavir.7KG093600.v4.1 // Pavir.1KG234200.v4.1 // Pavir.5KG667500.v4.1 // Pavir.9KG184300.v4.1 // Pavir.2NG060800.v4.1 // Pavir.5NG231300.v4.1 // Pavir.5KG674200.v4.1 // Pavir.1KG387700.v4.1 // Pavir.2KG178200.v4.1 // Pavir.9KG214700.v4.1 // Pavir.9NG799200.v4.1 // Pavir.J26340…	// Pavir.6KG285900.v4.1 // Pavir.1KG539900.v4.1 // Pavir.J767400.v4.1 // Pavir.8KG348600.v4.1 // Pavir.9NG482600.v4.1 // Pavir.2NG203000.v4.1 // Pavir.6NG011200.v4.1 // Pavir.2NG104200.v4.1 // Pavir.5KG248200.v4.1 // Pavir.5KG489000.v4.1 // Pavir.5KG601500.v4.1 // Pavir.4NG237400.v4.1 // Pavir.9NG730400.v4.1 // Pavir.9KG549800.v4.1 // Pavir.3KG551700.v4.1 // Pavir.J331600.v4.1 // Pavir.1NG155500.…
GO:1901564	P	organonitrogen compound metabolic process	5	56	236	2303	0.69	1	// Pavir.7KG047300.v4.1 // Pavir.8NG086600.v4.1 // Pavir.2NG060800.v4.1 // Pavir.2NG003200.v4.1 // Pavir.2NG118800.v4.1	// Pavir.5KG523600.v4.1 // Pavir.9NG482600.v4.1 // Pavir.1NG363800.v4.1 // Pavir.9KG041200.v4.1 // Pavir.J266400.v4.1 // Pavir.3NG009600.v4.1 // Pavir.7NG214800.v4.1 // Pavir.1KG273000.v4.1 // Pavir.5NG438700.v4.1 // Pavir.9KG465900.v4.1 // Pavir.1NG155500.v4.1 // Pavir.2KG086000.v4.1 // Pavir.6NG316000.v4.1 // Pavir.5NG507000.v4.1 // Pavir.7NG255000.v4.1 // Pavir.1NG129800.v4.1 // Pavir.9KG06090…
GO:0019538	P	protein metabolic process	8	56	387	2303	0.74	1	// Pavir.7KG093600.v4.1 // Pavir.7KG047300.v4.1 // Pavir.5NG512500.v4.1 // Pavir.1KG234200.v4.1 // Pavir.5NG231300.v4.1 // Pavir.2KG178200.v4.1 // Pavir.7KG118800.v4.1 // Pavir.8NG086600.v4.1	// Pavir.8KG348600.v4.1 // Pavir.9NG482600.v4.1 // Pavir.2NG104200.v4.1 // Pavir.5KG601500.v4.1 // Pavir.5NG564600.v4.1 // Pavir.1NG155500.v4.1 // Pavir.9NG736300.v4.1 // Pavir.9NG850200.v4.1 // Pavir.7NG233300.v4.1 // Pavir.2KG542900.v4.1 // Pavir.1KG274000.v4.1 // Pavir.9KG375300.v4.1 // Pavir.1NG359000.v4.1 // Pavir.5KG498200.v4.1 // Pavir.7KG053000.v4.1 // Pavir.9NG283200.v4.1 // Pavir.6NG059…
GO:0050896	P	response to stimulus	5	56	141	2303	0.26	1	// Pavir.8NG058300.v4.1 // Pavir.9KG394200.v4.1 // Pavir.9KG184300.v4.1 // Pavir.3NG218800.v4.1 // Pavir.1KG387700.v4.1	// Pavir.2NG519500.v4.1 // Pavir.7KG159800.v4.1 // Pavir.7KG291700.v4.1 // Pavir.7NG206500.v4.1 // Pavir.9KG130700.v4.1 // Pavir.9KG608000.v4.1 // Pavir.9KG572400.v4.1 // Pavir.4KG245500.v4.1 // Pavir.1KG024500.v4.1 // Pavir.6KG320100.v4.1 // Pavir.9NG850200.v4.1 // Pavir.1KG226200.v4.1 // Pavir.8KG009400.v4.1 // Pavir.9NG044400.v4.1 // Pavir.3KG098100.v4.1 // Pavir.5NG531800.v4.1 // Pavir.8KG305…
GO:0009058	P	biosynthetic process	12	56	441	2303	0.39	1	// Pavir.5NG536100.v4.1 // Pavir.3KG272800.v4.1 // Pavir.1KG097400.v4.1 // Pavir.2NG003200.v4.1 // Pavir.7KG047300.v4.1 // Pavir.9NG799200.v4.1 // Pavir.7KG075300.v4.1 // Pavir.5KG667500.v4.1 // Pavir.9KG184300.v4.1 // Pavir.2NG118800.v4.1 // Pavir.1KG387700.v4.1 // Pavir.8NG086600.v4.1	// Pavir.9NG448500.v4.1 // Pavir.J767400.v4.1 // Pavir.9NG482600.v4.1 // Pavir.8KG158600.v4.1 // Pavir.5KG248200.v4.1 // Pavir.4NG237400.v4.1 // Pavir.9KG549800.v4.1 // Pavir.J331600.v4.1 // Pavir.1NG155500.v4.1 // Pavir.5NG043400.v4.1 // Pavir.1KG274000.v4.1 // Pavir.9NG283200.v4.1 // Pavir.2NG159000.v4.1 // Pavir.J677700.v4.1 // Pavir.5KG750700.v4.1 // Pavir.6NG059300.v4.1 // Pavir.9NG496000.v4…
GO:0044237	P	cellular metabolic process	21	56	798	2303	0.38	1	// Pavir.5NG536100.v4.1 // Pavir.1KG097400.v4.1 // Pavir.2NG118800.v4.1 // Pavir.7KG047300.v4.1 // Pavir.7KG118800.v4.1 // Pavir.5NG512500.v4.1 // Pavir.7KG093600.v4.1 // Pavir.1KG234200.v4.1 // Pavir.8NG086600.v4.1 // Pavir.5KG667500.v4.1 // Pavir.9KG184300.v4.1 // Pavir.2NG060800.v4.1 // Pavir.5NG231300.v4.1 // Pavir.5KG674200.v4.1 // Pavir.1KG387700.v4.1 // Pavir.7NG059100.v4.1 // Pavir.2KG178…	// Pavir.6KG285900.v4.1 // Pavir.9NG448500.v4.1 // Pavir.J767400.v4.1 // Pavir.8KG348600.v4.1 // Pavir.9NG482600.v4.1 // Pavir.2NG203000.v4.1 // Pavir.8KG158600.v4.1 // Pavir.5KG248200.v4.1 // Pavir.5KG601500.v4.1 // Pavir.4NG237400.v4.1 // Pavir.9NG730400.v4.1 // Pavir.5NG564600.v4.1 // Pavir.J331600.v4.1 // Pavir.1NG155500.v4.1 // Pavir.5KG607200.v4.1 // Pavir.9NG736300.v4.1 // Pavir.9NG478700.…
GO:0043170	P	macromolecule metabolic process	14	56	620	2303	0.68	1	// Pavir.7KG093600.v4.1 // Pavir.7KG047300.v4.1 // Pavir.7KG118800.v4.1 // Pavir.5NG512500.v4.1 // Pavir.1KG234200.v4.1 // Pavir.5KG667500.v4.1 // Pavir.9KG184300.v4.1 // Pavir.5NG231300.v4.1 // Pavir.1KG387700.v4.1 // Pavir.2KG178200.v4.1 // Pavir.9KG214700.v4.1 // Pavir.9NG799200.v4.1 // Pavir.J263400.v4.1 // Pavir.8NG086600.v4.1	// Pavir.9NG448500.v4.1 // Pavir.J767400.v4.1 // Pavir.8KG348600.v4.1 // Pavir.9NG482600.v4.1 // Pavir.2NG203000.v4.1 // Pavir.2NG104200.v4.1 // Pavir.5KG601500.v4.1 // Pavir.4NG237400.v4.1 // Pavir.9KG549800.v4.1 // Pavir.J331600.v4.1 // Pavir.1NG155500.v4.1 // Pavir.9NG736300.v4.1 // Pavir.9NG850200.v4.1 // Pavir.8KG009400.v4.1 // Pavir.5NG043400.v4.1 // Pavir.2KG542900.v4.1 // Pavir.1KG274000.…
GO:0006796	P	phosphate-containing compound metabolic process	7	56	239	2303	0.37	1	// Pavir.7KG093600.v4.1 // Pavir.5NG512500.v4.1 // Pavir.5NG536100.v4.1 // Pavir.5NG231300.v4.1 // Pavir.2KG178200.v4.1 // Pavir.7KG118800.v4.1 // Pavir.2NG060800.v4.1	// Pavir.6KG285900.v4.1 // Pavir.1NG359200.v4.1 // Pavir.2NG544700.v4.1 // Pavir.5KG497300.v4.1 // Pavir.7KG359400.v4.1 // Pavir.5NG045700.v4.1 // Pavir.5KG601500.v4.1 // Pavir.2KG310700.v4.1 // Pavir.2NG238300.v4.1 // Pavir.4KG186200.v4.1 // Pavir.5NG564600.v4.1 // Pavir.9NG715000.v4.1 // Pavir.9NG736300.v4.1 // Pavir.2NG054700.v4.1 // Pavir.8KG164100.v4.1 // Pavir.9NG850200.v4.1 // Pavir.9KG060…
GO:0010556	P	regulation of macromolecule biosynthetic process	5	56	134	2303	0.23	1	// Pavir.5KG667500.v4.1 // Pavir.1KG387700.v4.1 // Pavir.9NG799200.v4.1 // Pavir.9KG184300.v4.1 // Pavir.8NG086600.v4.1	// Pavir.9NG448500.v4.1 // Pavir.J767400.v4.1 // Pavir.4KG317400.v4.1 // Pavir.9NG097300.v4.1 // Pavir.7NG211300.v4.1 // Pavir.5NG124200.v4.1 // Pavir.4NG237400.v4.1 // Pavir.9NG730400.v4.1 // Pavir.5NG489400.v4.1 // Pavir.4KG216600.v4.1 // Pavir.J331600.v4.1 // Pavir.4NG075700.v4.1 // Pavir.7KG343600.v4.1 // Pavir.5KG602900.v4.1 // Pavir.5NG011100.v4.1 // Pavir.1NG403300.v4.1 // Pavir.9NG739600.…
GO:0006793	P	phosphorus metabolic process	8	56	242	2303	0.24	1	// Pavir.7KG093600.v4.1 // Pavir.2NG003200.v4.1 // Pavir.5NG512500.v4.1 // Pavir.5NG536100.v4.1 // Pavir.5NG231300.v4.1 // Pavir.2KG178200.v4.1 // Pavir.7KG118800.v4.1 // Pavir.2NG060800.v4.1	// Pavir.6KG285900.v4.1 // Pavir.1NG359200.v4.1 // Pavir.2NG544700.v4.1 // Pavir.5KG497300.v4.1 // Pavir.7KG359400.v4.1 // Pavir.5NG045700.v4.1 // Pavir.5KG601500.v4.1 // Pavir.2KG310700.v4.1 // Pavir.2NG238300.v4.1 // Pavir.4KG186200.v4.1 // Pavir.5NG564600.v4.1 // Pavir.9NG715000.v4.1 // Pavir.9NG736300.v4.1 // Pavir.2NG054700.v4.1 // Pavir.8KG164100.v4.1 // Pavir.9NG850200.v4.1 // Pavir.9KG060…
GO:0019438	P	aromatic compound biosynthetic process	5	56	186	2303	0.48	1	// Pavir.5KG667500.v4.1 // Pavir.1KG387700.v4.1 // Pavir.9NG799200.v4.1 // Pavir.9KG184300.v4.1 // Pavir.2NG118800.v4.1	// Pavir.9NG448500.v4.1 // Pavir.J767400.v4.1 // Pavir.4KG317400.v4.1 // Pavir.9NG097300.v4.1 // Pavir.1KG230700.v4.1 // Pavir.7NG211300.v4.1 // Pavir.5NG124200.v4.1 // Pavir.7NG214800.v4.1 // Pavir.1NG078900.v4.1 // Pavir.5NG489400.v4.1 // Pavir.4KG216600.v4.1 // Pavir.J331600.v4.1 // Pavir.4NG075700.v4.1 // Pavir.7KG343600.v4.1 // Pavir.5KG602900.v4.1 // Pavir.5NG011100.v4.1 // Pavir.1NG403300.…
GO:0001883	F	purine nucleoside binding	10	56	250	2303	0.081	0.78	// Pavir.8KG189000.v4.1 // Pavir.7KG047300.v4.1 // Pavir.1KG368100.v4.1 // Pavir.9NG353300.v4.1 // Pavir.5KG674400.v4.1 // Pavir.5NG231300.v4.1 // Pavir.2NG015100.v4.1 // Pavir.2KG178200.v4.1 // Pavir.7KG118800.v4.1 // Pavir.J000100.v4.1	// Pavir.3KG309700.v4.1 // Pavir.1KG009100.v4.1 // Pavir.5KG709900.v4.1 // Pavir.5KG497300.v4.1 // Pavir.6KG285900.v4.1 // Pavir.6KG149400.v4.1 // Pavir.2NG117500.v4.1 // Pavir.7KG359400.v4.1 // Pavir.5KG601500.v4.1 // Pavir.9NG095300.v4.1 // Pavir.7NG021500.v4.1 // Pavir.9NG391900.v4.1 // Pavir.7NG048800.v4.1 // Pavir.8NG138500.v4.1 // Pavir.6KG320100.v4.1 // Pavir.9NG736300.v4.1 // Pavir.8NG114…
GO:0001882	F	nucleoside binding	10	56	250	2303	0.081	0.78	// Pavir.8KG189000.v4.1 // Pavir.7KG047300.v4.1 // Pavir.1KG368100.v4.1 // Pavir.9NG353300.v4.1 // Pavir.5KG674400.v4.1 // Pavir.5NG231300.v4.1 // Pavir.2NG015100.v4.1 // Pavir.2KG178200.v4.1 // Pavir.7KG118800.v4.1 // Pavir.J000100.v4.1	// Pavir.3KG309700.v4.1 // Pavir.1KG009100.v4.1 // Pavir.5KG709900.v4.1 // Pavir.5KG497300.v4.1 // Pavir.6KG285900.v4.1 // Pavir.6KG149400.v4.1 // Pavir.2NG117500.v4.1 // Pavir.7KG359400.v4.1 // Pavir.5KG601500.v4.1 // Pavir.9NG095300.v4.1 // Pavir.7NG021500.v4.1 // Pavir.9NG391900.v4.1 // Pavir.7NG048800.v4.1 // Pavir.8NG138500.v4.1 // Pavir.6KG320100.v4.1 // Pavir.9NG736300.v4.1 // Pavir.8NG114…
GO:0032549	F	ribonucleoside binding	10	56	250	2303	0.081	0.78	// Pavir.8KG189000.v4.1 // Pavir.7KG047300.v4.1 // Pavir.1KG368100.v4.1 // Pavir.9NG353300.v4.1 // Pavir.5KG674400.v4.1 // Pavir.5NG231300.v4.1 // Pavir.2NG015100.v4.1 // Pavir.2KG178200.v4.1 // Pavir.7KG118800.v4.1 // Pavir.J000100.v4.1	// Pavir.3KG309700.v4.1 // Pavir.1KG009100.v4.1 // Pavir.5KG709900.v4.1 // Pavir.5KG497300.v4.1 // Pavir.6KG285900.v4.1 // Pavir.6KG149400.v4.1 // Pavir.2NG117500.v4.1 // Pavir.7KG359400.v4.1 // Pavir.5KG601500.v4.1 // Pavir.9NG095300.v4.1 // Pavir.7NG021500.v4.1 // Pavir.9NG391900.v4.1 // Pavir.7NG048800.v4.1 // Pavir.8NG138500.v4.1 // Pavir.6KG320100.v4.1 // Pavir.9NG736300.v4.1 // Pavir.8NG114…
GO:0097367	F	carbohydrate derivative binding	10	56	255	2303	0.09	0.78	// Pavir.8KG189000.v4.1 // Pavir.7KG047300.v4.1 // Pavir.1KG368100.v4.1 // Pavir.9NG353300.v4.1 // Pavir.5KG674400.v4.1 // Pavir.5NG231300.v4.1 // Pavir.2NG015100.v4.1 // Pavir.2KG178200.v4.1 // Pavir.7KG118800.v4.1 // Pavir.J000100.v4.1	// Pavir.3KG309700.v4.1 // Pavir.1KG009100.v4.1 // Pavir.5KG709900.v4.1 // Pavir.5KG497300.v4.1 // Pavir.6KG285900.v4.1 // Pavir.6KG149400.v4.1 // Pavir.2NG117500.v4.1 // Pavir.7KG359400.v4.1 // Pavir.5KG601500.v4.1 // Pavir.9NG095300.v4.1 // Pavir.7NG021500.v4.1 // Pavir.9NG391900.v4.1 // Pavir.7NG048800.v4.1 // Pavir.8NG138500.v4.1 // Pavir.6KG320100.v4.1 // Pavir.9NG736300.v4.1 // Pavir.8NG114…
GO:1901265	F	nucleoside phosphate binding	11	56	287	2303	0.087	0.78	// Pavir.8KG189000.v4.1 // Pavir.7KG047300.v4.1 // Pavir.1KG368100.v4.1 // Pavir.7KG346000.v4.1 // Pavir.9NG353300.v4.1 // Pavir.5KG674400.v4.1 // Pavir.5NG231300.v4.1 // Pavir.2NG015100.v4.1 // Pavir.2KG178200.v4.1 // Pavir.7KG118800.v4.1 // Pavir.J000100.v4.1	// Pavir.8NG021000.v4.1 // Pavir.1KG009100.v4.1 // Pavir.5KG709900.v4.1 // Pavir.5KG497300.v4.1 // Pavir.3KG309700.v4.1 // Pavir.6KG149400.v4.1 // Pavir.2NG117500.v4.1 // Pavir.7KG359400.v4.1 // Pavir.5KG601500.v4.1 // Pavir.9NG095300.v4.1 // Pavir.7NG021500.v4.1 // Pavir.3KG307800.v4.1 // Pavir.9NG391900.v4.1 // Pavir.7NG048800.v4.1 // Pavir.8NG138500.v4.1 // Pavir.6KG320100.v4.1 // Pavir.9NG736…
GO:0000166	F	nucleotide binding	11	56	287	2303	0.087	0.78	// Pavir.8KG189000.v4.1 // Pavir.7KG047300.v4.1 // Pavir.1KG368100.v4.1 // Pavir.7KG346000.v4.1 // Pavir.9NG353300.v4.1 // Pavir.5KG674400.v4.1 // Pavir.5NG231300.v4.1 // Pavir.2NG015100.v4.1 // Pavir.2KG178200.v4.1 // Pavir.7KG118800.v4.1 // Pavir.J000100.v4.1	// Pavir.8NG021000.v4.1 // Pavir.1KG009100.v4.1 // Pavir.5KG709900.v4.1 // Pavir.5KG497300.v4.1 // Pavir.3KG309700.v4.1 // Pavir.6KG149400.v4.1 // Pavir.2NG117500.v4.1 // Pavir.7KG359400.v4.1 // Pavir.5KG601500.v4.1 // Pavir.9NG095300.v4.1 // Pavir.7NG021500.v4.1 // Pavir.3KG307800.v4.1 // Pavir.9NG391900.v4.1 // Pavir.7NG048800.v4.1 // Pavir.8NG138500.v4.1 // Pavir.6KG320100.v4.1 // Pavir.9NG736…
GO:0017076	F	purine nucleotide binding	10	56	253	2303	0.087	0.78	// Pavir.8KG189000.v4.1 // Pavir.7KG047300.v4.1 // Pavir.1KG368100.v4.1 // Pavir.9NG353300.v4.1 // Pavir.5KG674400.v4.1 // Pavir.5NG231300.v4.1 // Pavir.2NG015100.v4.1 // Pavir.2KG178200.v4.1 // Pavir.7KG118800.v4.1 // Pavir.J000100.v4.1	// Pavir.3KG309700.v4.1 // Pavir.1KG009100.v4.1 // Pavir.5KG709900.v4.1 // Pavir.5KG497300.v4.1 // Pavir.6KG285900.v4.1 // Pavir.6KG149400.v4.1 // Pavir.2NG117500.v4.1 // Pavir.7KG359400.v4.1 // Pavir.5KG601500.v4.1 // Pavir.9NG095300.v4.1 // Pavir.7NG021500.v4.1 // Pavir.9NG391900.v4.1 // Pavir.7NG048800.v4.1 // Pavir.8NG138500.v4.1 // Pavir.6KG320100.v4.1 // Pavir.9NG736300.v4.1 // Pavir.8NG114…
GO:0036094	F	small molecule binding	11	56	288	2303	0.088	0.78	// Pavir.8KG189000.v4.1 // Pavir.7KG047300.v4.1 // Pavir.1KG368100.v4.1 // Pavir.7KG346000.v4.1 // Pavir.9NG353300.v4.1 // Pavir.5KG674400.v4.1 // Pavir.5NG231300.v4.1 // Pavir.2NG015100.v4.1 // Pavir.2KG178200.v4.1 // Pavir.7KG118800.v4.1 // Pavir.J000100.v4.1	// Pavir.8NG021000.v4.1 // Pavir.1KG009100.v4.1 // Pavir.4KG003100.v4.1 // Pavir.5KG497300.v4.1 // Pavir.3KG309700.v4.1 // Pavir.6KG149400.v4.1 // Pavir.2NG117500.v4.1 // Pavir.7KG359400.v4.1 // Pavir.5KG709900.v4.1 // Pavir.5KG601500.v4.1 // Pavir.9NG095300.v4.1 // Pavir.7NG021500.v4.1 // Pavir.3KG307800.v4.1 // Pavir.9NG391900.v4.1 // Pavir.7NG048800.v4.1 // Pavir.8NG138500.v4.1 // Pavir.6KG320…
GO:0032555	F	purine ribonucleotide binding	10	56	250	2303	0.081	0.78	// Pavir.8KG189000.v4.1 // Pavir.7KG047300.v4.1 // Pavir.1KG368100.v4.1 // Pavir.9NG353300.v4.1 // Pavir.5KG674400.v4.1 // Pavir.5NG231300.v4.1 // Pavir.2NG015100.v4.1 // Pavir.2KG178200.v4.1 // Pavir.7KG118800.v4.1 // Pavir.J000100.v4.1	// Pavir.3KG309700.v4.1 // Pavir.1KG009100.v4.1 // Pavir.5KG709900.v4.1 // Pavir.5KG497300.v4.1 // Pavir.6KG285900.v4.1 // Pavir.6KG149400.v4.1 // Pavir.2NG117500.v4.1 // Pavir.7KG359400.v4.1 // Pavir.5KG601500.v4.1 // Pavir.9NG095300.v4.1 // Pavir.7NG021500.v4.1 // Pavir.9NG391900.v4.1 // Pavir.7NG048800.v4.1 // Pavir.8NG138500.v4.1 // Pavir.6KG320100.v4.1 // Pavir.9NG736300.v4.1 // Pavir.8NG114…
GO:0032550	F	purine ribonucleoside binding	10	56	250	2303	0.081	0.78	// Pavir.8KG189000.v4.1 // Pavir.7KG047300.v4.1 // Pavir.1KG368100.v4.1 // Pavir.9NG353300.v4.1 // Pavir.5KG674400.v4.1 // Pavir.5NG231300.v4.1 // Pavir.2NG015100.v4.1 // Pavir.2KG178200.v4.1 // Pavir.7KG118800.v4.1 // Pavir.J000100.v4.1	// Pavir.3KG309700.v4.1 // Pavir.1KG009100.v4.1 // Pavir.5KG709900.v4.1 // Pavir.5KG497300.v4.1 // Pavir.6KG285900.v4.1 // Pavir.6KG149400.v4.1 // Pavir.2NG117500.v4.1 // Pavir.7KG359400.v4.1 // Pavir.5KG601500.v4.1 // Pavir.9NG095300.v4.1 // Pavir.7NG021500.v4.1 // Pavir.9NG391900.v4.1 // Pavir.7NG048800.v4.1 // Pavir.8NG138500.v4.1 // Pavir.6KG320100.v4.1 // Pavir.9NG736300.v4.1 // Pavir.8NG114…
GO:0032553	F	ribonucleotide binding	10	56	254	2303	0.088	0.78	// Pavir.8KG189000.v4.1 // Pavir.7KG047300.v4.1 // Pavir.1KG368100.v4.1 // Pavir.9NG353300.v4.1 // Pavir.5KG674400.v4.1 // Pavir.5NG231300.v4.1 // Pavir.2NG015100.v4.1 // Pavir.2KG178200.v4.1 // Pavir.7KG118800.v4.1 // Pavir.J000100.v4.1	// Pavir.3KG309700.v4.1 // Pavir.1KG009100.v4.1 // Pavir.5KG709900.v4.1 // Pavir.5KG497300.v4.1 // Pavir.6KG285900.v4.1 // Pavir.6KG149400.v4.1 // Pavir.2NG117500.v4.1 // Pavir.7KG359400.v4.1 // Pavir.5KG601500.v4.1 // Pavir.9NG095300.v4.1 // Pavir.7NG021500.v4.1 // Pavir.9NG391900.v4.1 // Pavir.7NG048800.v4.1 // Pavir.8NG138500.v4.1 // Pavir.6KG320100.v4.1 // Pavir.9NG736300.v4.1 // Pavir.8NG114…
GO:1901363	F	heterocyclic compound binding	14	56	575	2303	0.55	1	// Pavir.8KG189000.v4.1 // Pavir.7KG047300.v4.1 // Pavir.1KG368100.v4.1 // Pavir.7KG346000.v4.1 // Pavir.5KG667500.v4.1 // Pavir.5KG674400.v4.1 // Pavir.9KG184300.v4.1 // Pavir.5NG231300.v4.1 // Pavir.1KG387700.v4.1 // Pavir.2NG015100.v4.1 // Pavir.2KG178200.v4.1 // Pavir.7KG118800.v4.1 // Pavir.J000100.v4.1 // Pavir.9NG353300.v4.1	// Pavir.6KG285900.v4.1 // Pavir.9NG448500.v4.1 // Pavir.2KG270900.v4.1 // Pavir.5KG601500.v4.1 // Pavir.4NG237400.v4.1 // Pavir.9NG730400.v4.1 // Pavir.9KG549800.v4.1 // Pavir.J331600.v4.1 // Pavir.9KG204500.v4.1 // Pavir.9NG736300.v4.1 // Pavir.5KG558200.v4.1 // Pavir.2NG408200.v4.1 // Pavir.2KG542900.v4.1 // Pavir.J328700.v4.1 // Pavir.5NG375800.v4.1 // Pavir.1KG274000.v4.1 // Pavir.9KG457100.…
GO:0035639	F	purine ribonucleoside triphosphate binding	8	56	232	2303	0.2	1	// Pavir.9NG353300.v4.1 // Pavir.7KG047300.v4.1 // Pavir.1KG368100.v4.1 // Pavir.5KG674400.v4.1 // Pavir.5NG231300.v4.1 // Pavir.2KG178200.v4.1 // Pavir.7KG118800.v4.1 // Pavir.J000100.v4.1	// Pavir.3KG309700.v4.1 // Pavir.1KG009100.v4.1 // Pavir.5KG709900.v4.1 // Pavir.5KG497300.v4.1 // Pavir.6KG285900.v4.1 // Pavir.6KG149400.v4.1 // Pavir.2NG117500.v4.1 // Pavir.7KG359400.v4.1 // Pavir.5KG601500.v4.1 // Pavir.9NG095300.v4.1 // Pavir.9NG391900.v4.1 // Pavir.7NG048800.v4.1 // Pavir.6KG320100.v4.1 // Pavir.9NG736300.v4.1 // Pavir.8NG114700.v4.1 // Pavir.8KG164100.v4.1 // Pavir.2KG542…
GO:0016740	F	transferase activity	14	56	419	2303	0.13	1	// Pavir.8NG197300.v4.1 // Pavir.3KG056500.v4.1 // Pavir.4KG300700.v4.1 // Pavir.5NG512500.v4.1 // Pavir.9KG163500.v4.1 // Pavir.1KG234200.v4.1 // Pavir.5NG536100.v4.1 // Pavir.5NG231300.v4.1 // Pavir.4NG036000.v4.1 // Pavir.5NG481800.v4.1 // Pavir.2KG178200.v4.1 // Pavir.7NG058800.v4.1 // Pavir.7KG118800.v4.1 // Pavir.2NG060800.v4.1	// Pavir.6KG285900.v4.1 // Pavir.1KG539900.v4.1 // Pavir.2NG159000.v4.1 // Pavir.5KG601500.v4.1 // Pavir.9KG549800.v4.1 // Pavir.9NG736300.v4.1 // Pavir.9NG850200.v4.1 // Pavir.7NG233300.v4.1 // Pavir.2KG542900.v4.1 // Pavir.7NG361900.v4.1 // Pavir.6KG173200.v4.1 // Pavir.5NG531800.v4.1 // Pavir.4NG039500.v4.1 // Pavir.9KG375300.v4.1 // Pavir.7NG108200.v4.1 // Pavir.5KG498200.v4.1 // Pavir.6NG220…
GO:0016491	F	oxidoreductase activity	5	56	238	2303	0.7	1	// Pavir.5KG674200.v4.1 // Pavir.9NG623800.v4.1 // Pavir.5NG381400.v4.1 // Pavir.1KG097400.v4.1 // Pavir.2NG118800.v4.1	// Pavir.J409000.v4.1 // Pavir.5KG209900.v4.1 // Pavir.7KG159800.v4.1 // Pavir.7NG431400.v4.1 // Pavir.2NG388200.v4.1 // Pavir.1NG404000.v4.1 // Pavir.3KG314600.v4.1 // Pavir.2KG404000.v4.1 // Pavir.9KG572400.v4.1 // Pavir.4KG245500.v4.1 // Pavir.9KG289500.v4.1 // Pavir.9KG204500.v4.1 // Pavir.4KG028900.v4.1 // Pavir.1NG067900.v4.1 // Pavir.6KG116000.v4.1 // Pavir.5KG692700.v4.1 // Pavir.7KG26320…
GO:0005524	F	ATP binding	6	56	202	2303	0.37	1	// Pavir.9NG353300.v4.1 // Pavir.7KG047300.v4.1 // Pavir.5KG674400.v4.1 // Pavir.5NG231300.v4.1 // Pavir.2KG178200.v4.1 // Pavir.7KG118800.v4.1	// Pavir.6KG285900.v4.1 // Pavir.1KG009100.v4.1 // Pavir.5KG709900.v4.1 // Pavir.5KG497300.v4.1 // Pavir.7NG066200.v4.1 // Pavir.6KG149400.v4.1 // Pavir.2NG117500.v4.1 // Pavir.7KG359400.v4.1 // Pavir.5KG601500.v4.1 // Pavir.9NG391900.v4.1 // Pavir.7NG048800.v4.1 // Pavir.6KG320100.v4.1 // Pavir.9NG736300.v4.1 // Pavir.8NG114700.v4.1 // Pavir.8KG164100.v4.1 // Pavir.2KG542900.v4.1 // Pavir.9NG780…
GO:0016787	F	hydrolase activity	7	56	292	2303	0.58	1	// Pavir.7KG093600.v4.1 // Pavir.9NG353300.v4.1 // Pavir.8NG086600.v4.1 // Pavir.2KG204500.v4.1 // Pavir.5KG674400.v4.1 // Pavir.J191800.v4.1 // Pavir.9KG214700.v4.1	// Pavir.7NG066200.v4.1 // Pavir.9KG421000.v4.1 // Pavir.2NG519500.v4.1 // Pavir.2KG384400.v4.1 // Pavir.4KG260100.v4.1 // Pavir.2NG104200.v4.1 // Pavir.5NG244100.v4.1 // Pavir.1KG541700.v4.1 // Pavir.1NG122000.v4.1 // Pavir.5KG534000.v4.1 // Pavir.7NG269700.v4.1 // Pavir.2KG562600.v4.1 // Pavir.1KG310300.v4.1 // Pavir.4NG284500.v4.1 // Pavir.2KG068400.v4.1 // Pavir.8NG114700.v4.1 // Pavir.7KG197…
GO:0003824	F	catalytic activity	29	56	1106	2303	0.34	1	// Pavir.1KG097400.v4.1 // Pavir.5NG231300.v4.1 // Pavir.5NG481800.v4.1 // Pavir.9KG214700.v4.1 // Pavir.4KG300700.v4.1 // Pavir.8NG086600.v4.1 // Pavir.5NG381400.v4.1 // Pavir.7NG059100.v4.1 // Pavir.2KG178200.v4.1 // Pavir.2NG118800.v4.1 // Pavir.4NG036000.v4.1 // Pavir.5NG512500.v4.1 // Pavir.9KG163500.v4.1 // Pavir.2KG204500.v4.1 // Pavir.7KG075300.v4.1 // Pavir.5KG674400.v4.1 // Pavir.7NG058…	// Pavir.6KG285900.v4.1 // Pavir.1KG539900.v4.1 // Pavir.6KG149400.v4.1 // Pavir.6NG011200.v4.1 // Pavir.2NG104200.v4.1 // Pavir.5KG248200.v4.1 // Pavir.7NG157000.v4.1 // Pavir.5KG601500.v4.1 // Pavir.1KG250100.v4.1 // Pavir.5NG564600.v4.1 // Pavir.9NG391900.v4.1 // Pavir.8NG182000.v4.1 // Pavir.9KG289500.v4.1 // Pavir.1KG310300.v4.1 // Pavir.9NG077800.v4.1 // Pavir.9NG736300.v4.1 // Pavir.9NG478…
GO:0030554	F	adenyl nucleotide binding	8	56	222	2303	0.17	1	// Pavir.8KG189000.v4.1 // Pavir.7KG047300.v4.1 // Pavir.9NG353300.v4.1 // Pavir.5KG674400.v4.1 // Pavir.5NG231300.v4.1 // Pavir.2NG015100.v4.1 // Pavir.2KG178200.v4.1 // Pavir.7KG118800.v4.1	// Pavir.6KG285900.v4.1 // Pavir.1KG009100.v4.1 // Pavir.5KG709900.v4.1 // Pavir.5KG497300.v4.1 // Pavir.7NG066200.v4.1 // Pavir.6KG149400.v4.1 // Pavir.2NG117500.v4.1 // Pavir.7KG359400.v4.1 // Pavir.5KG601500.v4.1 // Pavir.7NG021500.v4.1 // Pavir.9NG391900.v4.1 // Pavir.7NG048800.v4.1 // Pavir.8NG138500.v4.1 // Pavir.6KG320100.v4.1 // Pavir.9NG736300.v4.1 // Pavir.8NG114700.v4.1 // Pavir.7KG151…
GO:0016772	F	transferase activity, transferring phosphorus-containing groups	7	56	229	2303	0.33	1	// Pavir.7NG058800.v4.1 // Pavir.5NG512500.v4.1 // Pavir.5NG536100.v4.1 // Pavir.5NG231300.v4.1 // Pavir.2KG178200.v4.1 // Pavir.7KG118800.v4.1 // Pavir.2NG060800.v4.1	// Pavir.6KG285900.v4.1 // Pavir.1KG009100.v4.1 // Pavir.2NG544700.v4.1 // Pavir.5KG497300.v4.1 // Pavir.2NG117500.v4.1 // Pavir.7KG359400.v4.1 // Pavir.5NG045700.v4.1 // Pavir.5KG601500.v4.1 // Pavir.2KG552300.v4.1 // Pavir.2NG238300.v4.1 // Pavir.9KG549800.v4.1 // Pavir.6NG170300.v4.1 // Pavir.9NG736300.v4.1 // Pavir.1NG172300.v4.1 // Pavir.7KG398700.v4.1 // Pavir.9NG850200.v4.1 // Pavir.7KG238…
GO:0016773	F	phosphotransferase activity, alcohol group as acceptor	5	56	182	2303	0.46	1	// Pavir.5NG512500.v4.1 // Pavir.2KG178200.v4.1 // Pavir.7KG118800.v4.1 // Pavir.2NG060800.v4.1 // Pavir.5NG231300.v4.1	// Pavir.6KG285900.v4.1 // Pavir.1KG009100.v4.1 // Pavir.2NG544700.v4.1 // Pavir.5KG497300.v4.1 // Pavir.8NG069200.v4.1 // Pavir.5NG045700.v4.1 // Pavir.5KG601500.v4.1 // Pavir.2KG552300.v4.1 // Pavir.2NG238300.v4.1 // Pavir.5NG564600.v4.1 // Pavir.9NG736300.v4.1 // Pavir.1NG172300.v4.1 // Pavir.7KG398700.v4.1 // Pavir.9NG850200.v4.1 // Pavir.7KG238900.v4.1 // Pavir.3KG551700.v4.1 // Pavir.2KG542…
GO:0032559	F	adenyl ribonucleotide binding	8	56	220	2303	0.17	1	// Pavir.8KG189000.v4.1 // Pavir.7KG047300.v4.1 // Pavir.9NG353300.v4.1 // Pavir.5KG674400.v4.1 // Pavir.5NG231300.v4.1 // Pavir.2NG015100.v4.1 // Pavir.2KG178200.v4.1 // Pavir.7KG118800.v4.1	// Pavir.6KG285900.v4.1 // Pavir.1KG009100.v4.1 // Pavir.5KG709900.v4.1 // Pavir.5KG497300.v4.1 // Pavir.7NG066200.v4.1 // Pavir.6KG149400.v4.1 // Pavir.2NG117500.v4.1 // Pavir.7KG359400.v4.1 // Pavir.5KG601500.v4.1 // Pavir.7NG021500.v4.1 // Pavir.9NG391900.v4.1 // Pavir.7NG048800.v4.1 // Pavir.8NG138500.v4.1 // Pavir.6KG320100.v4.1 // Pavir.9NG736300.v4.1 // Pavir.8NG114700.v4.1 // Pavir.8KG164…
GO:0005515	F	protein binding	8	56	288	2303	0.41	1	// Pavir.7KG346000.v4.1 // Pavir.5NG443900.v4.1 // Pavir.3NG218800.v4.1 // Pavir.1KG234200.v4.1 // Pavir.7NG309200.v4.1 // Pavir.5KG667500.v4.1 // Pavir.9KG354500.v4.1 // Pavir.7NG198300.v4.1	// Pavir.1KG154000.v4.1 // Pavir.7KG231100.v4.1 // Pavir.9NG681100.v4.1 // Pavir.1KG224000.v4.1 // Pavir.7NG309200.v4.1 // Pavir.9KG522900.v4.1 // Pavir.5KG330300.v4.1 // Pavir.9NG097300.v4.1 // Pavir.5NG600200.v4.1 // Pavir.5KG601500.v4.1 // Pavir.9KG272500.v4.1 // Pavir.1NG362700.v4.1 // Pavir.3KG551700.v4.1 // Pavir.6KG079700.v4.1 // Pavir.4KG198100.v4.1 // Pavir.5KG517200.v4.1 // Pavir.7KG151…
GO:0097159	F	organic cyclic compound binding	14	56	575	2303	0.55	1	// Pavir.8KG189000.v4.1 // Pavir.7KG047300.v4.1 // Pavir.1KG368100.v4.1 // Pavir.7KG346000.v4.1 // Pavir.5KG667500.v4.1 // Pavir.5KG674400.v4.1 // Pavir.9KG184300.v4.1 // Pavir.5NG231300.v4.1 // Pavir.1KG387700.v4.1 // Pavir.2NG015100.v4.1 // Pavir.2KG178200.v4.1 // Pavir.7KG118800.v4.1 // Pavir.J000100.v4.1 // Pavir.9NG353300.v4.1	// Pavir.6KG285900.v4.1 // Pavir.9NG448500.v4.1 // Pavir.2KG270900.v4.1 // Pavir.5KG601500.v4.1 // Pavir.4NG237400.v4.1 // Pavir.9NG730400.v4.1 // Pavir.9KG549800.v4.1 // Pavir.J331600.v4.1 // Pavir.9KG204500.v4.1 // Pavir.9NG736300.v4.1 // Pavir.5KG558200.v4.1 // Pavir.2NG408200.v4.1 // Pavir.2KG542900.v4.1 // Pavir.J328700.v4.1 // Pavir.5NG375800.v4.1 // Pavir.1KG274000.v4.1 // Pavir.9KG457100.…
GO:0005488	F	binding	22	56	1016	2303	0.8	1	// Pavir.7KG346000.v4.1 // Pavir.J000100.v4.1 // Pavir.5KG667500.v4.1 // Pavir.9KG184300.v4.1 // Pavir.5NG231300.v4.1 // Pavir.8KG189000.v4.1 // Pavir.7NG309200.v4.1 // Pavir.9KG354500.v4.1 // Pavir.1KG387700.v4.1 // Pavir.2KG178200.v4.1 // Pavir.1KG368100.v4.1 // Pavir.3KG272800.v4.1 // Pavir.5NG443900.v4.1 // Pavir.3NG218800.v4.1 // Pavir.5KG674400.v4.1 // Pavir.2NG015100.v4.1 // Pavir.7KG04730…	// Pavir.6KG285900.v4.1 // Pavir.1KG154000.v4.1 // Pavir.1KG462500.v4.1 // Pavir.6KG069000.v4.1 // Pavir.8KG136300.v4.1 // Pavir.1KG224000.v4.1 // Pavir.2KG270900.v4.1 // Pavir.2NG104200.v4.1 // Pavir.5NG600200.v4.1 // Pavir.7NG157000.v4.1 // Pavir.5KG601500.v4.1 // Pavir.1KG250100.v4.1 // Pavir.9NG730400.v4.1 // Pavir.9KG549800.v4.1 // Pavir.2NG388400.v4.1 // Pavir.3KG551700.v4.1 // Pavir.9KG289…
GO:0043231	C	intracellular membrane-bounded organelle	6	56	115	2303	0.064	0.63	// Pavir.5KG667500.v4.1 // Pavir.2NG009500.v4.1 // Pavir.9KG184300.v4.1 // Pavir.1KG387700.v4.1 // Pavir.7NG059100.v4.1 // Pavir.J263400.v4.1	// Pavir.6KG107700.v4.1 // Pavir.1NG359200.v4.1 // Pavir.J767400.v4.1 // Pavir.2NG519500.v4.1 // Pavir.9NG097300.v4.1 // Pavir.2KG247300.v4.1 // Pavir.5NG489400.v4.1 // Pavir.4KG216600.v4.1 // Pavir.2KG504400.v4.1 // Pavir.4KG028900.v4.1 // Pavir.9NG080000.v4.1 // Pavir.5NG043400.v4.1 // Pavir.9NG739600.v4.1 // Pavir.5KG718200.v4.1 // Pavir.5KG695000.v4.1 // Pavir.1KG242100.v4.1 // Pavir.1KG51990…
GO:0043227	C	membrane-bounded organelle	6	56	115	2303	0.064	0.63	// Pavir.5KG667500.v4.1 // Pavir.2NG009500.v4.1 // Pavir.9KG184300.v4.1 // Pavir.1KG387700.v4.1 // Pavir.7NG059100.v4.1 // Pavir.J263400.v4.1	// Pavir.6KG107700.v4.1 // Pavir.1NG359200.v4.1 // Pavir.J767400.v4.1 // Pavir.2NG519500.v4.1 // Pavir.9NG097300.v4.1 // Pavir.2KG247300.v4.1 // Pavir.5NG489400.v4.1 // Pavir.4KG216600.v4.1 // Pavir.2KG504400.v4.1 // Pavir.4KG028900.v4.1 // Pavir.9NG080000.v4.1 // Pavir.5NG043400.v4.1 // Pavir.9NG739600.v4.1 // Pavir.5KG718200.v4.1 // Pavir.5KG695000.v4.1 // Pavir.1KG242100.v4.1 // Pavir.1KG51990…
GO:0005634	C	nucleus	5	56	77	2303	0.043	0.63	// Pavir.5KG667500.v4.1 // Pavir.1KG387700.v4.1 // Pavir.2NG009500.v4.1 // Pavir.9KG184300.v4.1 // Pavir.J263400.v4.1	// Pavir.J767400.v4.1 // Pavir.2NG519500.v4.1 // Pavir.6NG110400.v4.1 // Pavir.4NG019000.v4.1 // Pavir.5KG230500.v4.1 // Pavir.4KG196800.v4.1 // Pavir.9NG338500.v4.1 // Pavir.2NG374200.v4.1 // Pavir.2KG247300.v4.1 // Pavir.8NG255800.v4.1 // Pavir.2NG620500.v4.1 // Pavir.5NG489400.v4.1 // Pavir.2KG432500.v4.1 // Pavir.1KG043600.v4.1 // Pavir.2NG220500.v4.1 // Pavir.2NG283800.v4.1 // Pavir.5KG65160…
GO:0016020	C	membrane	6	56	317	2303	0.8	1	// Pavir.9NG353300.v4.1 // Pavir.3KG246800.v4.1 // Pavir.5NG536100.v4.1 // Pavir.5KG678000.v4.1 // Pavir.5KG662600.v4.1 // Pavir.9KG121500.v4.1	// Pavir.3NG070200.v4.1 // Pavir.9KG647300.v4.1 // Pavir.8NG319400.v4.1 // Pavir.3NG221800.v4.1 // Pavir.7KG291700.v4.1 // Pavir.9NG032500.v4.1 // Pavir.9NG661500.v4.1 // Pavir.9NG223400.v4.1 // Pavir.7KG003200.v4.1 // Pavir.5NG467000.v4.1 // Pavir.2KG510200.v4.1 // Pavir.2KG504400.v4.1 // Pavir.1KG024500.v4.1 // Pavir.5NG518300.v4.1 // Pavir.1NG544100.v4.1 // Pavir.6KG116000.v4.1 // Pavir.2KG405…
GO:0044424	C	intracellular part	7	56	324	2303	0.69	1	// Pavir.5KG667500.v4.1 // Pavir.2NG009500.v4.1 // Pavir.9KG184300.v4.1 // Pavir.5KG302900.v4.1 // Pavir.1KG387700.v4.1 // Pavir.7NG059100.v4.1 // Pavir.J263400.v4.1	// Pavir.3NG070200.v4.1 // Pavir.2KG487900.v4.1 // Pavir.1NG359200.v4.1 // Pavir.J767400.v4.1 // Pavir.2NG519500.v4.1 // Pavir.9NG482600.v4.1 // Pavir.9NG036200.v4.1 // Pavir.8NG044600.v4.1 // Pavir.9KG041200.v4.1 // Pavir.5NG183000.v4.1 // Pavir.9NG097300.v4.1 // Pavir.2NG203400.v4.1 // Pavir.7NG211300.v4.1 // Pavir.5NG519000.v4.1 // Pavir.2KG247300.v4.1 // Pavir.5NG489400.v4.1 // Pavir.4KG21660…
GO:0043229	C	intracellular organelle	7	56	241	2303	0.37	1	// Pavir.5KG667500.v4.1 // Pavir.2NG009500.v4.1 // Pavir.9KG184300.v4.1 // Pavir.5KG302900.v4.1 // Pavir.1KG387700.v4.1 // Pavir.7NG059100.v4.1 // Pavir.J263400.v4.1	// Pavir.2KG487900.v4.1 // Pavir.1NG359200.v4.1 // Pavir.J767400.v4.1 // Pavir.2NG519500.v4.1 // Pavir.9NG482600.v4.1 // Pavir.1NG363800.v4.1 // Pavir.9KG041200.v4.1 // Pavir.5NG183000.v4.1 // Pavir.9NG097300.v4.1 // Pavir.2KG247300.v4.1 // Pavir.2NG203000.v4.1 // Pavir.5NG489400.v4.1 // Pavir.4KG216600.v4.1 // Pavir.1KG043600.v4.1 // Pavir.2KG504400.v4.1 // Pavir.1NG155500.v4.1 // Pavir.5KG65160…
GO:0005622	C	intracellular	7	56	345	2303	0.75	1	// Pavir.5KG667500.v4.1 // Pavir.2NG009500.v4.1 // Pavir.9KG184300.v4.1 // Pavir.5KG302900.v4.1 // Pavir.1KG387700.v4.1 // Pavir.7NG059100.v4.1 // Pavir.J263400.v4.1	// Pavir.J767400.v4.1 // Pavir.9NG482600.v4.1 // Pavir.8KG158600.v4.1 // Pavir.7NG430200.v4.1 // Pavir.1NG155500.v4.1 // Pavir.5KG607200.v4.1 // Pavir.J028600.v4.1 // Pavir.8KG009400.v4.1 // Pavir.5NG043400.v4.1 // Pavir.5KG144800.v4.1 // Pavir.3KG035800.v4.1 // Pavir.6KG128100.v4.1 // Pavir.2KG094600.v4.1 // Pavir.9NG283200.v4.1 // Pavir.6NG059300.v4.1 // Pavir.9NG496000.v4.1 // Pavir.9KG041200.…
GO:0044464	C	cell part	7	56	357	2303	0.78	1	// Pavir.5KG667500.v4.1 // Pavir.2NG009500.v4.1 // Pavir.9KG184300.v4.1 // Pavir.5KG302900.v4.1 // Pavir.1KG387700.v4.1 // Pavir.7NG059100.v4.1 // Pavir.J263400.v4.1	// Pavir.J767400.v4.1 // Pavir.9NG482600.v4.1 // Pavir.8KG158600.v4.1 // Pavir.7NG430200.v4.1 // Pavir.1NG155500.v4.1 // Pavir.5KG607200.v4.1 // Pavir.J028600.v4.1 // Pavir.8KG009400.v4.1 // Pavir.5NG043400.v4.1 // Pavir.5KG144800.v4.1 // Pavir.3KG035800.v4.1 // Pavir.6KG128100.v4.1 // Pavir.2KG094600.v4.1 // Pavir.9NG283200.v4.1 // Pavir.6NG059300.v4.1 // Pavir.9NG496000.v4.1 // Pavir.9KG041200.…
GO:0005623	C	cell	7	56	357	2303	0.78	1	// Pavir.5KG667500.v4.1 // Pavir.2NG009500.v4.1 // Pavir.9KG184300.v4.1 // Pavir.5KG302900.v4.1 // Pavir.1KG387700.v4.1 // Pavir.7NG059100.v4.1 // Pavir.J263400.v4.1	// Pavir.J767400.v4.1 // Pavir.9NG482600.v4.1 // Pavir.8KG158600.v4.1 // Pavir.7NG430200.v4.1 // Pavir.1NG155500.v4.1 // Pavir.5KG607200.v4.1 // Pavir.J028600.v4.1 // Pavir.8KG009400.v4.1 // Pavir.5NG043400.v4.1 // Pavir.5KG144800.v4.1 // Pavir.3KG035800.v4.1 // Pavir.6KG128100.v4.1 // Pavir.2KG094600.v4.1 // Pavir.9NG283200.v4.1 // Pavir.6NG059300.v4.1 // Pavir.9NG496000.v4.1 // Pavir.9KG041200.…
GO:0043226	C	organelle	7	56	241	2303	0.37	1	// Pavir.5KG667500.v4.1 // Pavir.2NG009500.v4.1 // Pavir.9KG184300.v4.1 // Pavir.5KG302900.v4.1 // Pavir.1KG387700.v4.1 // Pavir.7NG059100.v4.1 // Pavir.J263400.v4.1	// Pavir.2KG487900.v4.1 // Pavir.1NG359200.v4.1 // Pavir.J767400.v4.1 // Pavir.2NG519500.v4.1 // Pavir.9NG482600.v4.1 // Pavir.1NG363800.v4.1 // Pavir.9KG041200.v4.1 // Pavir.5NG183000.v4.1 // Pavir.9NG097300.v4.1 // Pavir.2KG247300.v4.1 // Pavir.2NG203000.v4.1 // Pavir.5NG489400.v4.1 // Pavir.4KG216600.v4.1 // Pavir.1KG043600.v4.1 // Pavir.2KG504400.v4.1 // Pavir.1NG155500.v4.1 // Pavir.5KG65160…

## Sheet: DTHTvsDT
Supplemental Table 6: AgriGO analysis of genes associated with differential peaks involved in biological, molecular, and cellular functions in response to DT and DTHT
GO_acc	term_type	Term	queryitem	querytotal	refitem	reftotal	pvalue	FDR	entries	entries_ref
GO:0016310	P	phosphorylation	6	65	86	1134	0.38	1	// Pavir.3NG002700.v4.1 // Pavir.2KG320000.v4.1 // Pavir.3KG315400.v4.1 // Pavir.2KG178200.v4.1 // Pavir.7KG118800.v4.1 // Pavir.2NG060800.v4.1	// Pavir.2NG113000.v4.1 // Pavir.9NG003600.v4.1 // Pavir.1NG174200.v4.1 // Pavir.4NG345800.v4.1 // Pavir.2KG542900.v4.1 // Pavir.2KG148000.v4.1 // Pavir.2NG239600.v4.1 // Pavir.4KG346200.v4.1 // Pavir.9KG550200.v4.1 // Pavir.2KG282000.v4.1 // Pavir.5NG045700.v4.1 // Pavir.1KG169600.v4.1 // Pavir.5KG448100.v4.1 // Pavir.4KG045700.v4.1 // Pavir.4KG065900.v4.1 // Pavir.2KG547700.v4.1 // Pavir.5NG037…
GO:0006139	P	nucleobase-containing compound metabolic process	6	65	133	1134	0.79	1	// Pavir.J320300.v4.1 // Pavir.9NG082500.v4.1 // Pavir.5KG170000.v4.1 // Pavir.9KG564100.v4.1 // Pavir.4NG174500.v4.1 // Pavir.2NG060800.v4.1	// Pavir.3NG284800.v4.1 // Pavir.2NG446200.v4.1 // Pavir.2NG102600.v4.1 // Pavir.6KG015700.v4.1 // Pavir.4NG237400.v4.1 // Pavir.5NG126300.v4.1 // Pavir.5KG117700.v4.1 // Pavir.5KG754900.v4.1 // Pavir.8NG277400.v4.1 // Pavir.3NG212900.v4.1 // Pavir.2KG350700.v4.1 // Pavir.7NG292300.v4.1 // Pavir.3KG002200.v4.1 // Pavir.9NG757200.v4.1 // Pavir.5NG037200.v4.1 // Pavir.1KG354800.v4.1 // Pavir.2NG141…
GO:0044249	P	cellular biosynthetic process	10	65	182	1134	0.61	1	// Pavir.8NG042400.v4.1 // Pavir.1KG097400.v4.1 // Pavir.2NG003200.v4.1 // Pavir.J320300.v4.1 // Pavir.8NG086600.v4.1 // Pavir.5KG170000.v4.1 // Pavir.9KG564100.v4.1 // Pavir.2NG118800.v4.1 // Pavir.6NG183100.v4.1 // Pavir.4NG174500.v4.1	// Pavir.3NG284800.v4.1 // Pavir.2NG446200.v4.1 // Pavir.1NG363800.v4.1 // Pavir.2NG102600.v4.1 // Pavir.6KG015700.v4.1 // Pavir.1NG501600.v4.1 // Pavir.4NG237400.v4.1 // Pavir.9KG639300.v4.1 // Pavir.1KG418200.v4.1 // Pavir.7KG197000.v4.1 // Pavir.1NG129800.v4.1 // Pavir.2KG583500.v4.1 // Pavir.9NG237200.v4.1 // Pavir.5KG237100.v4.1 // Pavir.9NG500500.v4.1 // Pavir.3NG241500.v4.1 // Pavir.4NG292…
GO:0034641	P	cellular nitrogen compound metabolic process	12	65	204	1134	0.52	1	// Pavir.8NG042400.v4.1 // Pavir.2NG003200.v4.1 // Pavir.J320300.v4.1 // Pavir.8NG086600.v4.1 // Pavir.9NG082500.v4.1 // Pavir.5KG170000.v4.1 // Pavir.9KG564100.v4.1 // Pavir.2NG118800.v4.1 // Pavir.6NG183100.v4.1 // Pavir.7NG059100.v4.1 // Pavir.4NG174500.v4.1 // Pavir.2NG060800.v4.1	// Pavir.3NG284800.v4.1 // Pavir.2NG446200.v4.1 // Pavir.1NG363800.v4.1 // Pavir.9NG538000.v4.1 // Pavir.6KG015700.v4.1 // Pavir.1NG501600.v4.1 // Pavir.4NG237400.v4.1 // Pavir.9KG639300.v4.1 // Pavir.2NG061900.v4.1 // Pavir.2KG261000.v4.1 // Pavir.1NG129800.v4.1 // Pavir.2KG583500.v4.1 // Pavir.9NG237200.v4.1 // Pavir.5KG237100.v4.1 // Pavir.5KG117700.v4.1 // Pavir.9NG500500.v4.1 // Pavir.3NG241…
GO:0006807	P	nitrogen compound metabolic process	13	65	233	1134	0.59	1	// Pavir.8NG042400.v4.1 // Pavir.2NG003200.v4.1 // Pavir.J320300.v4.1 // Pavir.8NG086600.v4.1 // Pavir.9NG082500.v4.1 // Pavir.5KG170000.v4.1 // Pavir.9KG564100.v4.1 // Pavir.2NG118800.v4.1 // Pavir.6NG183100.v4.1 // Pavir.7NG059100.v4.1 // Pavir.6KG378900.v4.1 // Pavir.4NG174500.v4.1 // Pavir.2NG060800.v4.1	// Pavir.3NG284800.v4.1 // Pavir.2NG446200.v4.1 // Pavir.1NG363800.v4.1 // Pavir.9NG538000.v4.1 // Pavir.6KG015700.v4.1 // Pavir.1NG501600.v4.1 // Pavir.4NG237400.v4.1 // Pavir.9KG639300.v4.1 // Pavir.2NG061900.v4.1 // Pavir.2NG279500.v4.1 // Pavir.2KG261000.v4.1 // Pavir.9NG478700.v4.1 // Pavir.7KG197000.v4.1 // Pavir.6NG180600.v4.1 // Pavir.1NG129800.v4.1 // Pavir.2KG583500.v4.1 // Pavir.9NG155…
GO:0044281	P	small molecule metabolic process	6	65	79	1134	0.31	1	// Pavir.3KG217500.v4.1 // Pavir.2NG003200.v4.1 // Pavir.9NG082500.v4.1 // Pavir.6KG378900.v4.1 // Pavir.4NG174500.v4.1 // Pavir.2NG060800.v4.1	// Pavir.1NG253500.v4.1 // Pavir.9NG478700.v4.1 // Pavir.1KG236700.v4.1 // Pavir.4NG067900.v4.1 // Pavir.7NG267100.v4.1 // Pavir.9NG052900.v4.1 // Pavir.3KG162200.v4.1 // Pavir.5KG476900.v4.1 // Pavir.1KG103400.v4.1 // Pavir.7NG439400.v4.1 // Pavir.2NG061900.v4.1 // Pavir.9NG821000.v4.1 // Pavir.1KG086400.v4.1 // Pavir.4NG023800.v4.1 // Pavir.5KG239200.v4.1 // Pavir.9KG542200.v4.1 // Pavir.2KG261…
GO:0034645	P	cellular macromolecule biosynthetic process	6	65	125	1134	0.73	1	// Pavir.8NG042400.v4.1 // Pavir.8NG086600.v4.1 // Pavir.5KG170000.v4.1 // Pavir.9KG564100.v4.1 // Pavir.6NG183100.v4.1 // Pavir.4NG174500.v4.1	// Pavir.3NG284800.v4.1 // Pavir.2NG446200.v4.1 // Pavir.1NG363800.v4.1 // Pavir.2NG102600.v4.1 // Pavir.6KG015700.v4.1 // Pavir.1NG501600.v4.1 // Pavir.1KG037800.v4.1 // Pavir.4NG237400.v4.1 // Pavir.9KG639300.v4.1 // Pavir.1KG418200.v4.1 // Pavir.1NG129800.v4.1 // Pavir.9NG237200.v4.1 // Pavir.5KG237100.v4.1 // Pavir.9NG321600.v4.1 // Pavir.3NG241500.v4.1 // Pavir.4NG292400.v4.1 // Pavir.2NG141…
GO:1901362	P	organic cyclic compound biosynthetic process	5	65	94	1134	0.64	1	// Pavir.5KG170000.v4.1 // Pavir.J320300.v4.1 // Pavir.9KG564100.v4.1 // Pavir.2NG003200.v4.1 // Pavir.2NG118800.v4.1	// Pavir.3NG284800.v4.1 // Pavir.2NG446200.v4.1 // Pavir.2NG102600.v4.1 // Pavir.6KG015700.v4.1 // Pavir.4NG237400.v4.1 // Pavir.8NG277400.v4.1 // Pavir.3NG212900.v4.1 // Pavir.2KG350700.v4.1 // Pavir.5KG750700.v4.1 // Pavir.1KG086600.v4.1 // Pavir.7NG292300.v4.1 // Pavir.3KG002200.v4.1 // Pavir.2NG141700.v4.1 // Pavir.1NG219300.v4.1 // Pavir.1NG278900.v4.1 // Pavir.1NG077900.v4.1 // Pavir.3KG490…
GO:0050789	P	regulation of biological process	5	65	85	1134	0.55	1	// Pavir.8NG042400.v4.1 // Pavir.5KG170000.v4.1 // Pavir.8NG086600.v4.1 // Pavir.9KG564100.v4.1 // Pavir.3NG298900.v4.1	// Pavir.2NG592000.v4.1 // Pavir.3NG186700.v4.1 // Pavir.8KG049300.v4.1 // Pavir.2NG446200.v4.1 // Pavir.1KG015400.v4.1 // Pavir.6KG407400.v4.1 // Pavir.9NG600800.v4.1 // Pavir.6NG276500.v4.1 // Pavir.2NG102600.v4.1 // Pavir.2KG089500.v4.1 // Pavir.2NG334100.v4.1 // Pavir.1KG418200.v4.1 // Pavir.8NG018500.v4.1 // Pavir.J549400.v4.1 // Pavir.J328000.v4.1 // Pavir.4NG237400.v4.1 // Pavir.3NG212900.…
GO:0044699	P	single-organism process	17	65	255	1134	0.29	1	// Pavir.9KG394200.v4.1 // Pavir.3KG217500.v4.1 // Pavir.1NG544800.v4.1 // Pavir.3NG298900.v4.1 // Pavir.6KG115200.v4.1 // Pavir.9NG082500.v4.1 // Pavir.4NG174500.v4.1 // Pavir.2NG118800.v4.1 // Pavir.2NG003200.v4.1 // Pavir.5KG302900.v4.1 // Pavir.1NG087100.v4.1 // Pavir.1KG097400.v4.1 // Pavir.7NG059100.v4.1 // Pavir.6KG378900.v4.1 // Pavir.5KG627200.v4.1 // Pavir.2NG060800.v4.1 // Pavir.2NG231…	// Pavir.3NG186700.v4.1 // Pavir.1KG539900.v4.1 // Pavir.9KG130300.v4.1 // Pavir.9NG538000.v4.1 // Pavir.7NG431400.v4.1 // Pavir.9NG816700.v4.1 // Pavir.1KG103400.v4.1 // Pavir.2NG061900.v4.1 // Pavir.2NG279500.v4.1 // Pavir.9KG572400.v4.1 // Pavir.9KG289500.v4.1 // Pavir.2KG478100.v4.1 // Pavir.2KG261000.v4.1 // Pavir.5NG405700.v4.1 // Pavir.6NG039600.v4.1 // Pavir.9NG401900.v4.1 // Pavir.5NG323…
GO:0044267	P	cellular protein metabolic process	9	65	167	1134	0.63	1	// Pavir.8NG042400.v4.1 // Pavir.3NG002700.v4.1 // Pavir.8NG086600.v4.1 // Pavir.2KG320000.v4.1 // Pavir.3KG315400.v4.1 // Pavir.6NG183100.v4.1 // Pavir.2KG178200.v4.1 // Pavir.7KG118800.v4.1 // Pavir.4NG174500.v4.1	// Pavir.1NG363800.v4.1 // Pavir.2NG113000.v4.1 // Pavir.9NG650600.v4.1 // Pavir.1NG501600.v4.1 // Pavir.9KG639300.v4.1 // Pavir.9NG003600.v4.1 // Pavir.7NG269700.v4.1 // Pavir.7KG025100.v4.1 // Pavir.1NG174200.v4.1 // Pavir.4NG345800.v4.1 // Pavir.1NG129800.v4.1 // Pavir.2KG542900.v4.1 // Pavir.9NG237200.v4.1 // Pavir.5KG237100.v4.1 // Pavir.2KG148000.v4.1 // Pavir.9NG500500.v4.1 // Pavir.2NG239…
GO:0044710	P	single-organism metabolic process	12	65	191	1134	0.42	1	// Pavir.3KG217500.v4.1 // Pavir.1NG544800.v4.1 // Pavir.2NG003200.v4.1 // Pavir.6KG115200.v4.1 // Pavir.9NG082500.v4.1 // Pavir.4NG174500.v4.1 // Pavir.2NG118800.v4.1 // Pavir.1KG097400.v4.1 // Pavir.7NG059100.v4.1 // Pavir.6KG378900.v4.1 // Pavir.5KG627200.v4.1 // Pavir.2NG060800.v4.1	// Pavir.1KG539900.v4.1 // Pavir.9KG130300.v4.1 // Pavir.9NG538000.v4.1 // Pavir.7NG431400.v4.1 // Pavir.9NG816700.v4.1 // Pavir.1KG103400.v4.1 // Pavir.2NG061900.v4.1 // Pavir.2NG279500.v4.1 // Pavir.9KG572400.v4.1 // Pavir.9KG289500.v4.1 // Pavir.2KG261000.v4.1 // Pavir.5NG405700.v4.1 // Pavir.6NG039600.v4.1 // Pavir.6NG180600.v4.1 // Pavir.2KG285100.v4.1 // Pavir.2NG446900.v4.1 // Pavir.7NG361…
GO:0044260	P	cellular macromolecule metabolic process	11	65	273	1134	0.93	1	// Pavir.8NG042400.v4.1 // Pavir.3NG002700.v4.1 // Pavir.8NG086600.v4.1 // Pavir.2KG320000.v4.1 // Pavir.3KG315400.v4.1 // Pavir.5KG170000.v4.1 // Pavir.9KG564100.v4.1 // Pavir.6NG183100.v4.1 // Pavir.2KG178200.v4.1 // Pavir.7KG118800.v4.1 // Pavir.4NG174500.v4.1	// Pavir.3NG284800.v4.1 // Pavir.2NG446200.v4.1 // Pavir.1NG363800.v4.1 // Pavir.2NG102600.v4.1 // Pavir.2NG113000.v4.1 // Pavir.6KG015700.v4.1 // Pavir.1NG501600.v4.1 // Pavir.1KG526700.v4.1 // Pavir.4NG237400.v4.1 // Pavir.9KG639300.v4.1 // Pavir.9NG003600.v4.1 // Pavir.7NG269700.v4.1 // Pavir.1NG174200.v4.1 // Pavir.4NG345800.v4.1 // Pavir.3KG012900.v4.1 // Pavir.1NG129800.v4.1 // Pavir.2KG583…
GO:0055085	P	transmembrane transport	5	65	66	1134	0.34	1	// Pavir.5KG348500.v4.1 // Pavir.3NG240800.v4.1 // Pavir.9KG620200.v4.1 // Pavir.5KG662600.v4.1 // Pavir.1NG087100.v4.1	// Pavir.9KG518900.v4.1 // Pavir.9KG408900.v4.1 // Pavir.7NG403000.v4.1 // Pavir.7NG153400.v4.1 // Pavir.6NG355100.v4.1 // Pavir.2NG502000.v4.1 // Pavir.5KG721200.v4.1 // Pavir.9KG532800.v4.1 // Pavir.5KG729000.v4.1 // Pavir.6KG312400.v4.1 // Pavir.2KG036400.v4.1 // Pavir.2KG478100.v4.1 // Pavir.9NG640200.v4.1 // Pavir.7KG199500.v4.1 // Pavir.8KG380700.v4.1 // Pavir.2NG101800.v4.1 // Pavir.2NG469…
GO:0071704	P	organic substance metabolic process	22	65	457	1134	0.88	1	// Pavir.1KG097400.v4.1 // Pavir.9NG082500.v4.1 // Pavir.1KG490600.v4.1 // Pavir.8NG042400.v4.1 // Pavir.J099800.v4.1 // Pavir.J320300.v4.1 // Pavir.8NG086600.v4.1 // Pavir.9KG564100.v4.1 // Pavir.6NG183100.v4.1 // Pavir.2KG178200.v4.1 // Pavir.7KG260600.v4.1 // Pavir.2KG320000.v4.1 // Pavir.6KG378900.v4.1 // Pavir.4NG174500.v4.1 // Pavir.3KG217500.v4.1 // Pavir.3NG002700.v4.1 // Pavir.2NG003200.…	// Pavir.1KG539900.v4.1 // Pavir.4NG237400.v4.1 // Pavir.9NG003600.v4.1 // Pavir.2NG279500.v4.1 // Pavir.1NG174200.v4.1 // Pavir.2KG261000.v4.1 // Pavir.5NG405700.v4.1 // Pavir.5KG745300.v4.1 // Pavir.2KG285100.v4.1 // Pavir.2KG542900.v4.1 // Pavir.9NG237200.v4.1 // Pavir.7NG361900.v4.1 // Pavir.5KG237100.v4.1 // Pavir.6NG157600.v4.1 // Pavir.7KG053000.v4.1 // Pavir.7NG133500.v4.1 // Pavir.9NG283…
GO:0010467	P	gene expression	6	65	137	1134	0.81	1	// Pavir.8NG042400.v4.1 // Pavir.8NG086600.v4.1 // Pavir.5KG170000.v4.1 // Pavir.9KG564100.v4.1 // Pavir.6NG183100.v4.1 // Pavir.4NG174500.v4.1	// Pavir.3NG284800.v4.1 // Pavir.2NG446200.v4.1 // Pavir.1NG363800.v4.1 // Pavir.2NG102600.v4.1 // Pavir.6KG015700.v4.1 // Pavir.1NG501600.v4.1 // Pavir.1KG037800.v4.1 // Pavir.4NG237400.v4.1 // Pavir.9KG639300.v4.1 // Pavir.1KG418200.v4.1 // Pavir.1NG129800.v4.1 // Pavir.9NG237200.v4.1 // Pavir.5KG237100.v4.1 // Pavir.9NG500500.v4.1 // Pavir.3NG241500.v4.1 // Pavir.4NG292400.v4.1 // Pavir.2NG141…
GO:0065007	P	biological regulation	5	65	89	1134	0.59	1	// Pavir.8NG042400.v4.1 // Pavir.5KG170000.v4.1 // Pavir.8NG086600.v4.1 // Pavir.9KG564100.v4.1 // Pavir.3NG298900.v4.1	// Pavir.3NG186700.v4.1 // Pavir.2NG446200.v4.1 // Pavir.3NG284800.v4.1 // Pavir.2NG102600.v4.1 // Pavir.6KG015700.v4.1 // Pavir.4NG237400.v4.1 // Pavir.9NG401900.v4.1 // Pavir.8NG029800.v4.1 // Pavir.9NG771400.v4.1 // Pavir.1NG350900.v4.1 // Pavir.3NG212900.v4.1 // Pavir.2KG350700.v4.1 // Pavir.7KG168600.v4.1 // Pavir.7NG292300.v4.1 // Pavir.3KG002200.v4.1 // Pavir.5NG624100.v4.1 // Pavir.J54940…
GO:1901360	P	organic cyclic compound metabolic process	8	65	158	1134	0.7	1	// Pavir.2NG003200.v4.1 // Pavir.J320300.v4.1 // Pavir.9NG082500.v4.1 // Pavir.5KG170000.v4.1 // Pavir.9KG564100.v4.1 // Pavir.2NG118800.v4.1 // Pavir.4NG174500.v4.1 // Pavir.2NG060800.v4.1	// Pavir.3NG284800.v4.1 // Pavir.2NG446200.v4.1 // Pavir.9NG538000.v4.1 // Pavir.6KG015700.v4.1 // Pavir.4NG237400.v4.1 // Pavir.2NG061900.v4.1 // Pavir.2KG261000.v4.1 // Pavir.5NG126300.v4.1 // Pavir.5KG117700.v4.1 // Pavir.2NG102600.v4.1 // Pavir.5KG754900.v4.1 // Pavir.8NG277400.v4.1 // Pavir.3NG212900.v4.1 // Pavir.2KG350700.v4.1 // Pavir.5KG750700.v4.1 // Pavir.1KG086600.v4.1 // Pavir.7NG292…
GO:0018130	P	heterocycle biosynthetic process	5	65	86	1134	0.56	1	// Pavir.5KG170000.v4.1 // Pavir.J320300.v4.1 // Pavir.9KG564100.v4.1 // Pavir.2NG003200.v4.1 // Pavir.2NG118800.v4.1	// Pavir.3NG284800.v4.1 // Pavir.2NG446200.v4.1 // Pavir.2NG102600.v4.1 // Pavir.6KG015700.v4.1 // Pavir.4NG237400.v4.1 // Pavir.8NG277400.v4.1 // Pavir.3NG212900.v4.1 // Pavir.2KG350700.v4.1 // Pavir.5KG750700.v4.1 // Pavir.7NG292300.v4.1 // Pavir.3KG002200.v4.1 // Pavir.2NG141700.v4.1 // Pavir.1NG219300.v4.1 // Pavir.1NG278900.v4.1 // Pavir.3KG490200.v4.1 // Pavir.2NG334100.v4.1 // Pavir.9KG578…
GO:0006468	P	protein phosphorylation	5	65	76	1134	0.45	1	// Pavir.3NG002700.v4.1 // Pavir.2KG178200.v4.1 // Pavir.2KG320000.v4.1 // Pavir.7KG118800.v4.1 // Pavir.3KG315400.v4.1	// Pavir.3KG348400.v4.1 // Pavir.1KG152600.v4.1 // Pavir.2KG548500.v4.1 // Pavir.6NG292500.v4.1 // Pavir.J613300.v4.1 // Pavir.1KG134800.v4.1 // Pavir.7NG318000.v4.1 // Pavir.6NG288200.v4.1 // Pavir.2NG113000.v4.1 // Pavir.9NG154500.v4.1 // Pavir.5NG029900.v4.1 // Pavir.9NG459300.v4.1 // Pavir.2KG012500.v4.1 // Pavir.1NG174200.v4.1 // Pavir.5KG498100.v4.1 // Pavir.6NG338000.v4.1 // Pavir.5NG35930…
GO:0009987	P	cellular process	24	65	457	1134	0.75	1	// Pavir.1KG097400.v4.1 // Pavir.3NG298900.v4.1 // Pavir.9NG082500.v4.1 // Pavir.8NG042400.v4.1 // Pavir.9KG394200.v4.1 // Pavir.J320300.v4.1 // Pavir.8NG086600.v4.1 // Pavir.9KG564100.v4.1 // Pavir.6NG183100.v4.1 // Pavir.7NG059100.v4.1 // Pavir.2KG178200.v4.1 // Pavir.2NG118800.v4.1 // Pavir.2KG320000.v4.1 // Pavir.6KG378900.v4.1 // Pavir.4NG174500.v4.1 // Pavir.2NG231900.v4.1 // Pavir.3KG21750…	// Pavir.4NG237400.v4.1 // Pavir.9NG003600.v4.1 // Pavir.2NG279500.v4.1 // Pavir.1NG174200.v4.1 // Pavir.2KG261000.v4.1 // Pavir.9NG478700.v4.1 // Pavir.2KG542900.v4.1 // Pavir.9NG237200.v4.1 // Pavir.7NG361900.v4.1 // Pavir.5KG237100.v4.1 // Pavir.7KG160100.v4.1 // Pavir.7KG159700.v4.1 // Pavir.7KG053000.v4.1 // Pavir.7NG133500.v4.1 // Pavir.9NG283200.v4.1 // Pavir.J677700.v4.1 // Pavir.1NG13260…
GO:1901576	P	organic substance biosynthetic process	10	65	189	1134	0.66	1	// Pavir.8NG042400.v4.1 // Pavir.1KG097400.v4.1 // Pavir.2NG003200.v4.1 // Pavir.J320300.v4.1 // Pavir.8NG086600.v4.1 // Pavir.5KG170000.v4.1 // Pavir.9KG564100.v4.1 // Pavir.2NG118800.v4.1 // Pavir.6NG183100.v4.1 // Pavir.4NG174500.v4.1	// Pavir.3NG284800.v4.1 // Pavir.2NG446200.v4.1 // Pavir.1NG363800.v4.1 // Pavir.2NG102600.v4.1 // Pavir.6KG015700.v4.1 // Pavir.1NG501600.v4.1 // Pavir.4NG237400.v4.1 // Pavir.9KG639300.v4.1 // Pavir.1KG418200.v4.1 // Pavir.7KG197000.v4.1 // Pavir.1NG129800.v4.1 // Pavir.2KG583500.v4.1 // Pavir.9NG237200.v4.1 // Pavir.9KG517100.v4.1 // Pavir.5KG237100.v4.1 // Pavir.9NG500500.v4.1 // Pavir.3NG241…
GO:0006810	P	transport	10	65	110	1134	0.11	1	// Pavir.9KG151200.v4.1 // Pavir.9KG053100.v4.1 // Pavir.3NG079500.v4.1 // Pavir.2NG231900.v4.1 // Pavir.4KG352300.v4.1 // Pavir.1NG087100.v4.1 // Pavir.9KG620200.v4.1 // Pavir.5KG348500.v4.1 // Pavir.5KG662600.v4.1 // Pavir.3NG240800.v4.1	// Pavir.9NG032500.v4.1 // Pavir.2NG469800.v4.1 // Pavir.9NG640200.v4.1 // Pavir.1KG242700.v4.1 // Pavir.2KG470800.v4.1 // Pavir.2KG359500.v4.1 // Pavir.7NG430400.v4.1 // Pavir.9NG673100.v4.1 // Pavir.5KG391300.v4.1 // Pavir.5KG481900.v4.1 // Pavir.1KG353600.v4.1 // Pavir.5KG721200.v4.1 // Pavir.7NG152900.v4.1 // Pavir.5NG323900.v4.1 // Pavir.7KG385500.v4.1 // Pavir.5KG361100.v4.1 // Pavir.2NG502…
GO:0006725	P	cellular aromatic compound metabolic process	7	65	149	1134	0.76	1	// Pavir.J320300.v4.1 // Pavir.9NG082500.v4.1 // Pavir.5KG170000.v4.1 // Pavir.9KG564100.v4.1 // Pavir.2NG118800.v4.1 // Pavir.4NG174500.v4.1 // Pavir.2NG060800.v4.1	// Pavir.3NG284800.v4.1 // Pavir.2NG446200.v4.1 // Pavir.9NG538000.v4.1 // Pavir.6KG015700.v4.1 // Pavir.4NG237400.v4.1 // Pavir.2NG061900.v4.1 // Pavir.2KG261000.v4.1 // Pavir.5NG126300.v4.1 // Pavir.5KG117700.v4.1 // Pavir.2NG102600.v4.1 // Pavir.5KG754900.v4.1 // Pavir.8NG277400.v4.1 // Pavir.3NG212900.v4.1 // Pavir.2KG350700.v4.1 // Pavir.5KG750700.v4.1 // Pavir.7NG292300.v4.1 // Pavir.3KG002…
GO:0006464	P	cellular protein modification process	5	65	110	1134	0.77	1	// Pavir.3NG002700.v4.1 // Pavir.2KG178200.v4.1 // Pavir.2KG320000.v4.1 // Pavir.7KG118800.v4.1 // Pavir.3KG315400.v4.1	// Pavir.2NG113000.v4.1 // Pavir.9NG650600.v4.1 // Pavir.9NG003600.v4.1 // Pavir.1NG174200.v4.1 // Pavir.4NG345800.v4.1 // Pavir.2KG542900.v4.1 // Pavir.2KG148000.v4.1 // Pavir.2NG239600.v4.1 // Pavir.3KG494900.v4.1 // Pavir.6NG213600.v4.1 // Pavir.7KG053000.v4.1 // Pavir.4KG346200.v4.1 // Pavir.4KG077900.v4.1 // Pavir.9KG550200.v4.1 // Pavir.5NG547600.v4.1 // Pavir.2KG282000.v4.1 // Pavir.5NG045…
GO:0050794	P	regulation of cellular process	5	65	84	1134	0.54	1	// Pavir.8NG042400.v4.1 // Pavir.5KG170000.v4.1 // Pavir.8NG086600.v4.1 // Pavir.9KG564100.v4.1 // Pavir.3NG298900.v4.1	// Pavir.2NG592000.v4.1 // Pavir.3NG186700.v4.1 // Pavir.2NG446200.v4.1 // Pavir.1KG015400.v4.1 // Pavir.6KG407400.v4.1 // Pavir.9NG600800.v4.1 // Pavir.6NG276500.v4.1 // Pavir.2NG102600.v4.1 // Pavir.2KG089500.v4.1 // Pavir.2NG334100.v4.1 // Pavir.1KG418200.v4.1 // Pavir.8NG018500.v4.1 // Pavir.J549400.v4.1 // Pavir.J328000.v4.1 // Pavir.4NG237400.v4.1 // Pavir.3NG212900.v4.1 // Pavir.3NG284800.…
GO:0043412	P	macromolecule modification	5	65	114	1134	0.79	1	// Pavir.3NG002700.v4.1 // Pavir.2KG178200.v4.1 // Pavir.2KG320000.v4.1 // Pavir.7KG118800.v4.1 // Pavir.3KG315400.v4.1	// Pavir.2NG113000.v4.1 // Pavir.9NG650600.v4.1 // Pavir.9NG003600.v4.1 // Pavir.1NG174200.v4.1 // Pavir.4NG345800.v4.1 // Pavir.2KG542900.v4.1 // Pavir.2KG148000.v4.1 // Pavir.2NG239600.v4.1 // Pavir.3KG494900.v4.1 // Pavir.6NG213600.v4.1 // Pavir.7KG053000.v4.1 // Pavir.4KG346200.v4.1 // Pavir.4KG077900.v4.1 // Pavir.9KG550200.v4.1 // Pavir.5NG547600.v4.1 // Pavir.2KG282000.v4.1 // Pavir.5NG045…
GO:0009059	P	macromolecule biosynthetic process	6	65	125	1134	0.73	1	// Pavir.8NG042400.v4.1 // Pavir.8NG086600.v4.1 // Pavir.5KG170000.v4.1 // Pavir.9KG564100.v4.1 // Pavir.6NG183100.v4.1 // Pavir.4NG174500.v4.1	// Pavir.3NG284800.v4.1 // Pavir.2NG446200.v4.1 // Pavir.1NG363800.v4.1 // Pavir.2NG102600.v4.1 // Pavir.6KG015700.v4.1 // Pavir.1NG501600.v4.1 // Pavir.1KG037800.v4.1 // Pavir.4NG237400.v4.1 // Pavir.9KG639300.v4.1 // Pavir.1KG418200.v4.1 // Pavir.1NG129800.v4.1 // Pavir.9NG237200.v4.1 // Pavir.5KG237100.v4.1 // Pavir.9NG321600.v4.1 // Pavir.3NG241500.v4.1 // Pavir.4NG292400.v4.1 // Pavir.2NG141…
GO:0044763	P	single-organism cellular process	12	65	138	1134	0.1	1	// Pavir.9KG394200.v4.1 // Pavir.3KG217500.v4.1 // Pavir.1KG097400.v4.1 // Pavir.3NG298900.v4.1 // Pavir.9NG082500.v4.1 // Pavir.2NG003200.v4.1 // Pavir.5KG302900.v4.1 // Pavir.7NG059100.v4.1 // Pavir.6KG378900.v4.1 // Pavir.4NG174500.v4.1 // Pavir.2NG060800.v4.1 // Pavir.2NG231900.v4.1	// Pavir.3NG186700.v4.1 // Pavir.9NG538000.v4.1 // Pavir.1KG103400.v4.1 // Pavir.2NG061900.v4.1 // Pavir.2NG279500.v4.1 // Pavir.2KG261000.v4.1 // Pavir.6KG116000.v4.1 // Pavir.9NG401900.v4.1 // Pavir.9NG036200.v4.1 // Pavir.7NG361900.v4.1 // Pavir.8NG029800.v4.1 // Pavir.9NG771400.v4.1 // Pavir.7KG159700.v4.1 // Pavir.5NG371300.v4.1 // Pavir.1NG350900.v4.1 // Pavir.7NG133500.v4.1 // Pavir.9NG637…
GO:0008152	P	metabolic process	29	65	606	1134	0.93	1	// Pavir.1KG097400.v4.1 // Pavir.9NG082500.v4.1 // Pavir.1KG490600.v4.1 // Pavir.9NG853600.v4.1 // Pavir.5KG627200.v4.1 // Pavir.8NG042400.v4.1 // Pavir.J099800.v4.1 // Pavir.1NG544800.v4.1 // Pavir.J320300.v4.1 // Pavir.8NG086600.v4.1 // Pavir.6KG115200.v4.1 // Pavir.9KG564100.v4.1 // Pavir.6NG183100.v4.1 // Pavir.7NG059100.v4.1 // Pavir.2KG178200.v4.1 // Pavir.7KG260600.v4.1 // Pavir.2NG118800.…	// Pavir.1KG539900.v4.1 // Pavir.4NG237400.v4.1 // Pavir.9NG774100.v4.1 // Pavir.2NG279500.v4.1 // Pavir.9KG289500.v4.1 // Pavir.1NG174200.v4.1 // Pavir.2KG261000.v4.1 // Pavir.9NG478700.v4.1 // Pavir.5KG745300.v4.1 // Pavir.3KG331900.v4.1 // Pavir.2KG285100.v4.1 // Pavir.5NG104900.v4.1 // Pavir.7KG240000.v4.1 // Pavir.2KG542900.v4.1 // Pavir.9NG237200.v4.1 // Pavir.7NG361900.v4.1 // Pavir.5KG237…
GO:0044271	P	cellular nitrogen compound biosynthetic process	9	65	142	1134	0.44	1	// Pavir.8NG042400.v4.1 // Pavir.2NG003200.v4.1 // Pavir.J320300.v4.1 // Pavir.8NG086600.v4.1 // Pavir.5KG170000.v4.1 // Pavir.9KG564100.v4.1 // Pavir.2NG118800.v4.1 // Pavir.6NG183100.v4.1 // Pavir.4NG174500.v4.1	// Pavir.3NG284800.v4.1 // Pavir.2NG446200.v4.1 // Pavir.1NG363800.v4.1 // Pavir.2NG102600.v4.1 // Pavir.6KG015700.v4.1 // Pavir.1NG501600.v4.1 // Pavir.1KG037800.v4.1 // Pavir.4NG237400.v4.1 // Pavir.9KG639300.v4.1 // Pavir.1KG418200.v4.1 // Pavir.1NG129800.v4.1 // Pavir.2KG583500.v4.1 // Pavir.9NG237200.v4.1 // Pavir.5KG237100.v4.1 // Pavir.9NG500500.v4.1 // Pavir.3NG241500.v4.1 // Pavir.4NG292…
GO:0051234	P	establishment of localization	10	65	110	1134	0.11	1	// Pavir.9KG151200.v4.1 // Pavir.9KG053100.v4.1 // Pavir.3NG079500.v4.1 // Pavir.2NG231900.v4.1 // Pavir.4KG352300.v4.1 // Pavir.1NG087100.v4.1 // Pavir.9KG620200.v4.1 // Pavir.5KG348500.v4.1 // Pavir.5KG662600.v4.1 // Pavir.3NG240800.v4.1	// Pavir.9NG032500.v4.1 // Pavir.2NG469800.v4.1 // Pavir.9NG640200.v4.1 // Pavir.1KG242700.v4.1 // Pavir.2KG470800.v4.1 // Pavir.2KG359500.v4.1 // Pavir.7NG430400.v4.1 // Pavir.9NG673100.v4.1 // Pavir.5KG391300.v4.1 // Pavir.5KG481900.v4.1 // Pavir.1KG353600.v4.1 // Pavir.5KG721200.v4.1 // Pavir.7NG152900.v4.1 // Pavir.5NG323900.v4.1 // Pavir.7KG385500.v4.1 // Pavir.5KG361100.v4.1 // Pavir.2NG502…
GO:0051179	P	localization	10	65	110	1134	0.11	1	// Pavir.9KG151200.v4.1 // Pavir.9KG053100.v4.1 // Pavir.3NG079500.v4.1 // Pavir.2NG231900.v4.1 // Pavir.4KG352300.v4.1 // Pavir.1NG087100.v4.1 // Pavir.9KG620200.v4.1 // Pavir.5KG348500.v4.1 // Pavir.5KG662600.v4.1 // Pavir.3NG240800.v4.1	// Pavir.9NG032500.v4.1 // Pavir.2NG469800.v4.1 // Pavir.9NG640200.v4.1 // Pavir.1KG242700.v4.1 // Pavir.2KG470800.v4.1 // Pavir.2KG359500.v4.1 // Pavir.7NG430400.v4.1 // Pavir.9NG673100.v4.1 // Pavir.5KG391300.v4.1 // Pavir.5KG481900.v4.1 // Pavir.1KG353600.v4.1 // Pavir.5KG721200.v4.1 // Pavir.7NG152900.v4.1 // Pavir.5NG323900.v4.1 // Pavir.7KG385500.v4.1 // Pavir.5KG361100.v4.1 // Pavir.2NG502…
GO:0055114	P	oxidation-reduction process	5	65	105	1134	0.73	1	// Pavir.6KG115200.v4.1 // Pavir.3KG217500.v4.1 // Pavir.1NG544800.v4.1 // Pavir.5KG627200.v4.1 // Pavir.2NG118800.v4.1	// Pavir.9KG130300.v4.1 // Pavir.9NG538000.v4.1 // Pavir.7NG431400.v4.1 // Pavir.5NG438700.v4.1 // Pavir.9KG572400.v4.1 // Pavir.9KG289500.v4.1 // Pavir.6KG116000.v4.1 // Pavir.6NG039600.v4.1 // Pavir.4KG086800.v4.1 // Pavir.2NG446900.v4.1 // Pavir.6KG078600.v4.1 // Pavir.7KG375500.v4.1 // Pavir.7NG013200.v4.1 // Pavir.8KG017400.v4.1 // Pavir.7KG024600.v4.1 // Pavir.1NG132600.v4.1 // Pavir.5KG263…
GO:0046483	P	heterocycle metabolic process	8	65	151	1134	0.65	1	// Pavir.2NG003200.v4.1 // Pavir.J320300.v4.1 // Pavir.9NG082500.v4.1 // Pavir.5KG170000.v4.1 // Pavir.9KG564100.v4.1 // Pavir.2NG118800.v4.1 // Pavir.4NG174500.v4.1 // Pavir.2NG060800.v4.1	// Pavir.3NG284800.v4.1 // Pavir.2NG446200.v4.1 // Pavir.9NG538000.v4.1 // Pavir.6KG015700.v4.1 // Pavir.4NG237400.v4.1 // Pavir.2NG061900.v4.1 // Pavir.2KG261000.v4.1 // Pavir.5NG126300.v4.1 // Pavir.5KG117700.v4.1 // Pavir.2NG102600.v4.1 // Pavir.5KG754900.v4.1 // Pavir.8NG277400.v4.1 // Pavir.3NG212900.v4.1 // Pavir.2KG350700.v4.1 // Pavir.5KG750700.v4.1 // Pavir.7NG292300.v4.1 // Pavir.3KG002…
GO:0044238	P	primary metabolic process	18	65	425	1134	0.96	1	// Pavir.8NG042400.v4.1 // Pavir.7KG260600.v4.1 // Pavir.J099800.v4.1 // Pavir.1KG097400.v4.1 // Pavir.9NG082500.v4.1 // Pavir.8NG086600.v4.1 // Pavir.7KG118800.v4.1 // Pavir.2KG320000.v4.1 // Pavir.3KG315400.v4.1 // Pavir.5KG170000.v4.1 // Pavir.3NG002700.v4.1 // Pavir.9KG564100.v4.1 // Pavir.6NG183100.v4.1 // Pavir.1KG490600.v4.1 // Pavir.2KG178200.v4.1 // Pavir.J320300.v4.1 // Pavir.4NG174500.…	// Pavir.1KG539900.v4.1 // Pavir.4NG237400.v4.1 // Pavir.9NG003600.v4.1 // Pavir.2NG279500.v4.1 // Pavir.1NG174200.v4.1 // Pavir.5NG405700.v4.1 // Pavir.5KG745300.v4.1 // Pavir.2KG285100.v4.1 // Pavir.2KG542900.v4.1 // Pavir.9NG237200.v4.1 // Pavir.7NG361900.v4.1 // Pavir.5KG237100.v4.1 // Pavir.6NG157600.v4.1 // Pavir.7KG053000.v4.1 // Pavir.9NG283200.v4.1 // Pavir.J677700.v4.1 // Pavir.1NG13260…
GO:1901564	P	organonitrogen compound metabolic process	8	65	127	1134	0.45	1	// Pavir.8NG042400.v4.1 // Pavir.2NG003200.v4.1 // Pavir.8NG086600.v4.1 // Pavir.9NG082500.v4.1 // Pavir.2NG118800.v4.1 // Pavir.6NG183100.v4.1 // Pavir.4NG174500.v4.1 // Pavir.2NG060800.v4.1	// Pavir.1NG363800.v4.1 // Pavir.9NG538000.v4.1 // Pavir.1NG501600.v4.1 // Pavir.1KG103400.v4.1 // Pavir.9KG639300.v4.1 // Pavir.2NG061900.v4.1 // Pavir.2NG279500.v4.1 // Pavir.2KG261000.v4.1 // Pavir.9NG478700.v4.1 // Pavir.6NG180600.v4.1 // Pavir.1NG129800.v4.1 // Pavir.9NG237200.v4.1 // Pavir.7NG361900.v4.1 // Pavir.5KG237100.v4.1 // Pavir.9NG500500.v4.1 // Pavir.3NG241500.v4.1 // Pavir.4NG292…
GO:1901566	P	organonitrogen compound biosynthetic process	6	65	93	1134	0.45	1	// Pavir.8NG042400.v4.1 // Pavir.2NG003200.v4.1 // Pavir.8NG086600.v4.1 // Pavir.2NG118800.v4.1 // Pavir.6NG183100.v4.1 // Pavir.4NG174500.v4.1	// Pavir.1NG363800.v4.1 // Pavir.1NG501600.v4.1 // Pavir.9KG639300.v4.1 // Pavir.1NG129800.v4.1 // Pavir.9NG237200.v4.1 // Pavir.5KG237100.v4.1 // Pavir.9NG500500.v4.1 // Pavir.3NG241500.v4.1 // Pavir.4NG292400.v4.1 // Pavir.5KG160600.v4.1 // Pavir.9NG637500.v4.1 // Pavir.5KG750700.v4.1 // Pavir.9KG041200.v4.1 // Pavir.6NG020000.v4.1 // Pavir.1KG380300.v4.1 // Pavir.J422400.v4.1 // Pavir.2NG54080…
GO:0019538	P	protein metabolic process	10	65	198	1134	0.72	1	// Pavir.8NG042400.v4.1 // Pavir.3NG002700.v4.1 // Pavir.8NG086600.v4.1 // Pavir.2KG320000.v4.1 // Pavir.3KG315400.v4.1 // Pavir.6NG183100.v4.1 // Pavir.1KG490600.v4.1 // Pavir.2KG178200.v4.1 // Pavir.7KG118800.v4.1 // Pavir.4NG174500.v4.1	// Pavir.1NG363800.v4.1 // Pavir.2NG113000.v4.1 // Pavir.9NG650600.v4.1 // Pavir.1NG501600.v4.1 // Pavir.9KG639300.v4.1 // Pavir.9NG003600.v4.1 // Pavir.7NG269700.v4.1 // Pavir.1NG174200.v4.1 // Pavir.4NG345800.v4.1 // Pavir.4NG219600.v4.1 // Pavir.1NG129800.v4.1 // Pavir.1NG278100.v4.1 // Pavir.9NG237200.v4.1 // Pavir.5KG237100.v4.1 // Pavir.2KG148000.v4.1 // Pavir.9NG500500.v4.1 // Pavir.2NG239…
GO:0009058	P	biosynthetic process	11	65	200	1134	0.61	1	// Pavir.8NG042400.v4.1 // Pavir.1KG097400.v4.1 // Pavir.2NG003200.v4.1 // Pavir.J320300.v4.1 // Pavir.8NG086600.v4.1 // Pavir.7KG075300.v4.1 // Pavir.5KG170000.v4.1 // Pavir.9KG564100.v4.1 // Pavir.2NG118800.v4.1 // Pavir.6NG183100.v4.1 // Pavir.4NG174500.v4.1	// Pavir.3NG284800.v4.1 // Pavir.2NG446200.v4.1 // Pavir.1NG363800.v4.1 // Pavir.2NG102600.v4.1 // Pavir.6KG015700.v4.1 // Pavir.1NG501600.v4.1 // Pavir.4NG237400.v4.1 // Pavir.9KG639300.v4.1 // Pavir.1KG418200.v4.1 // Pavir.7KG197000.v4.1 // Pavir.1NG129800.v4.1 // Pavir.2KG583500.v4.1 // Pavir.9NG052900.v4.1 // Pavir.7KG240000.v4.1 // Pavir.9NG237200.v4.1 // Pavir.2KG552500.v4.1 // Pavir.5KG237…
GO:0044237	P	cellular metabolic process	20	65	396	1134	0.79	1	// Pavir.8NG042400.v4.1 // Pavir.3KG217500.v4.1 // Pavir.1KG097400.v4.1 // Pavir.2NG003200.v4.1 // Pavir.9NG082500.v4.1 // Pavir.8NG086600.v4.1 // Pavir.7KG118800.v4.1 // Pavir.2KG320000.v4.1 // Pavir.3KG315400.v4.1 // Pavir.5KG170000.v4.1 // Pavir.3NG002700.v4.1 // Pavir.9KG564100.v4.1 // Pavir.2NG118800.v4.1 // Pavir.J320300.v4.1 // Pavir.6NG183100.v4.1 // Pavir.7NG059100.v4.1 // Pavir.2KG17820…	// Pavir.4NG237400.v4.1 // Pavir.9NG003600.v4.1 // Pavir.2NG279500.v4.1 // Pavir.1NG174200.v4.1 // Pavir.2KG261000.v4.1 // Pavir.9NG478700.v4.1 // Pavir.2KG542900.v4.1 // Pavir.9NG237200.v4.1 // Pavir.7NG361900.v4.1 // Pavir.3KG515700.v4.1 // Pavir.5KG237100.v4.1 // Pavir.7KG160100.v4.1 // Pavir.7KG053000.v4.1 // Pavir.7NG133500.v4.1 // Pavir.9NG283200.v4.1 // Pavir.J677700.v4.1 // Pavir.1NG13260…
GO:0043170	P	macromolecule metabolic process	12	65	306	1134	0.96	1	// Pavir.8NG042400.v4.1 // Pavir.3NG002700.v4.1 // Pavir.8NG086600.v4.1 // Pavir.2KG320000.v4.1 // Pavir.3KG315400.v4.1 // Pavir.5KG170000.v4.1 // Pavir.9KG564100.v4.1 // Pavir.6NG183100.v4.1 // Pavir.1KG490600.v4.1 // Pavir.2KG178200.v4.1 // Pavir.7KG118800.v4.1 // Pavir.4NG174500.v4.1	// Pavir.3NG284800.v4.1 // Pavir.2NG446200.v4.1 // Pavir.1NG363800.v4.1 // Pavir.2NG102600.v4.1 // Pavir.4KG045700.v4.1 // Pavir.2NG113000.v4.1 // Pavir.6KG015700.v4.1 // Pavir.1NG501600.v4.1 // Pavir.1KG526700.v4.1 // Pavir.4NG237400.v4.1 // Pavir.9KG639300.v4.1 // Pavir.9NG003600.v4.1 // Pavir.7NG269700.v4.1 // Pavir.1NG174200.v4.1 // Pavir.4NG345800.v4.1 // Pavir.3KG012900.v4.1 // Pavir.1NG412…
GO:0006796	P	phosphate-containing compound metabolic process	7	65	123	1134	0.57	1	// Pavir.3NG002700.v4.1 // Pavir.2KG320000.v4.1 // Pavir.9NG082500.v4.1 // Pavir.3KG315400.v4.1 // Pavir.2KG178200.v4.1 // Pavir.7KG118800.v4.1 // Pavir.2NG060800.v4.1	// Pavir.2NG113000.v4.1 // Pavir.9NG650600.v4.1 // Pavir.8KG335200.v4.1 // Pavir.9NG003600.v4.1 // Pavir.1NG174200.v4.1 // Pavir.4NG345800.v4.1 // Pavir.2KG542900.v4.1 // Pavir.2KG148000.v4.1 // Pavir.2NG239600.v4.1 // Pavir.8NG036900.v4.1 // Pavir.5KG754900.v4.1 // Pavir.4KG346200.v4.1 // Pavir.3KG416000.v4.1 // Pavir.4KG077900.v4.1 // Pavir.9KG550200.v4.1 // Pavir.5KG750700.v4.1 // Pavir.2KG282…
GO:0036211	P	protein modification process	5	65	110	1134	0.77	1	// Pavir.3NG002700.v4.1 // Pavir.2KG178200.v4.1 // Pavir.2KG320000.v4.1 // Pavir.7KG118800.v4.1 // Pavir.3KG315400.v4.1	// Pavir.2NG113000.v4.1 // Pavir.9NG650600.v4.1 // Pavir.9NG003600.v4.1 // Pavir.1NG174200.v4.1 // Pavir.4NG345800.v4.1 // Pavir.2KG542900.v4.1 // Pavir.2KG148000.v4.1 // Pavir.2NG239600.v4.1 // Pavir.3KG494900.v4.1 // Pavir.6NG213600.v4.1 // Pavir.7KG053000.v4.1 // Pavir.4KG346200.v4.1 // Pavir.4KG077900.v4.1 // Pavir.9KG550200.v4.1 // Pavir.5NG547600.v4.1 // Pavir.2KG282000.v4.1 // Pavir.5NG045…
GO:0006793	P	phosphorus metabolic process	8	65	124	1134	0.43	1	// Pavir.3NG002700.v4.1 // Pavir.2NG003200.v4.1 // Pavir.2KG320000.v4.1 // Pavir.9NG082500.v4.1 // Pavir.3KG315400.v4.1 // Pavir.2KG178200.v4.1 // Pavir.7KG118800.v4.1 // Pavir.2NG060800.v4.1	// Pavir.2NG113000.v4.1 // Pavir.9NG650600.v4.1 // Pavir.8KG335200.v4.1 // Pavir.9NG003600.v4.1 // Pavir.1NG174200.v4.1 // Pavir.4NG345800.v4.1 // Pavir.2KG542900.v4.1 // Pavir.2KG148000.v4.1 // Pavir.2NG239600.v4.1 // Pavir.8NG036900.v4.1 // Pavir.5KG754900.v4.1 // Pavir.4KG346200.v4.1 // Pavir.3KG416000.v4.1 // Pavir.4KG077900.v4.1 // Pavir.9KG550200.v4.1 // Pavir.5KG750700.v4.1 // Pavir.2KG282…
GO:0001882	F	nucleoside binding	12	65	103	1134	0.017	0.28	// Pavir.8NG352200.v4.1 // Pavir.7NG021500.v4.1 // Pavir.8KG189000.v4.1 // Pavir.5KG348500.v4.1 // Pavir.J000100.v4.1 // Pavir.2KG320000.v4.1 // Pavir.3KG315400.v4.1 // Pavir.1KG140000.v4.1 // Pavir.2NG015100.v4.1 // Pavir.2KG178200.v4.1 // Pavir.7KG118800.v4.1 // Pavir.4NG174500.v4.1	// Pavir.2NG558300.v4.1 // Pavir.2NG113000.v4.1 // Pavir.1NG454700.v4.1 // Pavir.8NG138500.v4.1 // Pavir.1NG174200.v4.1 // Pavir.2KG542900.v4.1 // Pavir.9KG517100.v4.1 // Pavir.2KG148000.v4.1 // Pavir.2NG239600.v4.1 // Pavir.7KG159700.v4.1 // Pavir.5KG750700.v4.1 // Pavir.5KG448100.v4.1 // Pavir.4KG045700.v4.1 // Pavir.7KG428800.v4.1 // Pavir.9NG395300.v4.1 // Pavir.2KG547700.v4.1 // Pavir.9KG220…
GO:0097367	F	carbohydrate derivative binding	13	65	106	1134	0.0087	0.28	// Pavir.8NG352200.v4.1 // Pavir.7NG021500.v4.1 // Pavir.8KG189000.v4.1 // Pavir.5KG348500.v4.1 // Pavir.J000100.v4.1 // Pavir.2KG320000.v4.1 // Pavir.3KG315400.v4.1 // Pavir.1KG140000.v4.1 // Pavir.9NG073600.v4.1 // Pavir.2NG015100.v4.1 // Pavir.2KG178200.v4.1 // Pavir.7KG118800.v4.1 // Pavir.4NG174500.v4.1	// Pavir.2NG558300.v4.1 // Pavir.2NG113000.v4.1 // Pavir.1NG454700.v4.1 // Pavir.8NG138500.v4.1 // Pavir.1NG174200.v4.1 // Pavir.2KG542900.v4.1 // Pavir.9KG517100.v4.1 // Pavir.2KG148000.v4.1 // Pavir.2NG239600.v4.1 // Pavir.7KG159700.v4.1 // Pavir.5KG750700.v4.1 // Pavir.5KG448100.v4.1 // Pavir.4KG045700.v4.1 // Pavir.7KG428800.v4.1 // Pavir.9NG395300.v4.1 // Pavir.2KG547700.v4.1 // Pavir.9KG220…
GO:0032549	F	ribonucleoside binding	12	65	103	1134	0.017	0.28	// Pavir.8NG352200.v4.1 // Pavir.7NG021500.v4.1 // Pavir.8KG189000.v4.1 // Pavir.5KG348500.v4.1 // Pavir.J000100.v4.1 // Pavir.2KG320000.v4.1 // Pavir.3KG315400.v4.1 // Pavir.1KG140000.v4.1 // Pavir.2NG015100.v4.1 // Pavir.2KG178200.v4.1 // Pavir.7KG118800.v4.1 // Pavir.4NG174500.v4.1	// Pavir.2NG558300.v4.1 // Pavir.2NG113000.v4.1 // Pavir.1NG454700.v4.1 // Pavir.8NG138500.v4.1 // Pavir.1NG174200.v4.1 // Pavir.2KG542900.v4.1 // Pavir.9KG517100.v4.1 // Pavir.2KG148000.v4.1 // Pavir.2NG239600.v4.1 // Pavir.7KG159700.v4.1 // Pavir.5KG750700.v4.1 // Pavir.5KG448100.v4.1 // Pavir.4KG045700.v4.1 // Pavir.7KG428800.v4.1 // Pavir.9NG395300.v4.1 // Pavir.2KG547700.v4.1 // Pavir.9KG220…
GO:0001883	F	purine nucleoside binding	12	65	103	1134	0.017	0.28	// Pavir.8NG352200.v4.1 // Pavir.7NG021500.v4.1 // Pavir.8KG189000.v4.1 // Pavir.5KG348500.v4.1 // Pavir.J000100.v4.1 // Pavir.2KG320000.v4.1 // Pavir.3KG315400.v4.1 // Pavir.1KG140000.v4.1 // Pavir.2NG015100.v4.1 // Pavir.2KG178200.v4.1 // Pavir.7KG118800.v4.1 // Pavir.4NG174500.v4.1	// Pavir.2NG558300.v4.1 // Pavir.2NG113000.v4.1 // Pavir.1NG454700.v4.1 // Pavir.8NG138500.v4.1 // Pavir.1NG174200.v4.1 // Pavir.2KG542900.v4.1 // Pavir.9KG517100.v4.1 // Pavir.2KG148000.v4.1 // Pavir.2NG239600.v4.1 // Pavir.7KG159700.v4.1 // Pavir.5KG750700.v4.1 // Pavir.5KG448100.v4.1 // Pavir.4KG045700.v4.1 // Pavir.7KG428800.v4.1 // Pavir.9NG395300.v4.1 // Pavir.2KG547700.v4.1 // Pavir.9KG220…
GO:0032555	F	purine ribonucleotide binding	12	65	103	1134	0.017	0.28	// Pavir.8NG352200.v4.1 // Pavir.7NG021500.v4.1 // Pavir.8KG189000.v4.1 // Pavir.5KG348500.v4.1 // Pavir.J000100.v4.1 // Pavir.2KG320000.v4.1 // Pavir.3KG315400.v4.1 // Pavir.1KG140000.v4.1 // Pavir.2NG015100.v4.1 // Pavir.2KG178200.v4.1 // Pavir.7KG118800.v4.1 // Pavir.4NG174500.v4.1	// Pavir.2NG558300.v4.1 // Pavir.2NG113000.v4.1 // Pavir.1NG454700.v4.1 // Pavir.8NG138500.v4.1 // Pavir.1NG174200.v4.1 // Pavir.2KG542900.v4.1 // Pavir.9KG517100.v4.1 // Pavir.2KG148000.v4.1 // Pavir.2NG239600.v4.1 // Pavir.7KG159700.v4.1 // Pavir.5KG750700.v4.1 // Pavir.5KG448100.v4.1 // Pavir.4KG045700.v4.1 // Pavir.7KG428800.v4.1 // Pavir.9NG395300.v4.1 // Pavir.2KG547700.v4.1 // Pavir.9KG220…
GO:0032550	F	purine ribonucleoside binding	12	65	103	1134	0.017	0.28	// Pavir.8NG352200.v4.1 // Pavir.7NG021500.v4.1 // Pavir.8KG189000.v4.1 // Pavir.5KG348500.v4.1 // Pavir.J000100.v4.1 // Pavir.2KG320000.v4.1 // Pavir.3KG315400.v4.1 // Pavir.1KG140000.v4.1 // Pavir.2NG015100.v4.1 // Pavir.2KG178200.v4.1 // Pavir.7KG118800.v4.1 // Pavir.4NG174500.v4.1	// Pavir.2NG558300.v4.1 // Pavir.2NG113000.v4.1 // Pavir.1NG454700.v4.1 // Pavir.8NG138500.v4.1 // Pavir.1NG174200.v4.1 // Pavir.2KG542900.v4.1 // Pavir.9KG517100.v4.1 // Pavir.2KG148000.v4.1 // Pavir.2NG239600.v4.1 // Pavir.7KG159700.v4.1 // Pavir.5KG750700.v4.1 // Pavir.5KG448100.v4.1 // Pavir.4KG045700.v4.1 // Pavir.7KG428800.v4.1 // Pavir.9NG395300.v4.1 // Pavir.2KG547700.v4.1 // Pavir.9KG220…
GO:0032553	F	ribonucleotide binding	13	65	105	1134	0.0081	0.28	// Pavir.8NG352200.v4.1 // Pavir.7NG021500.v4.1 // Pavir.8KG189000.v4.1 // Pavir.5KG348500.v4.1 // Pavir.J000100.v4.1 // Pavir.2KG320000.v4.1 // Pavir.3KG315400.v4.1 // Pavir.1KG140000.v4.1 // Pavir.9NG073600.v4.1 // Pavir.2NG015100.v4.1 // Pavir.2KG178200.v4.1 // Pavir.7KG118800.v4.1 // Pavir.4NG174500.v4.1	// Pavir.2NG558300.v4.1 // Pavir.2NG113000.v4.1 // Pavir.1NG454700.v4.1 // Pavir.8NG138500.v4.1 // Pavir.1NG174200.v4.1 // Pavir.2KG542900.v4.1 // Pavir.9KG517100.v4.1 // Pavir.2KG148000.v4.1 // Pavir.2NG239600.v4.1 // Pavir.7KG159700.v4.1 // Pavir.5KG750700.v4.1 // Pavir.5KG448100.v4.1 // Pavir.4KG045700.v4.1 // Pavir.7KG428800.v4.1 // Pavir.9NG395300.v4.1 // Pavir.2KG547700.v4.1 // Pavir.9KG220…
GO:0000166	F	nucleotide binding	13	65	127	1134	0.032	0.33	// Pavir.8NG352200.v4.1 // Pavir.7NG021500.v4.1 // Pavir.8KG189000.v4.1 // Pavir.5KG348500.v4.1 // Pavir.J000100.v4.1 // Pavir.2KG320000.v4.1 // Pavir.3KG315400.v4.1 // Pavir.1KG140000.v4.1 // Pavir.9NG073600.v4.1 // Pavir.2NG015100.v4.1 // Pavir.2KG178200.v4.1 // Pavir.7KG118800.v4.1 // Pavir.4NG174500.v4.1	// Pavir.7NG201200.v4.1 // Pavir.4KG045700.v4.1 // Pavir.2NG113000.v4.1 // Pavir.1NG454700.v4.1 // Pavir.8NG138500.v4.1 // Pavir.2NG071100.v4.1 // Pavir.7KG151200.v4.1 // Pavir.2KG542900.v4.1 // Pavir.9KG517100.v4.1 // Pavir.2KG148000.v4.1 // Pavir.2NG239600.v4.1 // Pavir.7KG159700.v4.1 // Pavir.9NG052900.v4.1 // Pavir.5KG750700.v4.1 // Pavir.5KG448100.v4.1 // Pavir.5KG546100.v4.1 // Pavir.2NG558…
GO:1901265	F	nucleoside phosphate binding	13	65	127	1134	0.032	0.33	// Pavir.8NG352200.v4.1 // Pavir.7NG021500.v4.1 // Pavir.8KG189000.v4.1 // Pavir.5KG348500.v4.1 // Pavir.J000100.v4.1 // Pavir.2KG320000.v4.1 // Pavir.3KG315400.v4.1 // Pavir.1KG140000.v4.1 // Pavir.9NG073600.v4.1 // Pavir.2NG015100.v4.1 // Pavir.2KG178200.v4.1 // Pavir.7KG118800.v4.1 // Pavir.4NG174500.v4.1	// Pavir.7NG201200.v4.1 // Pavir.4KG045700.v4.1 // Pavir.2NG113000.v4.1 // Pavir.1NG454700.v4.1 // Pavir.8NG138500.v4.1 // Pavir.2NG071100.v4.1 // Pavir.7KG151200.v4.1 // Pavir.2KG542900.v4.1 // Pavir.9KG517100.v4.1 // Pavir.2KG148000.v4.1 // Pavir.2NG239600.v4.1 // Pavir.7KG159700.v4.1 // Pavir.9NG052900.v4.1 // Pavir.5KG750700.v4.1 // Pavir.5KG448100.v4.1 // Pavir.5KG546100.v4.1 // Pavir.2NG558…
GO:0017076	F	purine nucleotide binding	12	65	109	1134	0.025	0.33	// Pavir.8NG352200.v4.1 // Pavir.7NG021500.v4.1 // Pavir.8KG189000.v4.1 // Pavir.5KG348500.v4.1 // Pavir.J000100.v4.1 // Pavir.2KG320000.v4.1 // Pavir.3KG315400.v4.1 // Pavir.1KG140000.v4.1 // Pavir.2NG015100.v4.1 // Pavir.2KG178200.v4.1 // Pavir.7KG118800.v4.1 // Pavir.4NG174500.v4.1	// Pavir.7NG201200.v4.1 // Pavir.2NG558300.v4.1 // Pavir.2NG113000.v4.1 // Pavir.1NG454700.v4.1 // Pavir.8NG138500.v4.1 // Pavir.1NG174200.v4.1 // Pavir.7KG151200.v4.1 // Pavir.2KG542900.v4.1 // Pavir.9KG517100.v4.1 // Pavir.2KG148000.v4.1 // Pavir.2NG239600.v4.1 // Pavir.7KG159700.v4.1 // Pavir.5KG750700.v4.1 // Pavir.5KG448100.v4.1 // Pavir.4KG045700.v4.1 // Pavir.7KG428800.v4.1 // Pavir.1KG379…
GO:0036094	F	small molecule binding	13	65	127	1134	0.032	0.33	// Pavir.8NG352200.v4.1 // Pavir.7NG021500.v4.1 // Pavir.8KG189000.v4.1 // Pavir.5KG348500.v4.1 // Pavir.J000100.v4.1 // Pavir.2KG320000.v4.1 // Pavir.3KG315400.v4.1 // Pavir.1KG140000.v4.1 // Pavir.9NG073600.v4.1 // Pavir.2NG015100.v4.1 // Pavir.2KG178200.v4.1 // Pavir.7KG118800.v4.1 // Pavir.4NG174500.v4.1	// Pavir.7NG201200.v4.1 // Pavir.4KG045700.v4.1 // Pavir.2NG113000.v4.1 // Pavir.1NG454700.v4.1 // Pavir.8NG138500.v4.1 // Pavir.2NG071100.v4.1 // Pavir.7KG151200.v4.1 // Pavir.2KG542900.v4.1 // Pavir.9KG517100.v4.1 // Pavir.2KG148000.v4.1 // Pavir.2NG239600.v4.1 // Pavir.7KG159700.v4.1 // Pavir.9NG052900.v4.1 // Pavir.5KG750700.v4.1 // Pavir.5KG448100.v4.1 // Pavir.5KG546100.v4.1 // Pavir.2NG558…
GO:0032559	F	adenyl ribonucleotide binding	10	65	93	1134	0.045	0.43	// Pavir.8NG352200.v4.1 // Pavir.7NG021500.v4.1 // Pavir.8KG189000.v4.1 // Pavir.5KG348500.v4.1 // Pavir.2KG320000.v4.1 // Pavir.3KG315400.v4.1 // Pavir.2NG015100.v4.1 // Pavir.2KG178200.v4.1 // Pavir.7KG118800.v4.1 // Pavir.4NG174500.v4.1	// Pavir.2NG558300.v4.1 // Pavir.2NG113000.v4.1 // Pavir.1NG454700.v4.1 // Pavir.8NG138500.v4.1 // Pavir.1NG174200.v4.1 // Pavir.2KG542900.v4.1 // Pavir.9KG517100.v4.1 // Pavir.2KG148000.v4.1 // Pavir.2NG239600.v4.1 // Pavir.7KG159700.v4.1 // Pavir.5KG750700.v4.1 // Pavir.5KG448100.v4.1 // Pavir.4KG045700.v4.1 // Pavir.7KG428800.v4.1 // Pavir.2KG547700.v4.1 // Pavir.1KG201100.v4.1 // Pavir.J54940…
GO:0030554	F	adenyl nucleotide binding	10	65	99	1134	0.063	0.55	// Pavir.8NG352200.v4.1 // Pavir.7NG021500.v4.1 // Pavir.8KG189000.v4.1 // Pavir.5KG348500.v4.1 // Pavir.2KG320000.v4.1 // Pavir.3KG315400.v4.1 // Pavir.2NG015100.v4.1 // Pavir.2KG178200.v4.1 // Pavir.7KG118800.v4.1 // Pavir.4NG174500.v4.1	// Pavir.7NG201200.v4.1 // Pavir.2NG558300.v4.1 // Pavir.2NG113000.v4.1 // Pavir.1NG454700.v4.1 // Pavir.8NG138500.v4.1 // Pavir.1NG174200.v4.1 // Pavir.7KG151200.v4.1 // Pavir.2KG542900.v4.1 // Pavir.9KG517100.v4.1 // Pavir.2KG148000.v4.1 // Pavir.2NG239600.v4.1 // Pavir.7KG159700.v4.1 // Pavir.5KG750700.v4.1 // Pavir.5KG448100.v4.1 // Pavir.4KG045700.v4.1 // Pavir.7KG428800.v4.1 // Pavir.1KG379…
GO:0003676	F	nucleic acid binding	5	65	143	1134	0.92	1	// Pavir.9NG006500.v4.1 // Pavir.6NG183100.v4.1 // Pavir.5KG170000.v4.1 // Pavir.9KG564100.v4.1 // Pavir.4NG174500.v4.1	// Pavir.3NG284800.v4.1 // Pavir.2NG446200.v4.1 // Pavir.9NG307000.v4.1 // Pavir.J213500.v4.1 // Pavir.6KG015700.v4.1 // Pavir.4NG237400.v4.1 // Pavir.2NG524300.v4.1 // Pavir.1NG454700.v4.1 // Pavir.5NG151500.v4.1 // Pavir.3NG228600.v4.1 // Pavir.9NG237200.v4.1 // Pavir.5KG117700.v4.1 // Pavir.3NG241500.v4.1 // Pavir.9KG408500.v4.1 // Pavir.3NG212900.v4.1 // Pavir.2KG350700.v4.1 // Pavir.7NG29230…
GO:0035639	F	purine ribonucleoside triphosphate binding	8	65	97	1134	0.2	1	// Pavir.5KG348500.v4.1 // Pavir.J000100.v4.1 // Pavir.2KG320000.v4.1 // Pavir.3KG315400.v4.1 // Pavir.1KG140000.v4.1 // Pavir.2KG178200.v4.1 // Pavir.7KG118800.v4.1 // Pavir.4NG174500.v4.1	// Pavir.2NG558300.v4.1 // Pavir.2NG113000.v4.1 // Pavir.1NG454700.v4.1 // Pavir.1NG174200.v4.1 // Pavir.2KG542900.v4.1 // Pavir.9KG517100.v4.1 // Pavir.2KG148000.v4.1 // Pavir.2NG239600.v4.1 // Pavir.7KG159700.v4.1 // Pavir.5KG750700.v4.1 // Pavir.5KG448100.v4.1 // Pavir.4KG045700.v4.1 // Pavir.7KG428800.v4.1 // Pavir.9NG395300.v4.1 // Pavir.2KG547700.v4.1 // Pavir.9KG220400.v4.1 // Pavir.1KG201…
GO:1901363	F	heterocyclic compound binding	17	65	281	1134	0.45	1	// Pavir.5KG170000.v4.1 // Pavir.8NG352200.v4.1 // Pavir.7NG021500.v4.1 // Pavir.8KG189000.v4.1 // Pavir.5KG348500.v4.1 // Pavir.J000100.v4.1 // Pavir.2KG320000.v4.1 // Pavir.3KG315400.v4.1 // Pavir.9NG006500.v4.1 // Pavir.1KG140000.v4.1 // Pavir.9KG564100.v4.1 // Pavir.6NG183100.v4.1 // Pavir.9NG073600.v4.1 // Pavir.2NG015100.v4.1 // Pavir.2KG178200.v4.1 // Pavir.7KG118800.v4.1 // Pavir.4NG17450…	// Pavir.2NG071100.v4.1 // Pavir.3NG284800.v4.1 // Pavir.2NG446200.v4.1 // Pavir.9NG307000.v4.1 // Pavir.7NG201200.v4.1 // Pavir.4KG045700.v4.1 // Pavir.J213500.v4.1 // Pavir.2NG113000.v4.1 // Pavir.6KG015700.v4.1 // Pavir.4NG237400.v4.1 // Pavir.9KG572400.v4.1 // Pavir.1NG454700.v4.1 // Pavir.8NG138500.v4.1 // Pavir.1NG174200.v4.1 // Pavir.6KG116000.v4.1 // Pavir.6NG039600.v4.1 // Pavir.7KG15120…
GO:0016740	F	transferase activity	12	65	203	1134	0.51	1	// Pavir.7KG095600.v4.1 // Pavir.2KG178200.v4.1 // Pavir.3NG002700.v4.1 // Pavir.J727300.v4.1 // Pavir.4NG036000.v4.1 // Pavir.2KG320000.v4.1 // Pavir.3KG315400.v4.1 // Pavir.8NG197300.v4.1 // Pavir.9KG498800.v4.1 // Pavir.7NG058800.v4.1 // Pavir.7KG118800.v4.1 // Pavir.2NG060800.v4.1	// Pavir.1KG539900.v4.1 // Pavir.9NG767000.v4.1 // Pavir.J613300.v4.1 // Pavir.2NG113000.v4.1 // Pavir.8KG335200.v4.1 // Pavir.9NG003600.v4.1 // Pavir.7KG013700.v4.1 // Pavir.1NG174200.v4.1 // Pavir.4NG345800.v4.1 // Pavir.9NG401900.v4.1 // Pavir.3KG331900.v4.1 // Pavir.6NG059700.v4.1 // Pavir.2KG570400.v4.1 // Pavir.2KG542900.v4.1 // Pavir.7NG361900.v4.1 // Pavir.1NG535200.v4.1 // Pavir.2KG14800…
GO:0004672	F	protein kinase activity	5	65	77	1134	0.46	1	// Pavir.3NG002700.v4.1 // Pavir.2KG178200.v4.1 // Pavir.2KG320000.v4.1 // Pavir.7KG118800.v4.1 // Pavir.3KG315400.v4.1	// Pavir.3KG348400.v4.1 // Pavir.1KG152600.v4.1 // Pavir.5NG029900.v4.1 // Pavir.6NG292500.v4.1 // Pavir.J613300.v4.1 // Pavir.1KG134800.v4.1 // Pavir.7NG318000.v4.1 // Pavir.6NG288200.v4.1 // Pavir.2NG113000.v4.1 // Pavir.5NG541800.v4.1 // Pavir.9NG154500.v4.1 // Pavir.9NG459300.v4.1 // Pavir.2KG012500.v4.1 // Pavir.1NG174200.v4.1 // Pavir.5KG498100.v4.1 // Pavir.6NG338000.v4.1 // Pavir.9NG40190…
GO:0016491	F	oxidoreductase activity	6	65	113	1134	0.64	1	// Pavir.3KG217500.v4.1 // Pavir.1NG544800.v4.1 // Pavir.6KG115200.v4.1 // Pavir.2NG118800.v4.1 // Pavir.1KG097400.v4.1 // Pavir.5KG627200.v4.1	// Pavir.3NG186700.v4.1 // Pavir.9KG130300.v4.1 // Pavir.9NG538000.v4.1 // Pavir.7NG431400.v4.1 // Pavir.5NG438700.v4.1 // Pavir.9KG572400.v4.1 // Pavir.9KG289500.v4.1 // Pavir.4KG028900.v4.1 // Pavir.9NG478700.v4.1 // Pavir.6NG039600.v4.1 // Pavir.4KG086800.v4.1 // Pavir.2NG446900.v4.1 // Pavir.6KG078600.v4.1 // Pavir.7KG375500.v4.1 // Pavir.7NG013200.v4.1 // Pavir.8KG017400.v4.1 // Pavir.5NG371…
GO:0005524	F	ATP binding	6	65	87	1134	0.39	1	// Pavir.5KG348500.v4.1 // Pavir.2KG320000.v4.1 // Pavir.3KG315400.v4.1 // Pavir.2KG178200.v4.1 // Pavir.7KG118800.v4.1 // Pavir.4NG174500.v4.1	// Pavir.2NG558300.v4.1 // Pavir.2NG113000.v4.1 // Pavir.1NG454700.v4.1 // Pavir.1NG174200.v4.1 // Pavir.2KG542900.v4.1 // Pavir.9KG517100.v4.1 // Pavir.2KG148000.v4.1 // Pavir.2NG239600.v4.1 // Pavir.7KG159700.v4.1 // Pavir.5KG750700.v4.1 // Pavir.5KG448100.v4.1 // Pavir.4KG045700.v4.1 // Pavir.7KG428800.v4.1 // Pavir.2KG547700.v4.1 // Pavir.1KG201100.v4.1 // Pavir.J549400.v4.1 // Pavir.3NG28420…
GO:0016787	F	hydrolase activity	8	65	155	1134	0.68	1	// Pavir.8NG042400.v4.1 // Pavir.J099800.v4.1 // Pavir.7KG260600.v4.1 // Pavir.5KG348500.v4.1 // Pavir.8NG086600.v4.1 // Pavir.2KG204500.v4.1 // Pavir.J191800.v4.1 // Pavir.1KG490600.v4.1	// Pavir.7KG208400.v4.1 // Pavir.5NG244100.v4.1 // Pavir.1KG541700.v4.1 // Pavir.9NG650600.v4.1 // Pavir.1KG103400.v4.1 // Pavir.2NG279500.v4.1 // Pavir.2NG265100.v4.1 // Pavir.7NG269700.v4.1 // Pavir.2KG478100.v4.1 // Pavir.2KG261000.v4.1 // Pavir.4NG219600.v4.1 // Pavir.1KG342200.v4.1 // Pavir.2KG470800.v4.1 // Pavir.1NG278100.v4.1 // Pavir.5KG117700.v4.1 // Pavir.7NG035500.v4.1 // Pavir.7KG159…
GO:0005215	F	transporter activity	5	65	66	1134	0.34	1	// Pavir.5KG348500.v4.1 // Pavir.3NG240800.v4.1 // Pavir.9KG053100.v4.1 // Pavir.5KG662600.v4.1 // Pavir.9KG151200.v4.1	// Pavir.7NG403000.v4.1 // Pavir.7NG153400.v4.1 // Pavir.2KG036400.v4.1 // Pavir.6NG355100.v4.1 // Pavir.2NG502000.v4.1 // Pavir.9NG032500.v4.1 // Pavir.9KG532800.v4.1 // Pavir.4NG111300.v4.1 // Pavir.5KG068100.v4.1 // Pavir.9NG304400.v4.1 // Pavir.2KG368900.v4.1 // Pavir.J619400.v4.1 // Pavir.4KG158800.v4.1 // Pavir.1KG377900.v4.1 // Pavir.2KG478100.v4.1 // Pavir.1KG421500.v4.1 // Pavir.1KG50920…
GO:0003824	F	catalytic activity	33	65	543	1134	0.37	1	// Pavir.7KG095600.v4.1 // Pavir.1KG097400.v4.1 // Pavir.9NG853600.v4.1 // Pavir.9NG082500.v4.1 // Pavir.2NG118800.v4.1 // Pavir.9NG073600.v4.1 // Pavir.1KG490600.v4.1 // Pavir.9KG498800.v4.1 // Pavir.5KG627200.v4.1 // Pavir.8NG042400.v4.1 // Pavir.J099800.v4.1 // Pavir.1NG544800.v4.1 // Pavir.J727300.v4.1 // Pavir.J320300.v4.1 // Pavir.8NG086600.v4.1 // Pavir.6KG115200.v4.1 // Pavir.4NG036000.v4…	// Pavir.1KG539900.v4.1 // Pavir.9NG774100.v4.1 // Pavir.2NG279500.v4.1 // Pavir.9KG289500.v4.1 // Pavir.1NG174200.v4.1 // Pavir.2KG261000.v4.1 // Pavir.9NG478700.v4.1 // Pavir.3KG331900.v4.1 // Pavir.2KG542900.v4.1 // Pavir.7NG361900.v4.1 // Pavir.6KG173200.v4.1 // Pavir.7NG108200.v4.1 // Pavir.5KG754900.v4.1 // Pavir.7KG024600.v4.1 // Pavir.7NG133500.v4.1 // Pavir.3NG122400.v4.1 // Pavir.1NG132…
GO:0016772	F	transferase activity, transferring phosphorus-containing groups	9	65	105	1134	0.16	1	// Pavir.7KG095600.v4.1 // Pavir.3NG002700.v4.1 // Pavir.J727300.v4.1 // Pavir.7KG118800.v4.1 // Pavir.2KG320000.v4.1 // Pavir.3KG315400.v4.1 // Pavir.2KG178200.v4.1 // Pavir.7NG058800.v4.1 // Pavir.2NG060800.v4.1	// Pavir.2NG113000.v4.1 // Pavir.9NG003600.v4.1 // Pavir.1NG174200.v4.1 // Pavir.4NG345800.v4.1 // Pavir.9NG401900.v4.1 // Pavir.2KG542900.v4.1 // Pavir.2KG148000.v4.1 // Pavir.2NG239600.v4.1 // Pavir.7NG108200.v4.1 // Pavir.4KG346200.v4.1 // Pavir.9KG550200.v4.1 // Pavir.5KG750700.v4.1 // Pavir.2KG282000.v4.1 // Pavir.9NG106000.v4.1 // Pavir.5NG045700.v4.1 // Pavir.1KG169600.v4.1 // Pavir.5KG448…
GO:0016301	F	kinase activity	5	65	89	1134	0.59	1	// Pavir.3NG002700.v4.1 // Pavir.2KG178200.v4.1 // Pavir.2KG320000.v4.1 // Pavir.7KG118800.v4.1 // Pavir.3KG315400.v4.1	// Pavir.2NG113000.v4.1 // Pavir.9NG003600.v4.1 // Pavir.1NG174200.v4.1 // Pavir.4NG345800.v4.1 // Pavir.9NG401900.v4.1 // Pavir.2KG542900.v4.1 // Pavir.2KG148000.v4.1 // Pavir.2NG239600.v4.1 // Pavir.4KG346200.v4.1 // Pavir.9KG550200.v4.1 // Pavir.2KG282000.v4.1 // Pavir.5NG045700.v4.1 // Pavir.1KG169600.v4.1 // Pavir.5KG448100.v4.1 // Pavir.4KG045700.v4.1 // Pavir.5KG290900.v4.1 // Pavir.4KG065…
GO:0016773	F	phosphotransferase activity, alcohol group as acceptor	6	65	88	1134	0.4	1	// Pavir.3NG002700.v4.1 // Pavir.2KG320000.v4.1 // Pavir.3KG315400.v4.1 // Pavir.2KG178200.v4.1 // Pavir.7KG118800.v4.1 // Pavir.2NG060800.v4.1	// Pavir.2NG113000.v4.1 // Pavir.9NG003600.v4.1 // Pavir.1NG174200.v4.1 // Pavir.4NG345800.v4.1 // Pavir.9NG401900.v4.1 // Pavir.2KG542900.v4.1 // Pavir.2KG148000.v4.1 // Pavir.2NG239600.v4.1 // Pavir.4KG346200.v4.1 // Pavir.9KG550200.v4.1 // Pavir.2KG282000.v4.1 // Pavir.5NG045700.v4.1 // Pavir.1KG169600.v4.1 // Pavir.5KG448100.v4.1 // Pavir.4KG045700.v4.1 // Pavir.5KG290900.v4.1 // Pavir.4KG065…
GO:0005515	F	protein binding	5	65	141	1134	0.92	1	// Pavir.2NG561600.v4.1 // Pavir.7NG316600.v4.1 // Pavir.9KG564100.v4.1 // Pavir.1KG487800.v4.1 // Pavir.3KG001400.v4.1	// Pavir.6NG054200.v4.1 // Pavir.3NG285400.v4.1 // Pavir.7NG201200.v4.1 // Pavir.7KG420100.v4.1 // Pavir.J213500.v4.1 // Pavir.1KG541700.v4.1 // Pavir.6KG015700.v4.1 // Pavir.9NG495700.v4.1 // Pavir.1KG422500.v4.1 // Pavir.1NG174200.v4.1 // Pavir.7KG151200.v4.1 // Pavir.4NG219600.v4.1 // Pavir.7NG210700.v4.1 // Pavir.7NG041200.v4.1 // Pavir.9NG036200.v4.1 // Pavir.2KG542900.v4.1 // Pavir.5NG10660…
GO:0097159	F	organic cyclic compound binding	17	65	281	1134	0.45	1	// Pavir.5KG170000.v4.1 // Pavir.8NG352200.v4.1 // Pavir.7NG021500.v4.1 // Pavir.8KG189000.v4.1 // Pavir.5KG348500.v4.1 // Pavir.J000100.v4.1 // Pavir.2KG320000.v4.1 // Pavir.3KG315400.v4.1 // Pavir.9NG006500.v4.1 // Pavir.1KG140000.v4.1 // Pavir.9KG564100.v4.1 // Pavir.6NG183100.v4.1 // Pavir.9NG073600.v4.1 // Pavir.2NG015100.v4.1 // Pavir.2KG178200.v4.1 // Pavir.7KG118800.v4.1 // Pavir.4NG17450…	// Pavir.2NG071100.v4.1 // Pavir.3NG284800.v4.1 // Pavir.2NG446200.v4.1 // Pavir.9NG307000.v4.1 // Pavir.7NG201200.v4.1 // Pavir.4KG045700.v4.1 // Pavir.J213500.v4.1 // Pavir.2NG113000.v4.1 // Pavir.6KG015700.v4.1 // Pavir.4NG237400.v4.1 // Pavir.9KG572400.v4.1 // Pavir.1NG454700.v4.1 // Pavir.8NG138500.v4.1 // Pavir.1NG174200.v4.1 // Pavir.6KG116000.v4.1 // Pavir.6NG039600.v4.1 // Pavir.7KG15120…
GO:0005488	F	binding	23	65	508	1134	0.95	1	// Pavir.7NG021500.v4.1 // Pavir.J000100.v4.1 // Pavir.2KG320000.v4.1 // Pavir.2NG561600.v4.1 // Pavir.9NG073600.v4.1 // Pavir.3KG315400.v4.1 // Pavir.3NG109300.v4.1 // Pavir.8KG189000.v4.1 // Pavir.9KG564100.v4.1 // Pavir.6NG183100.v4.1 // Pavir.2KG178200.v4.1 // Pavir.3KG001400.v4.1 // Pavir.9NG006500.v4.1 // Pavir.1KG140000.v4.1 // Pavir.2NG015100.v4.1 // Pavir.4NG174500.v4.1 // Pavir.8NG35220…	// Pavir.9NG307000.v4.1 // Pavir.4NG237400.v4.1 // Pavir.9KG289500.v4.1 // Pavir.6NG368500.v4.1 // Pavir.1NG174200.v4.1 // Pavir.3NG286100.v4.1 // Pavir.7KG240000.v4.1 // Pavir.5KG144800.v4.1 // Pavir.9NG237200.v4.1 // Pavir.6KG173200.v4.1 // Pavir.7KG160100.v4.1 // Pavir.7KG159700.v4.1 // Pavir.5KG754900.v4.1 // Pavir.7KG024600.v4.1 // Pavir.1NG466500.v4.1 // Pavir.J677700.v4.1 // Pavir.6KG35530…
GO:0031224	C	intrinsic component of membrane	5	65	78	1134	0.47	1	// Pavir.5KG348500.v4.1 // Pavir.3NG240800.v4.1 // Pavir.9KG620200.v4.1 // Pavir.5KG662600.v4.1 // Pavir.3NG079500.v4.1	// Pavir.5KG709900.v4.1 // Pavir.4KG260200.v4.1 // Pavir.3KG096400.v4.1 // Pavir.5KG481900.v4.1 // Pavir.7NG318000.v4.1 // Pavir.5KG721200.v4.1 // Pavir.9KG532800.v4.1 // Pavir.6NG349500.v4.1 // Pavir.5KG729000.v4.1 // Pavir.5KG068100.v4.1 // Pavir.6NG305800.v4.1 // Pavir.3NG228000.v4.1 // Pavir.2KG239600.v4.1 // Pavir.5NG154500.v4.1 // Pavir.2KG036400.v4.1 // Pavir.2NG469800.v4.1 // Pavir.3NG191…
GO:0044424	C	intracellular part	5	65	156	1134	0.95	1	// Pavir.J320300.v4.1 // Pavir.7NG059100.v4.1 // Pavir.9KG564100.v4.1 // Pavir.5KG302900.v4.1 // Pavir.5KG760600.v4.1	// Pavir.2NG592000.v4.1 // Pavir.1NG363800.v4.1 // Pavir.6KG015700.v4.1 // Pavir.1NG501600.v4.1 // Pavir.9KG639300.v4.1 // Pavir.3NG059400.v4.1 // Pavir.4KG028900.v4.1 // Pavir.2KG478100.v4.1 // Pavir.4KG260200.v4.1 // Pavir.1NG029900.v4.1 // Pavir.2KG470800.v4.1 // Pavir.5KG144800.v4.1 // Pavir.9NG237200.v4.1 // Pavir.5KG237100.v4.1 // Pavir.7KG375500.v4.1 // Pavir.9NG673100.v4.1 // Pavir.3NG241…
GO:0005623	C	cell	6	65	176	1134	0.95	1	// Pavir.5KG760600.v4.1 // Pavir.J320300.v4.1 // Pavir.9KG564100.v4.1 // Pavir.5KG302900.v4.1 // Pavir.6NG183100.v4.1 // Pavir.7NG059100.v4.1	// Pavir.2NG592000.v4.1 // Pavir.1NG363800.v4.1 // Pavir.6KG015700.v4.1 // Pavir.1NG501600.v4.1 // Pavir.9KG639300.v4.1 // Pavir.3NG059400.v4.1 // Pavir.7NG269700.v4.1 // Pavir.4KG028900.v4.1 // Pavir.2KG478100.v4.1 // Pavir.4KG260200.v4.1 // Pavir.1NG029900.v4.1 // Pavir.2KG470800.v4.1 // Pavir.5KG144800.v4.1 // Pavir.9NG237200.v4.1 // Pavir.5KG237100.v4.1 // Pavir.7KG375500.v4.1 // Pavir.9NG673…
GO:0016021	C	integral component of membrane	5	65	76	1134	0.45	1	// Pavir.5KG348500.v4.1 // Pavir.3NG240800.v4.1 // Pavir.9KG620200.v4.1 // Pavir.5KG662600.v4.1 // Pavir.3NG079500.v4.1	// Pavir.5KG709900.v4.1 // Pavir.4KG260200.v4.1 // Pavir.3KG096400.v4.1 // Pavir.5KG481900.v4.1 // Pavir.7NG318000.v4.1 // Pavir.5KG721200.v4.1 // Pavir.9KG532800.v4.1 // Pavir.5KG729000.v4.1 // Pavir.5KG068100.v4.1 // Pavir.6NG305800.v4.1 // Pavir.3NG228000.v4.1 // Pavir.2KG239600.v4.1 // Pavir.5NG154500.v4.1 // Pavir.2KG036400.v4.1 // Pavir.2NG469800.v4.1 // Pavir.3NG191400.v4.1 // Pavir.9NG640…
GO:0016020	C	membrane	10	65	158	1134	0.43	1	// Pavir.9KG151200.v4.1 // Pavir.9KG053100.v4.1 // Pavir.3NG079500.v4.1 // Pavir.4KG352300.v4.1 // Pavir.7KG249500.v4.1 // Pavir.5KG348500.v4.1 // Pavir.5KG662600.v4.1 // Pavir.3NG240800.v4.1 // Pavir.9KG498800.v4.1 // Pavir.9KG620200.v4.1	// Pavir.9NG032500.v4.1 // Pavir.2NG279500.v4.1 // Pavir.2NG469800.v4.1 // Pavir.6KG116000.v4.1 // Pavir.1KG242700.v4.1 // Pavir.2KG470800.v4.1 // Pavir.2KG359500.v4.1 // Pavir.7KG160100.v4.1 // Pavir.9NG673100.v4.1 // Pavir.5KG391300.v4.1 // Pavir.5KG481900.v4.1 // Pavir.5KG721200.v4.1 // Pavir.7NG152900.v4.1 // Pavir.5NG323900.v4.1 // Pavir.1NG318300.v4.1 // Pavir.5KG361100.v4.1 // Pavir.2NG502…
GO:0044464	C	cell part	6	65	176	1134	0.95	1	// Pavir.5KG760600.v4.1 // Pavir.J320300.v4.1 // Pavir.9KG564100.v4.1 // Pavir.5KG302900.v4.1 // Pavir.6NG183100.v4.1 // Pavir.7NG059100.v4.1	// Pavir.2NG592000.v4.1 // Pavir.1NG363800.v4.1 // Pavir.6KG015700.v4.1 // Pavir.1NG501600.v4.1 // Pavir.9KG639300.v4.1 // Pavir.3NG059400.v4.1 // Pavir.7NG269700.v4.1 // Pavir.4KG028900.v4.1 // Pavir.2KG478100.v4.1 // Pavir.4KG260200.v4.1 // Pavir.1NG029900.v4.1 // Pavir.2KG470800.v4.1 // Pavir.5KG144800.v4.1 // Pavir.9NG237200.v4.1 // Pavir.5KG237100.v4.1 // Pavir.7KG375500.v4.1 // Pavir.9NG673…
GO:0005622	C	intracellular	6	65	170	1134	0.93	1	// Pavir.5KG760600.v4.1 // Pavir.J320300.v4.1 // Pavir.9KG564100.v4.1 // Pavir.5KG302900.v4.1 // Pavir.6NG183100.v4.1 // Pavir.7NG059100.v4.1	// Pavir.2NG592000.v4.1 // Pavir.1NG363800.v4.1 // Pavir.6KG015700.v4.1 // Pavir.1NG501600.v4.1 // Pavir.9KG639300.v4.1 // Pavir.3NG059400.v4.1 // Pavir.7NG269700.v4.1 // Pavir.4KG028900.v4.1 // Pavir.2KG478100.v4.1 // Pavir.4KG260200.v4.1 // Pavir.1NG029900.v4.1 // Pavir.2KG470800.v4.1 // Pavir.5KG144800.v4.1 // Pavir.9NG237200.v4.1 // Pavir.5KG237100.v4.1 // Pavir.7KG375500.v4.1 // Pavir.9NG673…
GO:0044425	C	membrane part	5	65	98	1134	0.67	1	// Pavir.5KG348500.v4.1 // Pavir.3NG240800.v4.1 // Pavir.9KG620200.v4.1 // Pavir.5KG662600.v4.1 // Pavir.3NG079500.v4.1	// Pavir.2NG279500.v4.1 // Pavir.2NG469800.v4.1 // Pavir.9NG640200.v4.1 // Pavir.1KG242700.v4.1 // Pavir.2KG470800.v4.1 // Pavir.2KG359500.v4.1 // Pavir.7KG160100.v4.1 // Pavir.9NG673100.v4.1 // Pavir.5KG721200.v4.1 // Pavir.5NG323900.v4.1 // Pavir.1NG318300.v4.1 // Pavir.5KG361100.v4.1 // Pavir.7KG424000.v4.1 // Pavir.9NG688000.v4.1 // Pavir.7KG042800.v4.1 // Pavir.8KG140000.v4.1 // Pavir.5NG580…
